# Supplementary material for: Gene essentiality in cancer is better predicted by mRNA abundance than by gene regulatory network-inferred activity
Source: NAR Cancer. 2023 Nov 28;5(4):zcad056. doi: 10.1093/narcan/zcad056 (PMC10683780; doi:10.1093/narcan/zcad056)
Supplement: zcad056_Supplemental_Files [file zcad056_supplemental_files.zip]

Archive with 5 entries (5 files):
- Supplementary_figures_resubmission.pdf
- Supplementary_table2.xlsx
- Supplementary_table3.xlsx
- Supplementary_table4.xlsx
- Supplementary_tables_captions.docx
