# Supplementary material for: Gene essentiality in cancer is better predicted by mRNA abundance than by gene regulatory network-inferred activity
Source: NAR Cancer. 2023 Nov 28;5(4):zcad056. doi: 10.1093/narcan/zcad056 (PMC10683780; doi:10.1093/narcan/zcad056)
Supplement: zcad056_Supplemental_Files [file zcad056_supplemental_files.zip › Supplementary_table2.xlsx]

## Sheet: ARACNe
hgnc_symbol	ULM.cor	ULM.p.value	W.Sum.cor	W.Sum.p.value	Viper.cor	Viper.p.value	W.Mean.cor	W.Mean.p.value	MLM.cor	MLM.p.value	Consensus.cor	Consensus.p.value	Expression.cor	Expression.p.value	Regulon	Cancer
AATF	-0.100642	0.624714	-0.0122545	0.952622	-0.208775	0.30606	-0.0122545	0.952622	-0.0343821	0.867573	0.196906	0.334979	0.0666702	0.746246	aracne_aml	aml
ABRAXAS1	-0.237071	0.243577	-0.129541	0.52823	-0.277946	0.169188	-0.129541	0.52823	-0.0910628	0.658188	-0.219556	0.281177	-0.148134	0.470179	aracne_aml	aml
ABT1	-0.0535823	0.79489	-0.0245192	0.905361	0.00455051	0.982398	-0.0245192	0.905361	0.276664	0.171244	0.0505317	0.806343	0.256203	0.206463	aracne_aml	aml
ACIN1	0.34978	0.0798372	0.271841	0.179139	0.398006	0.0440412	0.271841	0.179139	-0.0369222	0.857884	0.331298	0.0982734	0.138886	0.498632	aracne_aml	aml
ACTB	-0.317647	0.113809	-0.321297	0.109489	-0.347812	0.0816638	-0.321297	0.109489	0.205033	0.315004	-0.249978	0.21809	-0.115758	0.573353	aracne_aml	aml
ACTR5	-0.00398735	0.984577	-0.0898994	0.662299	0.0160585	0.937939	-0.0898994	0.662299	0.335362	0.0939701	0.0700408	0.733862	-0.336226	0.0930738	aracne_aml	aml
ADAM11	-0.33131	0.09826	-0.304534	0.130369	-0.364447	0.0671804	-0.304534	0.130369	-0.202225	0.321821	-0.290322	0.150221	0.20362	0.318424	aracne_aml	aml
ADIPOR2	-0.114751	0.576714	-0.0793334	0.700063	0.000766181	0.997036	-0.0793334	0.700063	-0.134407	0.512713	-0.109866	0.593149	0.183527	0.369484	aracne_aml	aml
ADNP	-0.380984	0.0548281	-0.386925	0.0508511	-0.362969	0.0683806	-0.386925	0.0508511	-0.0924716	0.653223	-0.388396	0.0499029	-0.507021	0.00820413	aracne_aml	aml
AFDN	-0.268984	0.183932	-0.272963	0.17728	-0.259516	0.200452	-0.272963	0.17728	0.0377014	0.854915	-0.199487	0.328554	-0.226558	0.265727	aracne_aml	aml
AFF3	0.0262997	0.898522	0.0413554	0.841022	0.0341475	0.868469	0.0413554	0.841022	-0.289518	0.151405	-0.127197	0.535782	-0.314874	0.117175	aracne_aml	aml
AGAP6	-0.135774	0.508397	-0.00200181	0.992256	-0.265959	0.189104	-0.00200181	0.992256	-0.308116	0.125682	-0.200988	0.324852	-0.167864	0.412396	aracne_aml	aml
AHR	-0.587234	0.00161077	-0.559584	0.00295534	-0.642213	0.000404514	-0.559584	0.00295534	-0.0744408	0.717793	-0.528298	0.0055324	-0.324987	0.105246	aracne_aml	aml
AHRR	-0.034825	0.865882	0.145972	0.476754	-0.104513	0.611385	0.145972	0.476754	0.0129378	0.949983	-0.0149825	0.94209	-0.225127	0.268838	aracne_aml	aml
AIFM1	0.266809	0.18764	0.278356	0.168534	0.21274	0.296754	0.278356	0.168534	-0.130561	0.524959	-0.00365251	0.985872	0.116911	0.569513	aracne_aml	aml
APC	-0.533485	0.00500642	-0.555237	0.00323605	-0.554393	0.00329307	-0.555237	0.00323605	-0.390992	0.0482619	-0.482245	0.0125984	-0.345039	0.0842929	aracne_aml	aml
ARF1	-0.152946	0.455712	-0.160565	0.433297	-0.0698112	0.734704	-0.160565	0.433297	0.161192	0.431479	-0.0822945	0.689405	0.315008	0.117011	aracne_aml	aml
ARF4	0.096216	0.640095	0.194514	0.341001	0.199702	0.328024	0.194514	0.341001	0.257015	0.20498	0.195158	0.339374	0.136889	0.504887	aracne_aml	aml
ARF6	-0.000584534	0.997739	-0.170147	0.405974	-0.015298	0.940873	-0.170147	0.405974	0.107511	0.601141	0.015039	0.941872	-0.241252	0.235115	aracne_aml	aml
ARFRP1	0.0226161	0.912677	0.0316277	0.878101	-0.00818839	0.968332	0.0316277	0.878101	-0.437216	0.0255153	-0.0606606	0.768476	0.216524	0.288041	aracne_aml	aml
ARHGAP11A	-0.0971384	0.636877	-0.0274243	0.894206	0.16081	0.432587	-0.0274243	0.894206	-0.205531	0.313804	-0.116698	0.570221	-0.00740508	0.97136	aracne_aml	aml
ARHGAP27	0.316686	0.114968	0.307116	0.126978	0.344354	0.0849519	0.307116	0.126978	0.249613	0.218784	0.389232	0.0493695	0.48787	0.0114601	aracne_aml	aml
ARHGAP45	-0.294661	0.143944	-0.292221	0.14745	-0.307226	0.126835	-0.292221	0.14745	-0.487512	0.0115299	-0.291604	0.148346	-0.613819	0.000852328	aracne_aml	aml
ARHGEF5	0.0400093	0.846135	0.0718332	0.727303	-0.0750325	0.715641	0.0718332	0.727303	0.214563	0.292536	0.0636851	0.757265	-0.252806	0.212756	aracne_aml	aml
ARID1A	-0.257013	0.204983	-0.194353	0.341409	-0.336477	0.0928139	-0.194353	0.341409	-0.20047	0.326128	-0.282118	0.162615	-0.245604	0.226518	aracne_aml	aml
ARID2	0.324032	0.106332	0.188365	0.356775	0.284725	0.158601	0.188365	0.356775	0.151898	0.458842	0.387141	0.0507112	-0.00524355	0.979718	aracne_aml	aml
ARID3A	-0.140502	0.493599	-0.14846	0.46919	-0.10935	0.594897	-0.14846	0.46919	-0.147995	0.470599	-0.146411	0.475415	-0.46257	0.0173404	aracne_aml	aml
ARID3B	-0.212679	0.296895	-0.216612	0.28784	-0.283134	0.161043	-0.216612	0.28784	0.00112998	0.995629	-0.18282	0.371364	-0.0888096	0.66616	aracne_aml	aml
ARID4B	-0.0172364	0.933397	-0.0392799	0.848908	-0.0387563	0.8509	-0.0392799	0.848908	-0.452866	0.020169	-0.0885911	0.666935	-0.121783	0.553418	aracne_aml	aml
ARL4D	0.349433	0.080157	0.271261	0.180104	0.305908	0.128557	0.271261	0.180104	-0.0426789	0.836001	0.287132	0.154956	0.0942624	0.646931	aracne_aml	aml
ARTN	0.182791	0.371441	0.168065	0.411828	0.14108	0.491806	0.168065	0.411828	0.0512134	0.80378	0.151611	0.459703	0.138377	0.500221	aracne_aml	aml
ASCC3	0.0211407	0.918355	0.0305926	0.882063	0.032939	0.873087	0.0305926	0.882063	-0.168588	0.410354	0.0183023	0.929288	0.0231704	0.910546	aracne_aml	aml
ASF1B	0.138118	0.501031	0.0343388	0.867739	0.107548	0.601016	0.0343388	0.867739	0.375092	0.059007	0.233822	0.250287	-0.130726	0.524429	aracne_aml	aml
ASH2L	0.212363	0.29763	0.188605	0.356152	0.220586	0.278868	0.188605	0.356152	0.143339	0.484824	0.189387	0.354126	0.079127	0.700808	aracne_aml	aml
ATF1	-0.245004	0.227689	-0.234425	0.249034	-0.230417	0.257449	-0.234425	0.249034	0.244003	0.229655	-0.198909	0.329988	-0.287921	0.153776	aracne_aml	aml
ATF4	-0.111009	0.589285	-0.0214885	0.917016	-0.0564702	0.784085	-0.0214885	0.917016	0.129664	0.527832	-0.0371212	0.857125	-0.185666	0.363833	aracne_aml	aml
ATF7	-0.292576	0.146935	-0.309387	0.124049	-0.38678	0.0509458	-0.309387	0.124049	-0.10283	0.617165	-0.194924	0.339964	-0.0747228	0.716767	aracne_aml	aml
ATF7IP	0.307558	0.126404	0.282689	0.16173	0.331549	0.0980033	0.282689	0.16173	-0.0231175	0.910749	0.282714	0.161691	0.255599	0.207574	aracne_aml	aml
ATIC	-0.116079	0.572282	-0.157993	0.440797	-0.149714	0.465403	-0.157993	0.440797	-0.388873	0.0495978	-0.100064	0.626714	-0.183725	0.368959	aracne_aml	aml
ATP2A2	-0.0106301	0.958896	-0.0178169	0.931159	0.0886829	0.666609	-0.0178169	0.931159	0.21173	0.299107	0.0689986	0.737684	0.0647961	0.753158	aracne_aml	aml
ATP6AP2	0.247332	0.223162	0.091938	0.655102	0.237638	0.242418	0.091938	0.655102	0.077143	0.707982	0.186601	0.361378	-0.0693357	0.736447	aracne_aml	aml
ATR	-0.0934091	0.649926	-0.122973	0.549517	0.0282889	0.89089	-0.122973	0.549517	-0.240539	0.236544	-0.181388	0.375185	-0.443368	0.0232913	aracne_aml	aml
ATRIP	-0.0482428	0.814962	-0.0612849	0.766158	-0.0453874	0.825745	-0.0612849	0.766158	-0.0861749	0.675525	-0.0166216	0.935768	0.0902754	0.66097	aracne_aml	aml
ATXN7L3	-0.389725	0.0490576	-0.361181	0.0698548	-0.430388	0.028182	-0.361181	0.0698548	0.00242817	0.990607	-0.344635	0.0846812	0.063996	0.756115	aracne_aml	aml
AXL	-0.118554	0.564063	-0.148842	0.468036	-0.226237	0.266423	-0.148842	0.468036	-0.0255215	0.90151	-0.0888637	0.665968	-0.402087	0.0417228	aracne_aml	aml
BAK1	0.00361809	0.986005	0.013334	0.948453	-0.00124313	0.995191	0.013334	0.948453	-0.160005	0.434925	-0.0390831	0.849657	0.165934	0.417866	aracne_aml	aml
BANP	0.216876	0.28724	0.167456	0.413548	0.180115	0.378602	0.167456	0.413548	0.640073	0.000428987	0.0883665	0.667731	-0.0889992	0.665487	aracne_aml	aml
BAP1	-0.067594	0.742845	-0.149352	0.466494	-0.00205375	0.992056	-0.149352	0.466494	-0.213329	0.295387	-0.0747386	0.71671	-0.239956	0.237716	aracne_aml	aml
BARD1	-0.0377527	0.85472	-0.0220702	0.914777	-0.0635607	0.757725	-0.0220702	0.914777	-0.0735952	0.720873	-0.0500031	0.808332	-0.0110288	0.957356	aracne_aml	aml
BCAR1	0.219401	0.281526	0.153873	0.452954	0.188218	0.357157	0.153873	0.452954	-0.0435769	0.832597	0.152061	0.458355	0.226825	0.265148	aracne_aml	aml
BCL11A	0.159001	0.43785	0.165068	0.420335	0.0961139	0.640452	0.165068	0.420335	-0.140743	0.492851	0.112759	0.58339	-0.118365	0.564688	aracne_aml	aml
BCL2	0.329156	0.1006	0.340019	0.0892143	0.323313	0.107155	0.340019	0.0892143	0.016603	0.935839	0.261581	0.196765	-0.560419	0.00290386	aracne_aml	aml
BCL2L1	-0.862952	1.4147e-08	-0.88589	1.77636e-09	-0.869946	7.83495e-09	-0.88589	1.77636e-09	-0.539902	0.00441486	-0.848537	4.34495e-08	-0.835913	1.06006e-07	aracne_aml	aml
BCLAF1	0.0850891	0.679399	-0.032311	0.875488	0.084721	0.680714	-0.032311	0.875488	-0.0320686	0.876415	0.0163905	0.936659	-0.0482991	0.81475	aracne_aml	aml
BDP1	-0.0698919	0.734408	-0.0595516	0.772599	-0.0442788	0.829939	-0.0595516	0.772599	0.308365	0.125361	-0.0116466	0.954969	-0.0751643	0.715162	aracne_aml	aml
BIRC2	-0.287547	0.154335	-0.263572	0.193255	-0.324644	0.105635	-0.263572	0.193255	-0.319095	0.112081	-0.296345	0.14156	-0.324429	0.105879	aracne_aml	aml
BMI1	0.0278215	0.892682	0.0224882	0.913169	0.0736314	0.720741	0.0224882	0.913169	-0.0482863	0.814799	0.0436692	0.832248	-0.299707	0.136885	aracne_aml	aml
BRAF	0.0832702	0.685905	0.0700001	0.734011	0.0303204	0.883105	0.0700001	0.734011	-0.0909014	0.658758	0.0153821	0.940549	-0.201918	0.322573	aracne_aml	aml
BRCA2	0.0359164	0.861718	0.0426444	0.836131	0.105452	0.608169	0.0426444	0.836131	0.213717	0.294489	0.0788799	0.7017	0.033317	0.871642	aracne_aml	aml
BRD4	-0.0841503	0.682754	-0.303736	0.131431	-0.0668038	0.745754	-0.303736	0.131431	-0.168617	0.41027	-0.188198	0.357209	-0.0266731	0.897088	aracne_aml	aml
BRD7	0.078013	0.704833	0.0722063	0.72594	-0.0143036	0.944711	0.0722063	0.72594	0.104477	0.611507	0.100385	0.625603	0.0872745	0.67161	aracne_aml	aml
BRD8	-0.0996961	0.627987	-0.174632	0.393524	0.0120556	0.95339	-0.174632	0.393524	-0.308765	0.124846	-0.162035	0.429042	0.257799	0.203553	aracne_aml	aml
BRIP1	0.257748	0.203645	0.434202	0.0266662	0.171589	0.401948	0.434202	0.0266662	-0.117671	0.566987	0.175777	0.390382	0.259491	0.200497	aracne_aml	aml
BRPF1	0.204066	0.317343	0.219746	0.28075	0.11898	0.562652	0.219746	0.28075	-0.011283	0.956374	0.169537	0.407684	0.00869522	0.966373	aracne_aml	aml
BTAF1	-0.193147	0.344472	-0.271104	0.180366	-0.325311	0.104879	-0.271104	0.180366	-0.334547	0.0948217	-0.48898	0.0112458	0.0494446	0.810434	aracne_aml	aml
BTF3	-0.131194	0.522933	0.0551232	0.78912	-0.034145	0.868479	0.0551232	0.78912	-0.159467	0.436489	-0.000493803	0.99809	0.108518	0.59772	aracne_aml	aml
BTG1	0.0680474	0.741178	0.0421378	0.838053	0.0229842	0.911262	0.0421378	0.838053	-0.157093	0.443437	0.0362507	0.860444	-0.0702893	0.732952	aracne_aml	aml
BUB1B	-0.150476	0.463109	-0.257903	0.203364	-0.0973378	0.636182	-0.257903	0.203364	-0.0825158	0.68861	-0.1833	0.370088	-0.221586	0.276641	aracne_aml	aml
C1QBP	-0.0944502	0.646273	0.0744451	0.717778	-0.0251401	0.902975	0.0744451	0.717778	0.0969023	0.6377	0.095881	0.641265	-0.216704	0.28763	aracne_aml	aml
CACNB3	-0.343748	0.0855388	-0.304353	0.130609	-0.22252	0.274568	-0.304353	0.130609	-0.341006	0.0882294	-0.34249	0.0867656	0.057713	0.779447	aracne_aml	aml
CAD	-0.286952	0.155227	-0.330646	0.0989775	-0.267138	0.187077	-0.330646	0.0989775	-0.316718	0.114929	-0.283408	0.16062	-0.167763	0.412681	aracne_aml	aml
CALM3	0.477107	0.0137184	0.4525	0.0202825	0.498239	0.00958523	0.4525	0.0202825	0.294304	0.144454	0.436525	0.0257755	-0.270958	0.18061	aracne_aml	aml
CAMLG	0.159331	0.436886	0.0255261	0.901492	0.122847	0.549929	0.0255261	0.901492	-0.245399	0.226917	0.150355	0.463474	-0.0796718	0.698842	aracne_aml	aml
CAP1	0.240389	0.236845	0.237736	0.242218	0.268647	0.184503	0.237736	0.242218	-0.0665249	0.746781	0.198116	0.331959	-0.139724	0.496019	aracne_aml	aml
CARM1	0.11234	0.5848	0.1646	0.421673	0.176586	0.38817	0.1646	0.421673	0.0698506	0.734559	0.257287	0.204483	0.191127	0.349638	aracne_aml	aml
CBFA2T3	-0.330787	0.0988244	-0.316954	0.114644	-0.377362	0.0573688	-0.316954	0.114644	0.143419	0.484579	-0.259976	0.199626	-0.341354	0.0878849	aracne_aml	aml
CBFB	-0.0410317	0.842251	-0.0361809	0.86071	-0.0671889	0.744336	-0.0361809	0.86071	0.101362	0.622224	-0.0110663	0.957211	0.0941288	0.6474	aracne_aml	aml
CCAR1	-0.388436	0.0498771	-0.381654	0.0543676	-0.378766	0.0563733	-0.381654	0.0543676	-0.0301629	0.883708	-0.389608	0.0491311	-0.314207	0.117996	aracne_aml	aml
CCDC47	0.0243686	0.905939	0.0758087	0.712822	-0.0156232	0.939619	0.0758087	0.712822	-0.0668487	0.745588	0.0331556	0.872259	0.208953	0.305636	aracne_aml	aml
CCDC59	0.261838	0.19631	0.23351	0.250938	0.240938	0.235743	0.23351	0.250938	0.176824	0.387521	0.28357	0.160371	0.186763	0.360955	aracne_aml	aml
CCM2	-0.193759	0.342915	-0.20773	0.308542	-0.223412	0.272599	-0.20773	0.308542	-0.335914	0.0933964	-0.278838	0.167768	-0.12352	0.547729	aracne_aml	aml
CCNA2	0.130482	0.525212	0.0102141	0.960504	0.037085	0.857264	0.0102141	0.960504	0.368145	0.0642479	-0.00424325	0.983587	0.0200475	0.922564	aracne_aml	aml
CCNC	0.297668	0.139707	0.336869	0.0924108	0.301932	0.133853	0.336869	0.0924108	0.286833	0.155407	0.320735	0.110146	-0.249286	0.219408	aracne_aml	aml
CCND1	0.0523053	0.799679	0.00610486	0.976388	0.00310499	0.987989	0.00610486	0.976388	0.139254	0.497482	0.0609726	0.767318	-0.218213	0.284204	aracne_aml	aml
CCND2	-0.463166	0.0171779	-0.4638	0.0170063	-0.482152	0.0126179	-0.4638	0.0170063	-0.0302014	0.883561	-0.455232	0.0194468	-0.633474	0.000512778	aracne_aml	aml
CCND3	-0.561931	0.00281258	-0.464621	0.0167863	-0.56694	0.00252754	-0.464621	0.0167863	-0.38638	0.0512066	-0.480293	0.0130147	-0.329796	0.0999006	aracne_aml	aml
CCNE1	-0.132867	0.5176	-0.170372	0.405345	-0.147241	0.472889	-0.170372	0.405345	-0.0200465	0.922568	-0.127292	0.535475	-0.654129	0.000289267	aracne_aml	aml
CCNL1	-0.0157166	0.939258	-0.060605	0.768683	-0.120885	0.556368	-0.060605	0.768683	-0.134923	0.511081	-0.0876673	0.670214	0.0153912	0.940514	aracne_aml	aml
CCNL2	0.140259	0.494355	0.20184	0.322764	0.120162	0.558751	0.20184	0.322764	0.228788	0.260923	0.150928	0.461751	0.158635	0.438919	aracne_aml	aml
CDC42	-0.351398	0.078358	-0.181988	0.373581	-0.300249	0.136142	-0.181988	0.373581	-0.0322582	0.875689	-0.422365	0.0315972	0.0706805	0.731519	aracne_aml	aml
CDC42SE1	-0.151299	0.460638	-0.0976393	0.635132	-0.177998	0.384324	-0.0976393	0.635132	0.198924	0.32995	-0.0277645	0.892901	0.408842	0.0380987	aracne_aml	aml
CDK12	-0.0494034	0.810589	-0.115043	0.575739	-0.0344912	0.867157	-0.115043	0.575739	-0.279123	0.167315	-0.133871	0.514413	-0.207396	0.309337	aracne_aml	aml
CDK2	-0.0291159	0.887719	-0.129961	0.52688	-0.062793	0.760567	-0.129961	0.52688	0.451151	0.0207059	-0.0113421	0.956146	-0.19468	0.34058	aracne_aml	aml
CDK4	0.0325522	0.874565	-0.0808224	0.694696	-0.0224941	0.913147	-0.0808224	0.694696	0.0393962	0.848466	-0.123144	0.548958	-0.377429	0.0573206	aracne_aml	aml
CDK6	0.208171	0.307493	0.209971	0.303233	0.205955	0.312785	0.209971	0.303233	0.180493	0.377585	0.195674	0.338073	-0.0877238	0.670014	aracne_aml	aml
CEACAM6	-0.184724	0.366316	-0.201949	0.322497	0.0768861	0.708913	-0.201949	0.322497	-0.245535	0.226652	-0.202943	0.32007	-0.0364174	0.859808	aracne_aml	aml
CEBPA	-0.68247	0.000122601	-0.682077	0.000124148	-0.689318	9.82445e-05	-0.682077	0.000124148	-0.265385	0.190097	-0.604692	0.00106717	-0.721033	3.24432e-05	aracne_aml	aml
CEBPE	0.0460516	0.823234	0.0244543	0.90561	0.00290151	0.988776	0.0244543	0.90561	0.298294	0.138835	0.0892971	0.664432	-0.302749	0.132752	aracne_aml	aml
CEBPZ	0.282231	0.16244	0.32725	0.102704	0.275546	0.173052	0.32725	0.102704	-0.120591	0.557335	0.294976	0.143496	0.273718	0.176037	aracne_aml	aml
CELSR2	0.455893	0.0192488	0.478948	0.013308	0.524391	0.00595867	0.478948	0.013308	0.164811	0.42107	0.431476	0.0277425	0.275482	0.173155	aracne_aml	aml
CENPB	0.393923	0.0464615	0.375491	0.0587169	0.375187	0.0589382	0.375491	0.0587169	0.264673	0.191333	0.395689	0.0454022	-0.1088	0.596763	aracne_aml	aml
CENPI	0.0102157	0.960498	-0.0615764	0.765077	0.0488496	0.812676	-0.0615764	0.765077	0.225564	0.267886	0.0442753	0.829953	-0.182511	0.372186	aracne_aml	aml
CEP43	0.0091996	0.964424	-0.0392125	0.849164	-0.0135941	0.947449	-0.0392125	0.849164	0.0953069	0.643273	-0.0199948	0.922767	0.13194	0.520553	aracne_aml	aml
CEP57	-0.0688784	0.738125	-0.0813107	0.69294	-0.0733243	0.72186	-0.0813107	0.69294	-0.14779	0.471222	-0.0939813	0.647917	0.371871	0.0613943	aracne_aml	aml
CERS2	0.403605	0.0408856	0.314631	0.117473	0.218969	0.282497	0.314631	0.117473	0.185901	0.363215	0.468132	0.0158716	0.252239	0.213818	aracne_aml	aml
CFL1	-0.244383	0.228908	-0.252936	0.212511	-0.244207	0.229254	-0.252936	0.212511	-0.102184	0.619388	-0.276442	0.171602	0.0937207	0.648832	aracne_aml	aml
CFLAR	-0.0122115	0.952788	-0.0409945	0.842392	0.175778	0.390377	-0.0409945	0.842392	0.0807232	0.695053	0.0455642	0.825076	-0.339245	0.0899917	aracne_aml	aml
CHD1	-0.0791774	0.700626	-0.0181169	0.930002	-0.107918	0.599758	-0.0181169	0.930002	0.192748	0.345489	-0.0188897	0.927024	0.0107337	0.958496	aracne_aml	aml
CHD2	-0.264853	0.19102	-0.216185	0.288816	-0.216881	0.287227	-0.216185	0.288816	-0.144902	0.480025	-0.175013	0.392477	-0.430811	0.0280105	aracne_aml	aml
CHD4	-0.0833351	0.685673	-0.0732395	0.722169	-0.088688	0.666591	-0.0732395	0.722169	-0.0775308	0.706578	-0.0712099	0.729581	0.148472	0.469156	aracne_aml	aml
CHD7	0.246704	0.224378	0.250647	0.216819	0.18391	0.368468	0.250647	0.216819	0.226834	0.265129	0.296494	0.14135	-0.162882	0.4266	aracne_aml	aml
CHD8	-0.0490716	0.811839	-0.0147559	0.942965	0.0252892	0.902402	-0.0147559	0.942965	-0.234434	0.249015	-0.0879214	0.669311	-0.00645727	0.975025	aracne_aml	aml
CHKA	0.0791562	0.700702	0.0508429	0.805173	0.117419	0.567825	0.0508429	0.805173	-0.0239292	0.907628	0.0367786	0.858431	0.080147	0.697129	aracne_aml	aml
CHMP1A	0.224101	0.271085	0.217057	0.286827	0.237521	0.242657	0.217057	0.286827	0.211989	0.298502	0.330928	0.0986727	-0.164565	0.421774	aracne_aml	aml
CHMP5	0.347002	0.0824252	0.218651	0.283214	0.298674	0.138309	0.218651	0.283214	0.34254	0.0867161	0.376064	0.0583014	-0.0369125	0.857921	aracne_aml	aml
CIAO1	0.0590052	0.774632	0.0226589	0.912513	0.0912283	0.657604	0.0226589	0.912513	-0.155366	0.448528	0.158266	0.439997	0.251221	0.215734	aracne_aml	aml
CIAO3	0.195187	0.339301	0.175789	0.390349	0.159649	0.435959	0.175789	0.390349	0.0434819	0.832957	0.165643	0.418696	-0.0668737	0.745496	aracne_aml	aml
CIT	-0.192245	0.346773	-0.344719	0.0846005	-0.171617	0.40187	-0.344719	0.0846005	0.0367728	0.858453	-0.152493	0.457063	-0.229435	0.259541	aracne_aml	aml
CITED2	-0.00786992	0.969563	0.054195	0.792594	-0.101275	0.622526	0.054195	0.792594	-0.0741655	0.718795	-0.0453866	0.825748	-0.142309	0.488	aracne_aml	aml
CITED4	0.236317	0.245123	0.215833	0.28962	0.209284	0.304854	0.215833	0.28962	0.230537	0.257195	0.181083	0.376003	-0.0810962	0.693711	aracne_aml	aml
CKS2	0.116962	0.569345	0.0634119	0.758276	0.0550906	0.789242	0.0634119	0.758276	0.0189948	0.926619	0.0940922	0.647528	-0.0902456	0.661075	aracne_aml	aml
CNBP	-0.371886	0.0613831	-0.0900658	0.661711	-0.317923	0.113478	-0.0900658	0.661711	0.163584	0.424584	-0.151001	0.461533	0.0381593	0.853172	aracne_aml	aml
CNIH4	0.060474	0.769169	0.0379651	0.853912	0.109937	0.592909	0.0379651	0.853912	-0.386413	0.0511851	-0.0584727	0.776615	0.301222	0.134815	aracne_aml	aml
CNOT1	0.110844	0.589842	0.116717	0.570158	0.109225	0.595318	0.116717	0.570158	0.0747557	0.716648	0.134079	0.513752	-0.0896047	0.663343	aracne_aml	aml
CNOT2	-0.392465	0.0473502	-0.48594	0.0118405	-0.464621	0.0167864	-0.48594	0.0118405	-0.304028	0.131041	-0.379345	0.0559667	0.0678666	0.741843	aracne_aml	aml
CNOT4	-0.314631	0.117473	-0.399782	0.0430203	-0.428857	0.0288097	-0.399782	0.0430203	-0.18778	0.358297	-0.533689	0.00498669	-0.0631008	0.759427	aracne_aml	aml
CNOT7	0.0129314	0.950008	0.0026522	0.989741	0.0310218	0.88042	0.0026522	0.989741	0.297474	0.139977	0.0579954	0.778394	-0.294933	0.143558	aracne_aml	aml
CNOT9	0.015454	0.940271	-0.0450094	0.827174	0.0485536	0.813791	-0.0450094	0.827174	0.14607	0.476456	-0.0180629	0.93021	0.0272276	0.89496	aracne_aml	aml
COPS2	-0.0931359	0.650886	-0.138141	0.500959	-0.121549	0.554187	-0.138141	0.500959	-0.171387	0.402509	-0.269974	0.182262	-0.0878719	0.669487	aracne_aml	aml
COPS3	0.5271	0.00566026	0.484159	0.012201	0.496716	0.00984326	0.484159	0.012201	0.331028	0.0985647	0.501471	0.009056	0.459274	0.018262	aracne_aml	aml
CREBBP	-0.163102	0.425966	-0.156778	0.444362	-0.145361	0.47862	-0.156778	0.444362	-0.10109	0.623166	-0.0989434	0.630599	-0.201081	0.324624	aracne_aml	aml
CRKL	-0.0312527	0.879536	-0.043931	0.831256	-0.107542	0.601036	-0.043931	0.831256	-0.391587	0.0478921	-0.0785464	0.702905	-0.0750169	0.715698	aracne_aml	aml
CSDE1	-0.359766	0.0710389	-0.17606	0.389607	-0.323513	0.106925	-0.17606	0.389607	-0.439852	0.0245422	-0.321406	0.109362	0.404961	0.040149	aracne_aml	aml
CSF2RB	-0.479776	0.0131267	-0.484469	0.0121376	-0.349942	0.0796878	-0.484469	0.0121376	-0.30867	0.124967	-0.454061	0.0198015	-0.608055	0.000983117	aracne_aml	aml
CSK	0.0872503	0.671697	0.209418	0.304537	0.0629443	0.760007	0.209418	0.304537	-0.0404849	0.844328	0.0987741	0.631186	0.396825	0.0447309	aracne_aml	aml
CSNK1A1	-0.0119912	0.953639	-0.0762156	0.711345	-0.0251498	0.902937	-0.0762156	0.711345	-0.152463	0.457154	-0.0744526	0.71775	-0.15106	0.461354	aracne_aml	aml
CSNK2B	0.12671	0.537355	0.273698	0.176069	0.15982	0.435461	0.273698	0.176069	-0.0298842	0.884776	0.166528	0.416179	0.138757	0.499035	aracne_aml	aml
CTBP1	-0.372738	0.0607444	-0.338898	0.0903419	-0.347054	0.0823764	-0.338898	0.0903419	0.114231	0.578454	-0.29682	0.140892	-0.195918	0.337458	aracne_aml	aml
CTBP2	-0.0713837	0.728946	-0.159842	0.435399	-0.154883	0.449955	-0.159842	0.435399	0.0544006	0.791824	-0.223203	0.273059	0.274335	0.175025	aracne_aml	aml
CUL3	0.0268465	0.896423	0.0181315	0.929946	0.0756849	0.713271	0.0181315	0.929946	-0.144888	0.480069	-0.016275	0.937104	0.0416946	0.839734	aracne_aml	aml
CXXC1	-0.193683	0.343108	-0.0219735	0.91515	-0.191837	0.347818	-0.0219735	0.91515	-0.22396	0.271395	-0.0881101	0.668641	0.269277	0.183436	aracne_aml	aml
CYCS	-0.00212861	0.991766	0.16814	0.411617	0.0934343	0.649838	0.16814	0.411617	0.395015	0.0458037	0.332143	0.0973669	0.153232	0.454861	aracne_aml	aml
DACH1	-0.27276	0.177614	-0.19373	0.34299	-0.28444	0.159036	-0.19373	0.34299	-0.269017	0.183876	-0.28805	0.153584	-0.46169	0.0175828	aracne_aml	aml
DAP	0.186473	0.361713	0.193857	0.342667	0.249013	0.21993	0.193857	0.342667	0.117255	0.568371	0.168332	0.411075	-0.143065	0.48567	aracne_aml	aml
DAP3	-0.242072	0.233479	0.134379	0.512802	0.065565	0.75032	0.134379	0.512802	0.049624	0.809759	0.0766589	0.709737	0.0578656	0.778878	aracne_aml	aml
DAXX	-0.139764	0.495895	-0.173987	0.395303	-0.149568	0.465844	-0.173987	0.395303	0.373724	0.0600119	0.0365354	0.859358	-0.165522	0.419039	aracne_aml	aml
DBP	0.41245	0.0362684	0.335382	0.0939486	0.401659	0.0419611	0.335382	0.0939486	0.367018	0.0651309	0.386491	0.0511342	-0.275181	0.173645	aracne_aml	aml
DCAF6	0.0422764	0.837527	0.0566394	0.783453	0.0015877	0.993858	0.0566394	0.783453	0.27492	0.17407	0.0831489	0.68634	0.174364	0.394263	aracne_aml	aml
DDX1	0.155322	0.448657	0.248243	0.221407	0.198451	0.331124	0.248243	0.221407	-0.0322424	0.87575	0.193531	0.343494	0.267225	0.186927	aracne_aml	aml
DDX17	0.383521	0.053101	0.399974	0.0429107	0.291767	0.148108	0.399974	0.0429107	-0.131527	0.521868	0.46878	0.0157075	0.455525	0.019359	aracne_aml	aml
DDX20	0.255671	0.20744	0.254189	0.210178	0.240277	0.237071	0.254189	0.210178	0.48247	0.012551	0.30643	0.127872	0.0699073	0.734351	aracne_aml	aml
DDX3X	-0.0856792	0.677293	0.0418802	0.83903	-0.222276	0.275109	0.0418802	0.83903	-0.144728	0.480557	-0.115524	0.574134	-0.217103	0.286722	aracne_aml	aml
DDX5	0.21159	0.299434	0.21232	0.297732	0.217653	0.285472	0.21232	0.297732	0.309531	0.123865	0.302943	0.132492	0.123935	0.546376	aracne_aml	aml
DDX6	0.228568	0.261394	0.228899	0.260685	0.261178	0.19748	0.228899	0.260685	0.0644548	0.754419	0.257348	0.204372	0.20813	0.30759	aracne_aml	aml
DENND4A	0.297063	0.140551	0.332032	0.0974854	0.328165	0.10169	0.332032	0.0974854	-0.0129251	0.950032	0.227466	0.263763	0.0305357	0.882281	aracne_aml	aml
DEPDC5	-0.131238	0.522793	-0.102469	0.618406	0.0294709	0.886359	-0.102469	0.618406	0.154989	0.449642	-0.0416061	0.84007	0.0503362	0.807078	aracne_aml	aml
DERL2	0.513857	0.00724802	0.509097	0.00790325	0.538406	0.00454719	0.509097	0.00790325	-0.207274	0.309628	0.425878	0.0300632	0.0352202	0.864374	aracne_aml	aml
DGKD	0.491474	0.0107766	0.479007	0.0132949	0.535928	0.00477379	0.479007	0.0132949	0.432515	0.0273284	0.513433	0.00730456	0.352367	0.0774821	aracne_aml	aml
DICER1	-0.0957291	0.641796	-0.0465703	0.821274	-0.109626	0.593962	-0.0465703	0.821274	0.1092	0.595405	0.0248483	0.904096	0.147005	0.473607	aracne_aml	aml
DIDO1	-0.126982	0.536477	-0.121821	0.553292	-0.145795	0.477293	-0.121821	0.553292	-0.623455	0.000667209	-0.261826	0.196331	-0.0712706	0.729359	aracne_aml	aml
DNAJA1	0.0593394	0.773388	-0.00958707	0.962927	0.0623568	0.762183	-0.00958707	0.962927	0.0215436	0.916804	-0.186383	0.36195	0.157647	0.441809	aracne_aml	aml
DNAJA3	-0.204463	0.31638	-0.135125	0.510445	-0.163199	0.425688	-0.135125	0.510445	-0.120757	0.55679	-0.103011	0.616542	-0.147952	0.47073	aracne_aml	aml
DNAJB6	-0.362617	0.0686695	-0.473268	0.0146079	-0.222464	0.274692	-0.473268	0.0146079	-0.113444	0.581092	-0.227633	0.263405	-0.0170791	0.934003	aracne_aml	aml
DNLZ	-0.106593	0.604271	-0.0361524	0.860818	-0.126173	0.539095	-0.0361524	0.860818	-0.283522	0.160444	-0.0984817	0.632202	0.112824	0.583172	aracne_aml	aml
DNM1L	-0.371614	0.0615875	-0.367491	0.0647589	-0.371928	0.061351	-0.367491	0.0647589	0.25256	0.213216	-0.346033	0.0833437	-0.307867	0.126004	aracne_aml	aml
DNMT1	0.0394833	0.848135	0.0534907	0.795233	0.123789	0.546853	0.0534907	0.795233	0.285414	0.157552	0.138677	0.499283	-0.271966	0.178931	aracne_aml	aml
DNTTIP2	-0.0388845	0.850412	0.00605735	0.976571	-0.0229184	0.911515	0.00605735	0.976571	0.156504	0.44517	0.0635293	0.757841	0.26425	0.192069	aracne_aml	aml
DOT1L	-0.132197	0.519732	-0.0799747	0.69775	-0.0238367	0.907984	-0.0799747	0.69775	-0.270935	0.18065	-0.118825	0.563166	-0.0945824	0.64581	aracne_aml	aml
DPF2	-0.0769571	0.708656	-0.0703541	0.732714	-0.094939	0.64456	-0.0703541	0.732714	-0.252785	0.212794	-0.13881	0.49887	-0.154884	0.449953	aracne_aml	aml
DR1	0.33579	0.0935249	0.332622	0.096855	0.320556	0.110356	0.332622	0.096855	-0.0127526	0.950698	0.331667	0.0978763	0.358019	0.0725223	aracne_aml	aml
DRAP1	0.388064	0.0501156	0.58348	0.00175463	0.47327	0.0146074	0.58348	0.00175463	0.622991	0.000675247	0.653113	0.000297825	0.424792	0.0305308	aracne_aml	aml
E2F3	0.0994747	0.628755	-0.00968449	0.96255	-0.0265492	0.897564	-0.00968449	0.96255	0.225921	0.267108	0.104826	0.610311	0.0351313	0.864713	aracne_aml	aml
E2F6	-0.431858	0.0275898	-0.42303	0.0313023	-0.426192	0.029929	-0.42303	0.0313023	-0.327827	0.102064	-0.429092	0.0287124	-0.475699	0.0140392	aracne_aml	aml
E4F1	0.0898532	0.662463	0.0786517	0.702524	0.0826389	0.688169	0.0786517	0.702524	-0.123419	0.548062	0.0956224	0.642169	0.0548998	0.789955	aracne_aml	aml
ECT2	0.201825	0.3228	0.225497	0.268032	0.184147	0.36784	0.225497	0.268032	0.117317	0.568165	0.169778	0.407008	0.0153184	0.940794	aracne_aml	aml
EDRF1	-0.0264462	0.897959	0.0101393	0.960793	-0.0584165	0.776825	0.0101393	0.960793	-0.153722	0.453401	0.039434	0.848322	-0.0400941	0.845813	aracne_aml	aml
EED	0.129475	0.528442	0.079987	0.697705	0.207498	0.309093	0.079987	0.697705	0.1596	0.436102	0.184448	0.367044	0.325705	0.104435	aracne_aml	aml
EEF1E1	0.177012	0.387008	0.173064	0.397852	0.157361	0.442651	0.173064	0.397852	0.106906	0.603204	0.19865	0.33063	0.392894	0.0470876	aracne_aml	aml
ELF2	0.0958999	0.641199	0.115831	0.573109	0.173785	0.395859	0.115831	0.573109	0.254322	0.209932	0.191559	0.348529	-0.198508	0.330982	aracne_aml	aml
ELL	-0.0657234	0.749736	-0.0298306	0.884981	-0.0920353	0.654759	-0.0298306	0.884981	0.254966	0.20874	-0.0111024	0.957072	0.177757	0.38498	aracne_aml	aml
ELOB	0.0449212	0.827508	0.0336282	0.870453	0.0194106	0.925017	0.0336282	0.870453	0.28507	0.158075	0.176742	0.387744	-0.108455	0.597933	aracne_aml	aml
ELOC	0.21176	0.299038	0.398325	0.0438566	0.402189	0.041666	0.398325	0.0438566	0.29808	0.139133	0.638735	0.000444941	0.0447654	0.828097	aracne_aml	aml
ELOF1	-0.019942	0.92297	-0.00285683	0.988949	-0.0583681	0.777005	-0.00285683	0.988949	-0.095278	0.643374	-0.109826	0.593284	0.247834	0.222193	aracne_aml	aml
ELP1	-0.368315	0.0641152	-0.312034	0.120696	-0.339355	0.0898808	-0.312034	0.120696	-0.251774	0.214692	-0.359008	0.07168	0.0361931	0.860663	aracne_aml	aml
ELP2	0.108749	0.596935	0.144496	0.481271	0.102338	0.618858	0.144496	0.481271	0.0141864	0.945163	0.138483	0.499892	0.406606	0.0392697	aracne_aml	aml
ELP3	0.411196	0.0368965	0.420473	0.0324492	0.333962	0.0954362	0.420473	0.0324492	0.0531454	0.796527	0.390663	0.0484679	0.26674	0.18776	aracne_aml	aml
ELP4	-0.0804789	0.695933	-0.066616	0.746445	-0.0863795	0.674796	-0.066616	0.746445	0.0528062	0.7978	-0.0595632	0.772556	0.159549	0.436252	aracne_aml	aml
ELP5	0.0156761	0.939415	0.005767	0.977694	0.0228711	0.911696	0.005767	0.977694	-0.143105	0.485545	-0.0129595	0.949899	-0.384553	0.0524111	aracne_aml	aml
EMSY	-0.191685	0.348207	-0.0783498	0.703615	-0.289527	0.151391	-0.0783498	0.703615	0.03388	0.869491	-0.0479541	0.816051	-0.0192838	0.925506	aracne_aml	aml
ENDOG	0.0244944	0.905456	0.0577802	0.779196	0.070416	0.732487	0.0577802	0.779196	-0.301283	0.134732	-0.0913888	0.657038	0.215341	0.290747	aracne_aml	aml
ENO1	-0.0880438	0.668877	-0.0529889	0.797114	-0.143584	0.484071	-0.0529889	0.797114	-0.0661324	0.748228	-0.00975689	0.96227	0.344987	0.0843431	aracne_aml	aml
ENY2	-9.86685e-05	0.999618	0.0286271	0.889593	-0.0324758	0.874857	0.0286271	0.889593	-0.166221	0.417052	-0.284454	0.159015	0.324812	0.105444	aracne_aml	aml
EP300	-0.453921	0.0198443	-0.446291	0.0222914	-0.458414	0.018509	-0.446291	0.0222914	-0.288237	0.153304	-0.426923	0.0296186	-0.384191	0.052652	aracne_aml	aml
EPC1	-0.0334701	0.871057	0.0142447	0.944938	-0.10406	0.612936	0.0142447	0.944938	-0.119024	0.562507	-0.0572487	0.781179	-0.205665	0.313481	aracne_aml	aml
EPC2	-0.14192	0.489204	-0.123161	0.548903	-0.167018	0.414788	-0.123161	0.548903	-0.263318	0.193701	-0.171737	0.401535	-0.186058	0.362803	aracne_aml	aml
ERCC2	0.077199	0.70778	-0.00469245	0.98185	0.115261	0.57501	-0.00469245	0.98185	0.0765852	0.710004	0.0277014	0.893143	-0.0530696	0.796812	aracne_aml	aml
ERCC3	0.149096	0.467268	0.151113	0.461194	0.138157	0.500911	0.151113	0.461194	0.135571	0.509036	0.118168	0.565341	0.175763	0.39042	aracne_aml	aml
ERG	-0.437603	0.0253707	-0.445795	0.0224586	-0.460124	0.0180206	-0.445795	0.0224586	-0.109404	0.594712	-0.426401	0.02984	-0.564429	0.00266719	aracne_aml	aml
ESF1	-0.310799	0.122252	-0.243694	0.230265	-0.354543	0.0755431	-0.243694	0.230265	-0.0940912	0.647532	-0.271717	0.179345	-0.307025	0.127096	aracne_aml	aml
ESRRA	-0.183178	0.370411	0.00729439	0.971788	-0.188101	0.357463	0.00729439	0.971788	0.241802	0.234016	-0.0438751	0.831468	0.305869	0.128607	aracne_aml	aml
ETV5	-0.140826	0.492594	-0.120976	0.556071	-0.300875	0.135287	-0.120976	0.556071	0.269406	0.183219	-0.0500233	0.808256	-0.192537	0.346027	aracne_aml	aml
ETV6	-0.22611	0.266698	-0.178656	0.382542	-0.275855	0.172551	-0.178656	0.382542	0.131368	0.522378	-0.18187	0.373897	-0.0991488	0.629886	aracne_aml	aml
EWSR1	-0.130885	0.52392	-0.030961	0.880652	-0.390438	0.0486083	-0.030961	0.880652	-0.233197	0.251593	-0.247983	0.221908	-0.0334777	0.871028	aracne_aml	aml
EZH2	0.228199	0.262187	0.197586	0.333281	-0.028136	0.891476	0.197586	0.333281	0.246925	0.223949	0.211525	0.299586	0.081335	0.692852	aracne_aml	aml
FANCA	-0.0864289	0.67462	0.111886	0.586329	-0.188156	0.357319	0.111886	0.586329	-0.481532	0.0127491	-0.0857374	0.677085	0.153404	0.454347	aracne_aml	aml
FANCD2	0.047499	0.817768	0.17358	0.396425	0.0314955	0.878607	0.17358	0.396425	0.12114	0.555529	0.143228	0.485166	0.0349715	0.865323	aracne_aml	aml
FANCF	0.324879	0.105368	0.371664	0.0615502	0.377808	0.0570509	0.371664	0.0615502	0.0673301	0.743816	0.287875	0.153844	0.00615279	0.976202	aracne_aml	aml
FANCG	-0.273112	0.177033	0.0443733	0.829582	-0.364	0.0675417	0.0443733	0.829582	-0.0773181	0.707348	0.00997696	0.96142	0.0730653	0.722805	aracne_aml	aml
FANCL	0.369192	0.0634357	0.411933	0.0365261	0.390952	0.048287	0.411933	0.0365261	0.423343	0.0311638	0.394329	0.0462161	0.512643	0.0074107	aracne_aml	aml
FBXO11	0.184861	0.365955	0.210465	0.30207	0.185411	0.364503	0.210465	0.30207	0.0979846	0.633931	0.245282	0.227146	-0.0524472	0.799147	aracne_aml	aml
FBXW11	0.0076762	0.970312	0.000139476	0.99946	0.0236175	0.908826	0.000139476	0.99946	-0.141936	0.489154	-0.0107469	0.958445	-0.0854914	0.677963	aracne_aml	aml
FBXW7	0.275328	0.173407	0.251073	0.216013	0.414012	0.0354983	0.251073	0.216013	0.376773	0.0577905	0.403419	0.0409876	0.118978	0.562659	aracne_aml	aml
FEN1	-0.0739537	0.719567	-0.0799312	0.697907	0.116002	0.572539	-0.0799312	0.697907	0.107959	0.599619	-0.026399	0.898141	0.158404	0.439592	aracne_aml	aml
FGD2	0.032866	0.873365	0.11178	0.586686	0.0184162	0.928849	0.11178	0.586686	0.128934	0.530181	0.00591985	0.977103	0.119647	0.560448	aracne_aml	aml
FH	0.116207	0.571856	0.15796	0.440894	0.100241	0.6261	0.15796	0.440894	0.152425	0.457269	0.212752	0.296725	-0.0645248	0.75416	aracne_aml	aml
FKBP1A	0.243842	0.229973	0.0942205	0.647078	0.21653	0.288027	0.0942205	0.647078	-0.126636	0.537598	0.262352	0.195401	-0.21121	0.300322	aracne_aml	aml
FLCN	-0.174377	0.394227	-0.16694	0.415009	-0.207453	0.309201	-0.16694	0.415009	0.00175882	0.993196	-0.161662	0.430118	-0.0951052	0.643979	aracne_aml	aml
FLI1	0.0904683	0.660288	0.112454	0.584416	0.150453	0.463176	0.112454	0.584416	0.165907	0.417945	0.130886	0.523919	-0.243841	0.229976	aracne_aml	aml
FLII	-0.0661194	0.748275	0.0602397	0.77004	-0.0826068	0.688284	0.0602397	0.77004	0.0374236	0.855974	-0.0737024	0.720482	0.0208317	0.919544	aracne_aml	aml
FLT3	-0.27624	0.171929	-0.21598	0.289284	-0.217871	0.284979	-0.21598	0.289284	-0.314732	0.117349	-0.216691	0.287661	-0.578944	0.00194306	aracne_aml	aml
FOSL2	-0.326824	0.10318	-0.330089	0.0995813	-0.308066	0.125747	-0.330089	0.0995813	-0.240513	0.236596	-0.327382	0.102557	-0.213125	0.295861	aracne_aml	aml
FOXD4	0.0334324	0.871201	0.350644	0.0790445	0.0670913	0.744695	0.350644	0.0790445	0.135518	0.509203	0.116516	0.570827	0.0763253	0.710947	aracne_aml	aml
FUBP1	-0.113995	0.579243	-0.192052	0.347266	-0.101475	0.621833	-0.192052	0.347266	0.271489	0.179724	-0.0877479	0.669928	-0.431683	0.0276596	aracne_aml	aml
FURIN	-0.0998457	0.627469	-0.127499	0.534806	-0.0614844	0.765418	-0.127499	0.534806	-0.13341	0.515874	-0.124201	0.545507	-0.066838	0.745628	aracne_aml	aml
GAB2	-0.412511	0.036238	-0.460798	0.0178311	-0.399567	0.0431425	-0.460798	0.0178311	-0.550166	0.00359192	-0.482152	0.0126179	-0.502532	0.0088876	aracne_aml	aml
GABPA	0.110288	0.591722	0.13791	0.501683	0.100479	0.625278	0.13791	0.501683	-0.166985	0.414882	0.112119	0.585543	0.384611	0.0523728	aracne_aml	aml
GABPB1	-0.239361	0.238918	-0.244367	0.228939	-0.301694	0.134175	-0.244367	0.228939	-0.208258	0.307285	-0.242919	0.231796	-0.120381	0.558028	aracne_aml	aml
GATA1	-0.710043	4.84084e-05	-0.683228	0.000119667	-0.705646	5.65311e-05	-0.683228	0.000119667	-0.618266	0.000761993	-0.657125	0.000265276	-0.717763	3.66166e-05	aracne_aml	aml
GATA2	-0.530558	0.00529779	-0.517788	0.00674196	-0.5302	0.00533436	-0.517788	0.00674196	-0.291318	0.148762	-0.529014	0.00545712	-0.307582	0.126373	aracne_aml	aml
GATAD1	0.159091	0.437588	0.0613648	0.765862	0.207288	0.309595	0.0613648	0.765862	-0.0325772	0.874469	0.120051	0.559117	0.632837	0.000521577	aracne_aml	aml
GATAD2A	-0.0238468	0.907945	-0.0550668	0.789331	-0.0653594	0.751078	-0.0550668	0.789331	-0.292902	0.146465	-0.0910564	0.658211	-0.352718	0.0771665	aracne_aml	aml
GFI1	-0.691883	9.02836e-05	-0.702649	6.27363e-05	-0.668576	0.000188862	-0.702649	6.27363e-05	-0.542079	0.00422813	-0.682565	0.000122231	-0.711569	4.58408e-05	aracne_aml	aml
GMNN	-0.298967	0.137904	-0.351163	0.0785714	-0.313936	0.11833	-0.351163	0.0785714	-0.203395	0.31897	-0.3119	0.120865	-0.124689	0.543918	aracne_aml	aml
GMPS	-0.389929	0.0489284	-0.588963	0.001548	-0.382475	0.053808	-0.588963	0.001548	-0.246627	0.224527	-0.311883	0.120886	-0.374321	0.0595715	aracne_aml	aml
GNAQ	-0.238488	0.240686	-0.170315	0.405505	-0.253096	0.212213	-0.170315	0.405505	-0.0955058	0.642577	-0.211374	0.299939	-0.481455	0.0127655	aracne_aml	aml
GNB1L	-0.0843691	0.681972	-0.0037206	0.985608	-0.114232	0.578449	-0.0037206	0.985608	-0.000698675	0.997297	-0.0541512	0.792758	0.156483	0.445232	aracne_aml	aml
GNG5	-0.301772	0.134069	-0.408437	0.0383086	-0.389941	0.0489211	-0.408437	0.0383086	-0.0887192	0.66648	-0.259795	0.199951	0.00662402	0.97438	aracne_aml	aml
GOLT1B	0.140139	0.494727	0.114286	0.57827	0.108172	0.598895	0.114286	0.57827	-0.0266952	0.897004	0.113369	0.581344	0.302525	0.133053	aracne_aml	aml
GON4L	-0.0324778	0.87485	0.0471281	0.819168	0.0864985	0.674372	0.0471281	0.819168	-0.0693433	0.736419	-0.218353	0.283888	-0.16787	0.412378	aracne_aml	aml
GPR61	0.383887	0.0528555	0.284258	0.159315	0.104349	0.611947	0.284258	0.159315	0.318522	0.112763	0.37803	0.0568933	0.0789289	0.701523	aracne_aml	aml
GRB2	0.381097	0.0547501	0.434818	0.0264274	0.368138	0.0642535	0.434818	0.0264274	0.0139754	0.945977	0.276655	0.171259	0.262195	0.195678	aracne_aml	aml
GRK6	0.372174	0.0611668	0.378929	0.0562584	0.390128	0.0488032	0.378929	0.0562584	0.0325333	0.874637	0.297365	0.140129	0.0458487	0.824001	aracne_aml	aml
GTF2A1	-0.08801	0.668997	-0.120619	0.557243	-0.0760063	0.712104	-0.120619	0.557243	0.123027	0.549343	-0.0255033	0.90158	0.0144644	0.94409	aracne_aml	aml
GTF2F1	-0.233481	0.250998	-0.199939	0.327437	-0.218744	0.283004	-0.199939	0.327437	-0.0443903	0.829517	-0.197598	0.33325	0.24058	0.236462	aracne_aml	aml
GTF2H3	0.482978	0.0124449	0.505646	0.00840865	0.473766	0.0144899	0.505646	0.00840865	-0.235442	0.246927	0.462665	0.0173144	0.463445	0.0171023	aracne_aml	aml
GTF2H4	-0.104275	0.6122	0.00316074	0.987774	-0.144522	0.481191	0.00316074	0.987774	0.269195	0.183575	0.0222254	0.91418	0.176921	0.387254	aracne_aml	aml
GTF2H5	-0.335678	0.0936408	-0.362348	0.0688905	-0.161704	0.429999	-0.362348	0.0688905	-0.302789	0.132698	-0.295837	0.142276	0.15409	0.452309	aracne_aml	aml
GTF2I	0.293076	0.146214	0.286659	0.155669	0.242415	0.232796	0.286659	0.155669	0.114591	0.57725	0.321525	0.109223	0.193341	0.343977	aracne_aml	aml
GTSE1	-0.13541	0.509542	-0.175402	0.391408	-0.0399679	0.846293	-0.175402	0.391408	-0.162069	0.428944	-0.17847	0.383044	0.214406	0.292898	aracne_aml	aml
H2AC11	-0.144677	0.480716	-0.13967	0.496186	-0.166653	0.415825	-0.13967	0.496186	-0.104027	0.613051	-0.0551935	0.788857	-0.203503	0.318708	aracne_aml	aml
H2AC6	0.116722	0.570141	0.121442	0.554537	0.0166993	0.935468	0.121442	0.554537	-0.0535849	0.79488	0.0678855	0.741773	-0.0151972	0.941262	aracne_aml	aml
H2AX	-0.00578909	0.977609	0.138147	0.500943	-0.0304277	0.882694	0.138147	0.500943	-0.119641	0.560467	0.017918	0.930769	0.256535	0.205856	aracne_aml	aml
H2BC12	-0.0484269	0.814269	0.00638622	0.9753	-0.143108	0.485535	0.00638622	0.9753	-0.114296	0.578236	-0.102357	0.618794	-0.24586	0.226018	aracne_aml	aml
H2BC17	-0.277906	0.169252	-0.264783	0.191141	-0.350897	0.078814	-0.264783	0.191141	-0.434367	0.0266021	-0.413869	0.0355679	-0.072788	0.723816	aracne_aml	aml
H4C5	0.0488362	0.812726	0.0688457	0.738246	0.0509907	0.804617	0.0688457	0.738246	0.0180406	0.930296	0.0636283	0.757475	-0.130834	0.524085	aracne_aml	aml
HDAC3	0.0754894	0.713981	0.0497643	0.80923	0.14602	0.476608	0.0497643	0.80923	0.130834	0.524082	0.0967445	0.63825	0.369186	0.0634402	aracne_aml	aml
HDAC7	-0.142624	0.487029	-0.143414	0.484595	-0.138241	0.500649	-0.143414	0.484595	0.504064	0.00864921	0.0216667	0.91633	-0.689586	9.73841e-05	aracne_aml	aml
HDAC8	0.391393	0.0480123	0.38258	0.0537369	0.402835	0.0413086	0.38258	0.0537369	0.434626	0.0265018	0.439856	0.024541	0.345814	0.0835518	aracne_aml	aml
HES1	-0.401986	0.0417792	-0.424558	0.0306324	-0.453468	0.0199833	-0.424558	0.0306324	-0.115657	0.573689	-0.335194	0.0941448	-0.486727	0.0116841	aracne_aml	aml
HEXIM1	0.025815	0.900383	0.0506608	0.805858	-0.00412433	0.984047	0.0506608	0.805858	0.0347647	0.866113	0.132046	0.520215	-0.00380356	0.985287	aracne_aml	aml
HGS	-0.0690288	0.737573	-0.157704	0.441642	-0.0833262	0.685705	-0.157704	0.441642	0.205776	0.313215	-0.0718761	0.727146	-0.0992114	0.629668	aracne_aml	aml
HHEX	-0.637631	0.000458496	-0.619563	0.00073727	-0.654591	0.000285448	-0.619563	0.00073727	-0.306827	0.127354	-0.584197	0.00172632	-0.561968	0.00281037	aracne_aml	aml
HIF1AN	-0.195543	0.338402	-0.204653	0.315922	-0.174126	0.394918	-0.204653	0.315922	0.14372	0.483654	-0.049657	0.809634	0.0147682	0.942917	aracne_aml	aml
HIRA	-0.123561	0.547598	-0.135258	0.510022	-0.173828	0.39574	-0.135258	0.510022	-0.295014	0.143442	-0.149205	0.466938	-0.0896256	0.663269	aracne_aml	aml
HMGA1	-0.169785	0.406989	-0.125135	0.542466	0.0162175	0.937326	-0.125135	0.542466	0.0447226	0.82826	-0.16543	0.419302	-0.122752	0.550243	aracne_aml	aml
HMGB1	0.100137	0.626461	0.136782	0.505223	0.013348	0.948399	0.136782	0.505223	0.0471958	0.818912	0.215432	0.290538	-0.142808	0.48646	aracne_aml	aml
HMGCR	-0.338979	0.0902597	-0.363784	0.0677171	-0.291262	0.148844	-0.363784	0.0677171	-0.00130879	0.994937	-0.308774	0.124834	-0.304256	0.130738	aracne_aml	aml
HMGN2	-0.0913341	0.657231	0.0509287	0.80485	-0.088398	0.66762	0.0509287	0.80485	-0.111201	0.588639	-0.127754	0.533982	-0.222527	0.274553	aracne_aml	aml
HMX3	-0.319063	0.112118	-0.304468	0.130457	-0.11304	0.582449	-0.304468	0.130457	-0.38709	0.0507441	-0.385542	0.0517564	-0.543131	0.00414025	aracne_aml	aml
HNRNPD	-0.0748487	0.71631	-0.00199723	0.992274	0.0252925	0.902389	-0.00199723	0.992274	-0.00598303	0.976859	0.113903	0.579553	0.234398	0.249089	aracne_aml	aml
HOXA10	-0.337342	0.091925	-0.335808	0.093506	-0.370965	0.0620786	-0.335808	0.093506	-0.287315	0.154683	-0.322805	0.10774	-0.214588	0.292478	aracne_aml	aml
HOXA9	-0.427103	0.0295426	-0.453027	0.0201191	-0.485461	0.0119366	-0.453027	0.0201191	-0.344388	0.0849195	-0.429797	0.0284228	-0.560084	0.00292443	aracne_aml	aml
HOXC10	-0.205136	0.314756	-0.370726	0.0622602	-0.109579	0.594121	-0.370726	0.0622602	-0.4672	0.0161104	-0.287146	0.154935	0.17084	0.404037	aracne_aml	aml
HSF1	0.10655	0.604418	0.029956	0.884501	0.104142	0.612657	0.029956	0.884501	-0.21003	0.303095	-0.077284	0.707472	-0.147217	0.47296	aracne_aml	aml
HSP90AB1	0.143819	0.483348	0.0743749	0.718033	0.114774	0.576637	0.0743749	0.718033	0.0960663	0.640618	0.166905	0.415108	0.0686838	0.73884	aracne_aml	aml
HSPD1	0.215022	0.291479	0.217746	0.285261	0.231305	0.25557	0.217746	0.285261	-0.0266281	0.897261	0.10142	0.622023	0.225333	0.268389	aracne_aml	aml
HTATSF1	0.212306	0.297763	0.0985099	0.632104	0.134061	0.51381	0.0985099	0.632104	0.0934412	0.649814	0.213983	0.293874	-0.146752	0.474377	aracne_aml	aml
HTT	0.141239	0.491313	0.154957	0.449737	0.161008	0.432011	0.154957	0.449737	0.265882	0.189237	0.30225	0.133424	0.36162	0.0694914	aracne_aml	aml
HUS1	0.261056	0.197698	0.393228	0.0468832	0.287009	0.155141	0.393228	0.0468832	-0.273483	0.176422	0.335751	0.0935653	-0.151634	0.459632	aracne_aml	aml
ICAM1	0.546934	0.00383564	0.53206	0.00514654	0.516046	0.00696238	0.53206	0.00514654	0.441099	0.0240927	0.558814	0.00300347	-0.0496064	0.809825	aracne_aml	aml
ICMT	-0.178133	0.383959	-0.15936	0.436803	-0.170386	0.405305	-0.15936	0.436803	-0.136114	0.507324	-0.16166	0.430125	0.0261563	0.899072	aracne_aml	aml
IGF1R	0.0267982	0.896608	0.0416738	0.839813	-0.0606242	0.768612	0.0416738	0.839813	-0.0365578	0.859273	0.0567212	0.783147	-0.293611	0.145445	aracne_aml	aml
IKZF1	0.0931103	0.650976	0.150293	0.46366	0.0321159	0.876234	0.150293	0.46366	-0.134794	0.51149	0.0116871	0.954813	0.0231096	0.910779	aracne_aml	aml
IL27RA	-0.0908697	0.65887	-0.119187	0.561966	-0.0783345	0.703671	-0.119187	0.561966	-0.195314	0.338979	-0.085041	0.67957	-0.264662	0.191352	aracne_aml	aml
IL2RG	0.0394302	0.848337	0.0465727	0.821265	0.013315	0.948527	0.0465727	0.821265	0.0888382	0.666058	0.0477814	0.816703	-0.325652	0.104494	aracne_aml	aml
ILF2	-0.0595885	0.772462	0.0158544	0.938726	-0.0204449	0.921034	0.0158544	0.938726	-0.0152827	0.940932	-0.176293	0.38897	0.0954292	0.642845	aracne_aml	aml
ILF3	-0.0202742	0.921691	-0.0622306	0.762651	-0.0227434	0.912188	-0.0622306	0.762651	-0.0518606	0.801349	-0.0763744	0.710769	-0.292987	0.146343	aracne_aml	aml
ING3	-0.0576045	0.779851	-0.0846506	0.680965	-0.102098	0.619684	-0.0846506	0.680965	-0.0133693	0.948317	-0.0650465	0.752233	0.129889	0.527113	aracne_aml	aml
INTS6	-0.120626	0.557222	-0.153931	0.452781	-0.0670672	0.744784	-0.153931	0.452781	-0.101323	0.62236	-0.121061	0.555791	-0.372164	0.0611737	aracne_aml	aml
IRF2BP2	-0.539193	0.00447713	-0.545167	0.00397473	-0.506415	0.00829369	-0.545167	0.00397473	-0.426692	0.0297164	-0.509562	0.00783713	-0.594125	0.001373	aracne_aml	aml
IRF8	-0.674483	0.000157603	-0.652631	0.000301962	-0.666999	0.000198079	-0.652631	0.000301962	-0.650982	0.000316489	-0.683514	0.000118577	-0.598211	0.0012468	aracne_aml	aml
IRS2	-0.0995162	0.628611	-0.0458309	0.824068	-0.0878808	0.669456	-0.0458309	0.824068	0.0173285	0.933041	-0.148586	0.46881	-0.4695	0.0155266	aracne_aml	aml
ITGAV	-0.198837	0.330166	-0.151765	0.45924	-0.20114	0.324481	-0.151765	0.45924	0.147631	0.471704	-0.0607501	0.768144	-0.339839	0.0893943	aracne_aml	aml
ITPK1	-0.465448	0.0165672	-0.427595	0.0293352	-0.484483	0.0121347	-0.427595	0.0293352	0.103399	0.615208	-0.378255	0.0567343	0.102034	0.619905	aracne_aml	aml
JADE1	0.116577	0.570624	0.181938	0.373714	0.141393	0.490834	0.181938	0.373714	-0.046289	0.822337	0.134957	0.510973	0.136121	0.5073	aracne_aml	aml
JAK1	-0.395591	0.0454604	-0.358936	0.0717404	-0.454325	0.0197211	-0.358936	0.0717404	-0.128145	0.532719	-0.391025	0.0482413	-0.355331	0.0748495	aracne_aml	aml
JAK2	0.350438	0.0792325	0.341652	0.0875901	0.372536	0.0608952	0.341652	0.0875901	0.110776	0.590072	0.359752	0.0710513	-0.347927	0.0815569	aracne_aml	aml
JAK3	0.0226963	0.912369	0.0445429	0.82894	0.0505118	0.806418	0.0445429	0.82894	-0.373161	0.0604296	-0.121694	0.553709	0.0150147	0.941966	aracne_aml	aml
JAZF1	-0.0667142	0.746084	-0.0301503	0.883756	-0.0510585	0.804362	-0.0301503	0.883756	-0.0360988	0.861023	-0.0601881	0.770232	0.299856	0.13668	aracne_aml	aml
JMJD6	0.30966	0.1237	0.267933	0.185719	0.309534	0.123861	0.267933	0.185719	0.187758	0.358355	0.285509	0.157406	0.00861821	0.966671	aracne_aml	aml
KAT2A	0.0962497	0.639977	0.264499	0.191636	0.0669863	0.745082	0.264499	0.191636	-0.0476802	0.817084	0.129042	0.529833	0.295687	0.142488	aracne_aml	aml
KAT6A	0.650316	0.000322533	0.663618	0.000219175	0.636924	0.000467351	0.663618	0.000219175	0.466661	0.0162498	0.643331	0.000392217	0.42461	0.0306099	aracne_aml	aml
KAT6B	0.103151	0.616059	0.143772	0.483493	0.111192	0.588667	0.143772	0.483493	-0.0956639	0.642024	0.118953	0.562742	-0.504656	0.00855858	aracne_aml	aml
KAT7	0.490883	0.0108863	0.491042	0.0108567	0.393112	0.0469543	0.491042	0.0108567	0.0256178	0.90114	0.300374	0.135972	0.734344	1.94783e-05	aracne_aml	aml
KDM1A	0.261746	0.196472	0.288679	0.152646	0.250967	0.216214	0.288679	0.152646	-0.0625258	0.761557	0.260728	0.198282	0.397138	0.044547	aracne_aml	aml
KDM2A	0.00925892	0.964195	-0.101816	0.620659	-0.0378076	0.854511	-0.101816	0.620659	0.117231	0.568451	0.0239995	0.907358	0.0795424	0.699309	aracne_aml	aml
KDM4C	-0.0509226	0.804873	-0.0501711	0.807699	-0.0351751	0.864546	-0.0501711	0.807699	0.0934503	0.649781	0.0639382	0.756329	-0.33427	0.0951123	aracne_aml	aml
KDM5C	-0.171655	0.401765	-0.204279	0.316826	-0.112523	0.584184	-0.204279	0.316826	-0.134871	0.511246	-0.168275	0.411234	-0.475435	0.0141002	aracne_aml	aml
KDSR	-0.0427499	0.835731	-0.0261054	0.899268	-0.0699934	0.734036	-0.0261054	0.899268	-0.0866713	0.673757	-0.0831576	0.686309	0.149065	0.467361	aracne_aml	aml
KEAP1	-0.179751	0.379583	-0.168682	0.410089	-0.279767	0.166296	-0.168682	0.410089	-0.206992	0.310302	-0.223478	0.272455	-0.410008	0.0374993	aracne_aml	aml
KHSRP	0.467928	0.0159238	0.509417	0.00785767	0.44543	0.0225823	0.509417	0.00785767	0.265098	0.190595	0.460633	0.0178773	0.182297	0.372757	aracne_aml	aml
KIDINS220	0.294664	0.143939	0.333905	0.0954965	0.362554	0.0687213	0.333905	0.0954965	0.331668	0.0978759	0.374579	0.0593825	0.23182	0.254484	aracne_aml	aml
KIT	-0.381315	0.0546003	-0.387842	0.0502586	-0.388054	0.0501218	-0.387842	0.0502586	-0.245434	0.226848	-0.375341	0.058826	-0.437405	0.0254448	aracne_aml	aml
KLF1	-0.765572	5.18704e-06	-0.73647	1.79043e-05	-0.748863	1.07801e-05	-0.73647	1.79043e-05	-0.660393	0.000241111	-0.815319	3.91212e-07	-0.711341	4.62171e-05	aracne_aml	aml
KLF16	-0.0244623	0.905579	-0.0660877	0.748392	-0.167959	0.412126	-0.0660877	0.748392	-0.0511222	0.804123	-0.0896909	0.663037	-0.205386	0.314154	aracne_aml	aml
KMT5A	-0.0500271	0.808241	0.0553138	0.788407	-0.102274	0.619077	0.0553138	0.788407	0.0856945	0.677238	0.0998429	0.627479	0.349741	0.0798729	aracne_aml	aml
KRAS	-0.0696703	0.73522	-0.0686342	0.739022	-0.120542	0.557499	-0.0686342	0.739022	-0.360347	0.0705509	-0.244367	0.228939	-0.339694	0.0895401	aracne_aml	aml
LDB1	-0.438387	0.0250794	-0.443235	0.0233376	-0.454198	0.0197598	-0.443235	0.0233376	-0.335334	0.0939985	-0.414055	0.0354768	-0.596387	0.00130184	aracne_aml	aml
LDLRAP1	0.130245	0.525969	0.205761	0.313252	0.00200459	0.992246	0.205761	0.313252	0.268651	0.184496	0.191529	0.348605	-0.164459	0.422074	aracne_aml	aml
LEMD3	-0.0546277	0.790974	-0.0844544	0.681667	-0.11132	0.588236	-0.0844544	0.681667	-0.0691728	0.737045	-0.0850051	0.679699	-0.226005	0.266927	aracne_aml	aml
LIN28B	-0.163057	0.426098	-0.133485	0.515637	-0.0195658	0.924419	-0.133485	0.515637	-0.234411	0.249062	-0.198586	0.330789	-0.253095	0.212216	aracne_aml	aml
LIN54	-0.396159	0.0451231	-0.447025	0.0220459	-0.344011	0.0852834	-0.447025	0.0220459	-0.241423	0.234773	-0.394064	0.0463757	-0.271047	0.180461	aracne_aml	aml
LMO2	0.239002	0.239644	0.220768	0.278463	0.0835458	0.684918	0.220768	0.278463	0.0814747	0.69235	0.169951	0.406522	-0.00735495	0.971554	aracne_aml	aml
LRP8	0.213871	0.294134	0.266183	0.188717	0.224121	0.271042	0.266183	0.188717	0.243001	0.231635	0.233388	0.251193	0.179303	0.380792	aracne_aml	aml
LRPPRC	0.187316	0.359509	0.289281	0.151755	0.152897	0.455859	0.289281	0.151755	-0.17189	0.40111	0.210033	0.303087	0.316447	0.115256	aracne_aml	aml
LYL1	0.322054	0.108608	0.325488	0.104679	0.291678	0.148238	0.325488	0.104679	-0.13236	0.519214	0.194379	0.341344	0.0317872	0.877491	aracne_aml	aml
MAFG	-0.0669831	0.745093	-0.0779519	0.705054	-0.0429372	0.835022	-0.0779519	0.705054	0.0199452	0.922958	0.0139316	0.946147	0.0892417	0.664628	aracne_aml	aml
MAML1	0.103909	0.613455	-0.154118	0.452226	-0.0440469	0.830817	-0.154118	0.452226	-0.313074	0.119399	-0.329784	0.099913	0.21293	0.296313	aracne_aml	aml
MAP2K1	-0.160412	0.433741	-0.142582	0.487157	-0.182011	0.373521	-0.142582	0.487157	-0.282069	0.162692	-0.240632	0.236358	0.243673	0.230305	aracne_aml	aml
MAP2K2	-0.245341	0.227031	-0.28274	0.161651	-0.264259	0.192055	-0.28274	0.161651	-0.0209798	0.918974	-0.161313	0.43113	-0.512442	0.00743786	aracne_aml	aml
MAPK1	-0.188555	0.356283	-0.183616	0.369248	-0.195233	0.339185	-0.183616	0.369248	0.226451	0.265959	-0.0719912	0.726725	-0.115636	0.573757	aracne_aml	aml
MAPK6	0.191584	0.348465	0.3139	0.118374	0.160691	0.43293	0.3139	0.118374	0.28827	0.153255	0.255774	0.207251	0.519931	0.00647874	aracne_aml	aml
MAPKAPK5	-0.0459472	0.823628	-0.112675	0.583674	-0.0892305	0.664668	-0.112675	0.583674	0.0513749	0.803173	-0.0328438	0.87345	0.282153	0.16256	aracne_aml	aml
MAX	-0.293174	0.146074	-0.305924	0.128535	-0.346269	0.0831189	-0.305924	0.128535	-0.234072	0.249768	-0.309774	0.123555	-0.0304967	0.88243	aracne_aml	aml
MBD2	-0.244717	0.228252	-0.157495	0.442256	-0.259801	0.199941	-0.157495	0.442256	-0.431205	0.0278514	-0.281265	0.163945	0.107478	0.601255	aracne_aml	aml
MCL1	-0.0846386	0.681008	-0.166904	0.415111	0.0216819	0.916272	-0.166904	0.415111	-0.047782	0.8167	-0.000643307	0.997511	-0.05812	0.77793	aracne_aml	aml
MCTP1	0.180404	0.377826	0.18801	0.357701	0.164067	0.423198	0.18801	0.357701	0.435515	0.0261597	0.24433	0.229012	0.0198564	0.9233	aracne_aml	aml
MDC1	-0.211256	0.300215	-0.107807	0.600133	-0.237469	0.242762	-0.107807	0.600133	-0.333923	0.0954769	-0.252909	0.212563	0.285577	0.157304	aracne_aml	aml
MDM2	-0.640193	0.000427584	-0.640797	0.000420571	-0.630441	0.000555853	-0.640797	0.000420571	-0.397644	0.0442515	-0.609769	0.000942517	-0.382959	0.0534803	aracne_aml	aml
MDM4	0.241296	0.235027	0.249035	0.219888	0.23099	0.256235	0.249035	0.219888	0.0510749	0.804301	0.222515	0.27458	-0.458022	0.0186225	aracne_aml	aml
MEAF6	0.358667	0.0719692	0.288064	0.153562	0.273267	0.176779	0.288064	0.153562	0.0526103	0.798535	0.324636	0.105644	-0.0169025	0.934684	aracne_aml	aml
MED1	-0.173198	0.397483	-0.238664	0.24033	-0.152341	0.45752	-0.238664	0.24033	-0.132039	0.520237	-0.216427	0.288261	-0.345589	0.0837661	aracne_aml	aml
MED10	-0.269526	0.183017	-0.260223	0.199184	-0.149508	0.466023	-0.260223	0.199184	-0.11082	0.589923	-0.183928	0.36842	0.145485	0.478242	aracne_aml	aml
MED12	0.272164	0.178601	0.223637	0.272104	0.321221	0.109578	0.223637	0.272104	-0.0453542	0.82587	0.188977	0.355186	0.21313	0.295848	aracne_aml	aml
MED13L	0.0502183	0.807522	0.0678281	0.741984	0.0772993	0.707416	0.0678281	0.741984	-0.14961	0.465717	-0.182566	0.372038	-0.137326	0.503515	aracne_aml	aml
MED15	-0.0825222	0.688588	-0.105734	0.607202	-0.0671954	0.744312	-0.105734	0.607202	-0.164592	0.421695	-0.0858347	0.676738	-0.0849463	0.679909	aracne_aml	aml
MED16	0.0814072	0.692592	-0.0440971	0.830627	0.0884834	0.667317	-0.0440971	0.830627	0.127753	0.533984	0.0457373	0.824422	-0.0390033	0.84996	aracne_aml	aml
MED17	0.479248	0.0132421	0.491769	0.0107223	0.474353	0.0143517	0.491769	0.0107223	-0.0298345	0.884966	0.437081	0.0255659	0.128051	0.533025	aracne_aml	aml
MED19	0.138464	0.499949	0.0463056	0.822274	0.169118	0.40886	0.0463056	0.822274	0.106969	0.602988	0.205389	0.314147	-0.090254	0.661046	aracne_aml	aml
MED20	-0.36245	0.0688067	-0.300044	0.136422	-0.467754	0.0159681	-0.300044	0.136422	-0.478186	0.0134766	-0.47076	0.0152142	-0.0459472	0.823628	aracne_aml	aml
MED21	0.236325	0.245107	0.211177	0.3004	0.262317	0.195463	0.211177	0.3004	0.15258	0.456804	0.213448	0.295111	0.0825071	0.688642	aracne_aml	aml
MED23	0.252352	0.213606	0.274756	0.174337	0.276471	0.171556	0.274756	0.174337	0.151407	0.460312	0.245365	0.226983	0.185149	0.365196	aracne_aml	aml
MED24	0.107828	0.600063	0.0803021	0.69657	0.158789	0.438469	0.0803021	0.69657	0.0713336	0.729129	0.126507	0.538014	-0.00476173	0.981582	aracne_aml	aml
MED25	-0.129797	0.527406	-0.209543	0.304242	-0.138411	0.500116	-0.209543	0.304242	0.240873	0.235874	0.00521341	0.979835	-0.0647304	0.753401	aracne_aml	aml
MED26	0.100676	0.624594	0.106738	0.603777	0.153195	0.454971	0.106738	0.603777	0.0772515	0.70759	0.0569606	0.782254	0.286555	0.155825	aracne_aml	aml
MED27	-0.302335	0.133309	-0.283098	0.161097	-0.19983	0.327706	-0.283098	0.161097	0.113187	0.581954	-0.192084	0.347184	-0.306832	0.127348	aracne_aml	aml
MED29	-0.201482	0.323642	-0.221477	0.276883	-0.200693	0.325578	-0.221477	0.276883	-0.10049	0.62524	-0.184577	0.366703	-0.0774922	0.706718	aracne_aml	aml
MED31	-0.148185	0.470022	-0.182402	0.372476	-0.181113	0.375923	-0.182402	0.372476	0.11238	0.584667	-0.149328	0.466568	0.212701	0.296846	aracne_aml	aml
MED4	0.236986	0.24375	0.172748	0.398727	0.18366	0.369131	0.172748	0.398727	0.0359543	0.861574	0.25998	0.199618	-0.0477993	0.816635	aracne_aml	aml
MED6	0.117208	0.568526	-0.134795	0.511485	0.168275	0.411235	-0.134795	0.511485	-0.0557592	0.786741	0.0732165	0.722253	0.0350976	0.864842	aracne_aml	aml
MED7	-0.0752705	0.714776	-0.0814683	0.692373	-0.125409	0.541578	-0.0814683	0.692373	-0.2574	0.204278	-0.133122	0.516788	-0.41564	0.034709	aracne_aml	aml
MED9	0.117028	0.569124	0.201219	0.324286	0.0911464	0.657893	0.201219	0.324286	-0.0368177	0.858282	0.123549	0.547635	0.00740361	0.971366	aracne_aml	aml
MEF2C	-0.108972	0.596178	-0.116084	0.572267	-0.0986659	0.631562	-0.116084	0.572267	-0.046647	0.820984	-0.115308	0.574853	-0.439942	0.0245098	aracne_aml	aml
MEF2D	-0.802906	7.97291e-07	-0.812785	4.54306e-07	-0.795088	1.21752e-06	-0.812785	4.54306e-07	-0.704752	5.83216e-05	-0.845448	5.44372e-08	-0.825771	2.05947e-07	aracne_aml	aml
MEIS2	0.145929	0.476884	0.171326	0.402681	0.0769465	0.708694	0.171326	0.402681	0.0906267	0.659728	0.154221	0.451919	-0.204433	0.316453	aracne_aml	aml
MEIS3	-0.251747	0.214743	-0.192086	0.347178	-0.393493	0.046722	-0.192086	0.347178	-0.138322	0.500394	-0.279111	0.167334	0.0484587	0.814149	aracne_aml	aml
MEN1	0.204897	0.315332	0.338367	0.0908798	0.15685	0.444152	0.338367	0.0908798	0.204321	0.316724	0.411688	0.0366491	0.254833	0.208985	aracne_aml	aml
MERTK	-0.184062	0.368066	-0.327515	0.10241	0.052891	0.797481	-0.327515	0.10241	-0.108401	0.598117	-0.0945333	0.645982	-0.347603	0.0818603	aracne_aml	aml
MFN2	0.0274858	0.89397	0.050282	0.807282	-0.00864287	0.966576	0.050282	0.807282	-0.00703304	0.972799	-0.00814927	0.968484	0.0560151	0.785785	aracne_aml	aml
MLST8	0.00197595	0.992357	0.0748738	0.716219	0.01164	0.954995	0.0748738	0.716219	0.434684	0.0264793	0.256774	0.205419	-0.512306	0.00745636	aracne_aml	aml
MLX	0.228846	0.2608	0.206272	0.312024	0.22408	0.271132	0.206272	0.312024	-0.293361	0.145805	0.236673	0.244392	-0.0971723	0.636759	aracne_aml	aml
MMS19	0.164568	0.421764	0.178627	0.382619	0.347134	0.0823007	0.178627	0.382619	0.0262936	0.898545	0.16471	0.421359	0.2624	0.195316	aracne_aml	aml
MNAT1	0.363302	0.0681091	0.358762	0.0718883	0.254083	0.210375	0.358762	0.0718883	0.29274	0.146699	0.369772	0.0629892	0.393829	0.0465179	aracne_aml	aml
MNT	-0.202519	0.321103	-0.242908	0.231819	-0.214257	0.293242	-0.242908	0.231819	0.0247925	0.90431	-0.270815	0.18085	-0.451613	0.0205601	aracne_aml	aml
MORF4L1	-0.223094	0.2733	-0.055448	0.787905	-0.172936	0.398206	-0.055448	0.787905	-0.298445	0.138626	-0.195216	0.339229	0.08974	0.662864	aracne_aml	aml
MRE11	0.415775	0.0346444	0.426459	0.0298153	0.437257	0.0255	0.426459	0.0298153	0.331029	0.0985629	0.430482	0.0281437	0.229472	0.259461	aracne_aml	aml
MRPL12	-0.193969	0.342382	-0.0367776	0.858435	-0.131643	0.521498	-0.0367776	0.858435	-0.269767	0.182609	-0.183637	0.369193	0.106427	0.604836	aracne_aml	aml
MRPL28	-0.0994219	0.628938	-0.000644229	0.997508	-0.0601266	0.770461	-0.000644229	0.997508	0.39915	0.0433814	0.0866009	0.674007	0.0318476	0.87726	aracne_aml	aml
MTA2	0.097612	0.635227	0.18434	0.36733	0.228859	0.26077	0.18434	0.36733	0.054237	0.792437	0.227001	0.264768	0.206653	0.311112	aracne_aml	aml
MTF1	-0.000324097	0.998746	0.0153964	0.940493	0.0259326	0.899931	0.0153964	0.940493	-0.120076	0.559032	-0.0446951	0.828364	-0.117991	0.565927	aracne_aml	aml
MTOR	0.282542	0.161958	0.26599	0.189051	0.442935	0.0234426	0.26599	0.189051	-0.224624	0.269938	0.430831	0.0280025	0.299607	0.137023	aracne_aml	aml
MTSS2	-0.00689946	0.973315	0.00621667	0.975955	-0.0339715	0.869141	0.00621667	0.975955	-0.000485792	0.998121	0.00932162	0.963952	0.00636856	0.975368	aracne_aml	aml
MYB	-0.0422217	0.837735	0.0412498	0.841423	-0.0180255	0.930355	0.0412498	0.841423	-0.169326	0.408276	-0.100685	0.624565	-0.350199	0.0794517	aracne_aml	aml
MYBBP1A	-0.167547	0.413292	-0.125831	0.540207	-0.157804	0.441351	-0.125831	0.540207	-0.0720571	0.726484	-0.0687731	0.738512	-0.0700636	0.733778	aracne_aml	aml
MYBL2	0.0689809	0.737749	-0.0405093	0.844235	0.0917423	0.655792	-0.0405093	0.844235	0.141212	0.491396	-0.0168921	0.934724	-0.047508	0.817734	aracne_aml	aml
MYH9	-0.502025	0.00896774	-0.451439	0.0206149	-0.534803	0.00487979	-0.451439	0.0206149	0.137327	0.50351	-0.357445	0.0730143	-0.168905	0.40946	aracne_aml	aml
MYO9B	0.0330788	0.872552	0.100945	0.623664	0.0664644	0.747004	0.100945	0.623664	-0.0459139	0.823754	0.213195	0.295698	-0.41078	0.0371066	aracne_aml	aml
MYSM1	0.336651	0.0926344	0.442115	0.0237309	0.282175	0.162526	0.442115	0.0237309	0.34791	0.0815729	0.342378	0.0868756	0.475873	0.0139993	aracne_aml	aml
MZF1	-0.280608	0.164973	-0.317527	0.113954	-0.256968	0.205064	-0.317527	0.113954	-0.140653	0.493129	-0.249098	0.219769	-0.351001	0.0787191	aracne_aml	aml
NAA15	-0.131546	0.52181	-0.163246	0.425552	-0.143248	0.485104	-0.163246	0.425552	0.0128064	0.95049	-0.116927	0.569461	0.0324898	0.874804	aracne_aml	aml
NAE1	-0.113108	0.582221	-0.115379	0.574616	-0.151952	0.458682	-0.115379	0.574616	-0.208415	0.306913	-0.158075	0.440555	0.086461	0.674506	aracne_aml	aml
NAMPT	0.138612	0.499488	-0.0203679	0.92133	-0.0215865	0.916639	-0.0203679	0.92133	0.35748	0.072984	0.265255	0.190322	0.0176716	0.931719	aracne_aml	aml
NCOA4	-0.134453	0.512568	-0.239656	0.238321	-0.153062	0.455366	-0.239656	0.238321	-0.362894	0.068442	-0.230832	0.256571	-0.256246	0.206386	aracne_aml	aml
NDUFA13	-0.14634	0.475631	-0.00404864	0.984339	-0.127778	0.533904	-0.00404864	0.984339	0.130496	0.525166	0.0758746	0.712582	0.0733642	0.721715	aracne_aml	aml
NELFA	0.162784	0.426883	0.195513	0.338478	0.177383	0.385997	0.195513	0.338478	0.267388	0.186648	0.20007	0.327115	0.245755	0.226223	aracne_aml	aml
NELFB	0.0922935	0.65385	0.131415	0.522228	0.0876363	0.670324	0.131415	0.522228	-0.0380893	0.853439	0.0154711	0.940205	0.130965	0.523664	aracne_aml	aml
NELFCD	0.151819	0.45908	0.112219	0.585208	0.250982	0.216186	0.112219	0.585208	-0.0135853	0.947483	0.181264	0.375518	0.198349	0.331378	aracne_aml	aml
NEO1	0.32605	0.104046	0.45812	0.0185941	0.384423	0.0524977	0.45812	0.0185941	0.354269	0.0757853	0.405388	0.0399192	0.329539	0.100181	aracne_aml	aml
NFE2	-0.0727227	0.724054	-0.162661	0.427235	-0.0689654	0.737806	-0.162661	0.427235	-0.21106	0.300674	-0.121552	0.554177	-0.134905	0.511138	aracne_aml	aml
NFE2L3	-0.0969491	0.637537	-0.0235493	0.909089	-0.118261	0.565032	-0.0235493	0.909089	-0.072514	0.724816	-0.107755	0.60031	-0.318373	0.11294	aracne_aml	aml
NFIB	-0.304038	0.131029	-0.336627	0.0926597	-0.288346	0.153142	-0.336627	0.0926597	-0.442167	0.0237128	-0.395117	0.0457429	-0.624506	0.000649312	aracne_aml	aml
NFRKB	-0.514654	0.00714296	-0.514742	0.00713141	-0.538035	0.00458051	-0.514742	0.00713141	-0.0757702	0.712961	-0.508783	0.00794814	-0.369596	0.0631246	aracne_aml	aml
NFYA	0.0128046	0.950497	-0.0770463	0.708333	-0.0474362	0.818005	-0.0770463	0.708333	-0.165223	0.419893	-0.108244	0.598649	0.222837	0.273867	aracne_aml	aml
NFYB	-0.193021	0.344791	-0.179449	0.380398	-0.174592	0.393636	-0.179449	0.380398	-0.240669	0.236282	-0.200127	0.326973	0.0941636	0.647278	aracne_aml	aml
NISCH	0.0159518	0.938351	-0.0796022	0.699093	0.0485162	0.813932	-0.0796022	0.699093	-0.175742	0.390478	-0.07713	0.70803	-0.378466	0.0565844	aracne_aml	aml
NME2	0.0880844	0.668732	0.0177365	0.931468	-0.0650541	0.752205	0.0177365	0.931468	-0.201897	0.322623	-0.173671	0.396173	-0.228636	0.261249	aracne_aml	aml
NOC2L	0.269952	0.182298	0.281767	0.163161	0.294185	0.144624	0.281767	0.163161	0.194559	0.340888	0.365155	0.0666114	0.134354	0.512883	aracne_aml	aml
NOLC1	-0.206373	0.311782	-0.115631	0.573776	-0.167703	0.41285	-0.115631	0.573776	-0.219086	0.282234	0.0329596	0.873008	-0.0382228	0.85293	aracne_aml	aml
NPAT	-0.117742	0.566753	-0.183559	0.369399	-0.0486023	0.813607	-0.183559	0.369399	-0.118055	0.565715	-0.146822	0.474163	-0.193195	0.344349	aracne_aml	aml
NPM1	-0.00289362	0.988807	0.435495	0.0261675	0.116607	0.570524	0.435495	0.0261675	-0.0859775	0.676229	0.197673	0.333062	0.198693	0.330524	aracne_aml	aml
NRAS	0.169468	0.407878	0.0489961	0.812123	0.164773	0.421177	0.0489961	0.812123	0.0473315	0.8184	0.169214	0.408592	-0.196227	0.336682	aracne_aml	aml
NRBF2	-0.215781	0.289739	-0.208364	0.307034	-0.200332	0.326469	-0.208364	0.307034	-0.330699	0.0989198	-0.176363	0.388779	-0.127719	0.534095	aracne_aml	aml
NSMCE1	0.0221454	0.914488	-0.0754604	0.714086	-0.0472637	0.818656	-0.0754604	0.714086	0.120054	0.559106	0.0455547	0.825112	-0.432984	0.0271427	aracne_aml	aml
NSMCE3	0.423303	0.0311814	0.351771	0.0780196	0.199079	0.329564	0.351771	0.0780196	0.373467	0.0602019	0.486707	0.011688	0.0545558	0.791243	aracne_aml	aml
NUFIP1	-0.0612098	0.766437	-0.0949251	0.644609	-0.0680932	0.74101	-0.0949251	0.644609	0.248641	0.220644	-0.0371327	0.857082	-0.256162	0.20654	aracne_aml	aml
NUMA1	-0.135226	0.510124	-0.139198	0.497658	-0.0844782	0.681582	-0.139198	0.497658	-0.206562	0.311331	-0.128457	0.531716	-0.0959676	0.640963	aracne_aml	aml
NUP62	-0.082301	0.689382	-0.0953437	0.643144	0.0327689	0.873737	-0.0953437	0.643144	-0.133741	0.514823	-0.0884362	0.667484	0.243878	0.229902	aracne_aml	aml
NUP98	-0.080675	0.695227	-0.0839411	0.683503	-0.0430523	0.834585	-0.0839411	0.683503	-0.175398	0.391419	-0.110585	0.590718	0.0455432	0.825156	aracne_aml	aml
OGT	-0.231001	0.256213	-0.326605	0.103424	-0.185126	0.365255	-0.326605	0.103424	0.186183	0.362474	-0.142208	0.488314	-0.238809	0.240036	aracne_aml	aml
OVOL1	-0.0151678	0.941375	-0.148558	0.468894	-0.0323768	0.875236	-0.148558	0.468894	0.220343	0.279412	-0.101823	0.620634	-0.753828	8.72583e-06	aracne_aml	aml
PA2G4	-0.407476	0.0388105	-0.14841	0.469342	-0.321861	0.108833	-0.14841	0.469342	-0.138879	0.498653	-0.0986101	0.631756	-0.161154	0.431588	aracne_aml	aml
PAF1	0.373538	0.0601498	0.238347	0.240973	0.341294	0.0879442	0.238347	0.240973	0.467847	0.0159444	0.446689	0.0221579	-0.250182	0.217702	aracne_aml	aml
PAK1IP1	0.173031	0.397944	0.256588	0.205758	0.159669	0.435902	0.256588	0.205758	0.185428	0.364459	0.231727	0.254679	0.454152	0.0197738	aracne_aml	aml
PBRM1	0.419913	0.0327046	0.414228	0.0353924	0.42631	0.0298787	0.414228	0.0353924	-0.0855052	0.677913	0.378288	0.0567107	0.48101	0.0128604	aracne_aml	aml
PBX2	-0.112626	0.583838	-0.147988	0.470622	-0.134869	0.511254	-0.147988	0.470622	0.121522	0.554274	-0.113399	0.581243	-0.206881	0.310566	aracne_aml	aml
PC	-0.209021	0.305475	-0.249046	0.219867	-0.176406	0.388659	-0.249046	0.219867	-0.141839	0.489453	-0.203796	0.317997	-0.128219	0.532482	aracne_aml	aml
PCBP1	0.123294	0.54847	0.0785754	0.7028	0.0706098	0.731778	0.0785754	0.7028	-0.1587	0.438728	0.102202	0.619326	-0.214355	0.293015	aracne_aml	aml
PDAP1	-0.0559153	0.786158	-0.0813938	0.692641	0.00163281	0.993684	-0.0813938	0.692641	-0.0575134	0.780191	-0.0291886	0.887441	-0.259378	0.2007	aracne_aml	aml
PDCD11	0.326779	0.103229	0.323117	0.10738	0.332277	0.0972229	0.323117	0.10738	0.127727	0.534067	0.374809	0.0592138	0.369088	0.0635159	aracne_aml	aml
PDCD6	-0.239878	0.237873	-0.20767	0.308684	-0.256479	0.205958	-0.20767	0.308684	0.102793	0.617292	-0.107716	0.600445	-0.255288	0.208146	aracne_aml	aml
PDCL	-0.134548	0.512267	-0.217164	0.286584	-0.117609	0.567194	-0.217164	0.286584	0.116343	0.571402	-0.126105	0.539317	-0.226137	0.26664	aracne_aml	aml
PDE4A	0.00790459	0.969429	0.0247323	0.904541	0.0387807	0.850807	0.0247323	0.904541	-0.203859	0.317844	-0.0277326	0.893023	-0.402829	0.0413121	aracne_aml	aml
PDE7A	-0.202227	0.321816	-0.427636	0.0293182	-0.0525771	0.798659	-0.427636	0.0293182	-0.130102	0.526429	-0.226369	0.266137	0.0121554	0.953004	aracne_aml	aml
PDPK1	-0.0802362	0.696807	-0.0946023	0.64574	-0.0794206	0.699748	-0.0946023	0.64574	0.227602	0.263472	-0.191695	0.34818	-0.201276	0.324145	aracne_aml	aml
PFDN1	0.551864	0.00346917	0.522681	0.00615377	0.469708	0.0154747	0.522681	0.00615377	0.321116	0.1097	0.580276	0.00188599	0.25942	0.200625	aracne_aml	aml
PFDN5	0.0742373	0.718534	0.160552	0.433335	0.0577972	0.779133	0.160552	0.433335	-0.113132	0.58214	-0.0961773	0.64023	-0.20472	0.315761	aracne_aml	aml
PFN1	-0.220299	0.279511	-0.166114	0.417356	-0.230773	0.256696	-0.166114	0.417356	-0.0648294	0.753035	-0.190291	0.351789	0.178465	0.383059	aracne_aml	aml
PHF10	-0.355459	0.0747374	-0.355664	0.0745586	-0.357381	0.0730698	-0.355664	0.0745586	-0.127596	0.53449	-0.351706	0.0780785	0.395181	0.0457044	aracne_aml	aml
PHF12	-0.127843	0.533694	-0.112506	0.584243	-0.292351	0.147261	-0.112506	0.584243	-0.314111	0.118114	0.094188	0.647192	0.0345156	0.867064	aracne_aml	aml
PHIP	-0.101555	0.621559	-0.0853503	0.678466	-0.157645	0.441815	-0.0853503	0.678466	-0.141924	0.489192	-0.103892	0.613515	-0.189578	0.353629	aracne_aml	aml
PI4KA	-0.058657	0.775929	-0.081538	0.692122	-0.0773907	0.707085	-0.081538	0.692122	-0.0400452	0.845998	-0.0760623	0.711901	0.10202	0.619954	aracne_aml	aml
PI4KB	-0.508814	0.00794376	-0.506671	0.00825577	-0.403284	0.0410615	-0.506671	0.00825577	-0.481889	0.0126734	-0.516809	0.00686507	-0.0789989	0.70127	aracne_aml	aml
PIAS1	-0.0459079	0.823777	-0.0301623	0.88371	-0.064732	0.753395	-0.0301623	0.88371	-0.0428398	0.835391	-0.0131564	0.949139	0.0172108	0.933495	aracne_aml	aml
PIAS4	0.0131527	0.949153	-0.0136987	0.947045	0.0528527	0.797625	-0.0136987	0.947045	0.149339	0.466533	0.0142497	0.944919	-0.280324	0.165419	aracne_aml	aml
PICALM	0.261601	0.19673	0.308008	0.125821	0.273297	0.17673	0.308008	0.125821	0.307463	0.126527	0.310817	0.12223	0.227999	0.262616	aracne_aml	aml
PIK3C3	0.0305475	0.882235	0.0669316	0.745283	0.123428	0.548031	0.0669316	0.745283	-0.263779	0.192893	-0.0495732	0.80995	0.0517312	0.801835	aracne_aml	aml
PIK3CD	-0.0162301	0.937277	-0.0524489	0.79914	0.0323196	0.875455	-0.0524489	0.79914	0.0741994	0.718672	0.0112815	0.95638	-0.062266	0.76252	aracne_aml	aml
PIK3R1	-0.431786	0.0276185	-0.318865	0.112354	-0.411854	0.0365659	-0.318865	0.112354	-0.175771	0.390398	-0.490684	0.0109234	-0.566087	0.00257426	aracne_aml	aml
PIM1	-0.0323926	0.875175	0.0418419	0.839176	0.00871092	0.966313	0.0418419	0.839176	-0.318384	0.112927	-0.089376	0.664152	-0.452678	0.0202273	aracne_aml	aml
PIP5K1A	-0.0591429	0.77412	-0.0645422	0.754096	-0.0202636	0.921732	-0.0645422	0.754096	0.046099	0.823055	-0.017904	0.930823	-0.133322	0.516153	aracne_aml	aml
PKD1	-0.245704	0.226322	-0.330131	0.0995362	-0.163086	0.426013	-0.330131	0.0995362	0.0546909	0.790737	-0.214278	0.293194	-0.33332	0.0961141	aracne_aml	aml
PLCG2	-0.239593	0.238448	-0.229977	0.258385	-0.250613	0.216884	-0.229977	0.258385	-0.0422093	0.837782	-0.193979	0.342357	-0.155381	0.448484	aracne_aml	aml
PLEKHB1	0.223067	0.27336	0.325505	0.10466	0.26823	0.185212	0.325505	0.10466	0.328365	0.101469	0.240511	0.236601	0.166864	0.415225	aracne_aml	aml
PLEKHM1	0.11202	0.585877	0.0912219	0.657627	0.0686787	0.738859	0.0912219	0.657627	-0.0698722	0.73448	0.109964	0.592818	-0.00965082	0.96268	aracne_aml	aml
PLRG1	0.158412	0.439571	0.147514	0.47206	0.299957	0.136541	0.147514	0.47206	0.0769176	0.708799	0.225971	0.267001	0.287665	0.154157	aracne_aml	aml
PML	-0.140752	0.492822	-0.124329	0.545089	-0.0943446	0.646643	-0.124329	0.545089	-0.435509	0.0261621	-0.202892	0.320193	-0.211168	0.300422	aracne_aml	aml
PMS2	0.00209909	0.99188	0.0841082	0.682905	0.1319	0.520679	0.0841082	0.682905	0.0819908	0.690495	0.0796613	0.69888	0.299328	0.137406	aracne_aml	aml
POGZ	0.255443	0.20786	0.228365	0.261829	0.281773	0.163152	0.228365	0.261829	0.310995	0.122005	0.262203	0.195664	0.0428279	0.835436	aracne_aml	aml
POLR1G	-0.172756	0.398704	-0.168629	0.410239	-0.144303	0.481861	-0.168629	0.410239	-0.12313	0.549005	-0.238714	0.240228	0.0645339	0.754127	aracne_aml	aml
POLR1H	-0.0728729	0.723506	-0.0587492	0.775586	0.0427898	0.83558	-0.0587492	0.775586	0.243919	0.229822	0.127463	0.534921	-0.124143	0.545698	aracne_aml	aml
POT1	-0.099941	0.627139	-0.157765	0.441465	0.00696612	0.973058	-0.157765	0.441465	-0.150741	0.462312	-0.113569	0.580674	-0.216685	0.287673	aracne_aml	aml
POU2F1	0.30089	0.135267	0.312561	0.120038	-0.0659337	0.74896	0.312561	0.120038	0.248269	0.221356	0.272585	0.177904	0.335223	0.0941149	aracne_aml	aml
PPARGC1B	0.000523287	0.997976	0.0014122	0.994537	-0.0401007	0.845788	0.0014122	0.994537	-0.168535	0.410502	-0.031469	0.878708	-0.123709	0.547114	aracne_aml	aml
PPIE	-0.151931	0.458744	-0.11036	0.591476	-0.229073	0.260313	-0.11036	0.591476	-0.138878	0.498658	-0.163472	0.424904	0.420429	0.032469	aracne_aml	aml
PPP1CB	-0.125979	0.539725	-0.265352	0.190154	-0.0280191	0.891924	-0.265352	0.190154	0.0231397	0.910664	-0.0952307	0.64354	-0.273808	0.175889	aracne_aml	aml
PPP1R10	-0.0468279	0.820301	-0.0179235	0.930748	-0.0263114	0.898477	-0.0179235	0.930748	0.188086	0.3575	-0.055633	0.787213	0.208041	0.307801	aracne_aml	aml
PPP1R12A	-0.293978	0.144919	-0.325796	0.104332	-0.329492	0.100233	-0.325796	0.104332	-0.163922	0.423613	-0.28568	0.157147	-0.241368	0.234883	aracne_aml	aml
PPP1R15B	0.133743	0.514818	0.119563	0.560724	0.156232	0.44597	0.119563	0.560724	0.184688	0.36641	0.213136	0.295835	0.0118769	0.95408	aracne_aml	aml
PPP1R1A	0.101478	0.621825	-0.010225	0.960461	0.000339015	0.998689	-0.010225	0.960461	0.178291	0.38353	0.149068	0.467352	-0.327757	0.102142	aracne_aml	aml
PPP1R2	0.142204	0.488325	0.149285	0.466698	0.142941	0.48605	0.149285	0.466698	-0.244262	0.229147	0.0376084	0.85527	-0.0905555	0.65998	aracne_aml	aml
PPP1R8	-0.250524	0.217054	-0.281948	0.162879	-0.215406	0.290597	-0.281948	0.162879	-0.258616	0.202072	-0.314961	0.117068	-0.367382	0.0648445	aracne_aml	aml
PPP2CA	0.0417765	0.839424	0.199366	0.328855	0.0367544	0.858523	0.199366	0.328855	0.0754823	0.714007	0.195678	0.338062	0.253284	0.211863	aracne_aml	aml
PPP2R1A	-0.056355	0.784515	-0.0522931	0.799725	-0.149393	0.46637	-0.0522931	0.799725	0.191816	0.347872	0.034828	0.865871	-0.37433	0.0595652	aracne_aml	aml
PPP2R2A	0.0442104	0.830198	0.115155	0.575364	0.124001	0.546159	0.115155	0.575364	0.075174	0.715127	0.0929455	0.651556	0.050451	0.806646	aracne_aml	aml
PPP4C	-0.0811178	0.693633	-0.0844848	0.681558	-0.128321	0.532153	-0.0844848	0.681558	0.0310374	0.88036	-0.0855634	0.677706	0.186932	0.360513	aracne_aml	aml
PPP5C	-0.288025	0.15362	-0.322076	0.108583	-0.293067	0.146227	-0.322076	0.108583	0.0541514	0.792757	-0.174886	0.392825	-0.316952	0.114646	aracne_aml	aml
PPRC1	0.0329217	0.873153	0.0781435	0.704361	0.0414323	0.84073	0.0781435	0.704361	-0.0191429	0.926048	0.0627299	0.7608	-0.0643852	0.754676	aracne_aml	aml
PPT1	-0.227072	0.264615	-0.22831	0.261947	-0.192347	0.346513	-0.22831	0.261947	-0.165809	0.418224	-0.250983	0.216183	-0.627454	0.000601311	aracne_aml	aml
PQBP1	-0.0684437	0.739722	-0.137751	0.502181	-0.115744	0.573398	-0.137751	0.502181	-0.0549453	0.789785	-0.135263	0.510008	-0.565297	0.00261819	aracne_aml	aml
PRDM10	-0.425077	0.0304077	-0.297606	0.139793	-0.377035	0.0576022	-0.297606	0.139793	-0.17734	0.386114	-0.347275	0.0821683	-0.532944	0.00505924	aracne_aml	aml
PRDX2	0.0220589	0.914821	0.0487391	0.813092	0.0126365	0.951147	0.0487391	0.813092	-0.283962	0.159767	-0.262707	0.194776	-0.362286	0.068941	aracne_aml	aml
PREX1	-0.525664	0.00581681	-0.534291	0.0049286	-0.537658	0.00461463	-0.534291	0.0049286	-0.153524	0.45399	-0.497087	0.0097799	-0.440204	0.0244145	aracne_aml	aml
PRKACA	0.201183	0.324373	0.177269	0.386307	0.218485	0.283589	0.177269	0.386307	-0.203003	0.319924	0.240616	0.23639	-0.257085	0.204851	aracne_aml	aml
PRKAR1A	0.0316758	0.877917	0.0207019	0.920044	0.0251839	0.902806	0.0207019	0.920044	-0.22229	0.275078	-0.0423039	0.837423	0.0865997	0.674012	aracne_aml	aml
PRMT1	0.162074	0.428929	0.179048	0.381481	0.144643	0.480821	0.179048	0.381481	0.0935556	0.649412	0.174405	0.394149	0.292652	0.146827	aracne_aml	aml
PRMT5	-0.0328768	0.873324	0.0481233	0.815413	-0.038224	0.852926	0.0481233	0.815413	0.0708796	0.73079	-0.0148091	0.94276	0.294299	0.14446	aracne_aml	aml
PSIP1	0.324792	0.105467	0.288589	0.152781	0.327517	0.102408	0.288589	0.152781	0.0531879	0.796368	0.242294	0.233037	0.0502832	0.807278	aracne_aml	aml
PSPC1	0.0353725	0.863793	0.0723209	0.725521	-0.0769462	0.708696	0.0723209	0.725521	0.167522	0.413362	0.0629619	0.759941	-0.349396	0.0801907	aracne_aml	aml
PTGER3	-0.0444171	0.829416	-0.119654	0.560426	-0.161014	0.431995	-0.119654	0.560426	0.122887	0.549801	0.0602972	0.769826	-0.483042	0.0124316	aracne_aml	aml
PTPN11	-0.108349	0.598293	-0.0719774	0.726776	-0.128702	0.530925	-0.0719774	0.726776	0.16967	0.407313	-0.146682	0.474588	-0.0220137	0.914995	aracne_aml	aml
PTPN2	-0.187044	0.36022	-0.135867	0.508101	-0.220606	0.278826	-0.135867	0.508101	-0.134671	0.511877	-0.146171	0.476147	-0.165173	0.420037	aracne_aml	aml
PTPRU	0.169086	0.40895	0.179245	0.38095	0.145243	0.478983	0.179245	0.38095	0.0503031	0.807203	0.135439	0.50945	0.122091	0.552408	aracne_aml	aml
PTTG1	0.0830877	0.686559	-0.101992	0.620051	0.0492391	0.811208	-0.101992	0.620051	-0.0600683	0.770677	-0.149596	0.465759	-0.0496966	0.809486	aracne_aml	aml
RAB10	-0.0638075	0.756812	-0.0687504	0.738595	-0.0732398	0.722168	-0.0687504	0.738595	0.00740378	0.971366	0.0125094	0.951637	-0.165678	0.418594	aracne_aml	aml
RAB11A	-0.193669	0.343143	-0.13947	0.496809	-0.242259	0.233107	-0.13947	0.496809	-0.238766	0.240123	-0.243887	0.229883	-0.278305	0.168615	aracne_aml	aml
RAB14	0.232198	0.253688	0.151683	0.459488	0.289765	0.151039	0.151683	0.459488	0.230517	0.257238	0.261176	0.197485	-0.177303	0.386214	aracne_aml	aml
RAB18	-0.0988992	0.630752	-0.104004	0.613129	-0.105502	0.607996	-0.104004	0.613129	-0.177297	0.386231	-0.13664	0.50567	-0.0200857	0.922417	aracne_aml	aml
RAB1A	0.357267	0.0731674	0.44305	0.0234024	0.330127	0.0995399	0.44305	0.0234024	0.100346	0.625737	0.353973	0.0760469	0.20707	0.310116	aracne_aml	aml
RAB1B	-0.12854	0.531448	-0.185492	0.364292	-0.11607	0.572311	-0.185492	0.364292	-0.376268	0.0581541	-0.355188	0.074975	-0.468211	0.0158515	aracne_aml	aml
RAB5C	0.137831	0.501931	0.11359	0.580603	0.133206	0.516522	0.11359	0.580603	0.315822	0.116016	0.270241	0.181812	0.0578254	0.779028	aracne_aml	aml
RAB6A	0.0718579	0.727212	0.113695	0.580249	0.0490672	0.811856	0.113695	0.580249	0.241207	0.235206	0.242391	0.232844	0.568007	0.00247015	aracne_aml	aml
RAB7A	0.185697	0.363752	0.0920824	0.654593	0.16464	0.421559	0.0920824	0.654593	0.0198509	0.923321	0.153624	0.453693	-0.289505	0.151423	aracne_aml	aml
RAB8A	0.271626	0.179497	0.17344	0.396811	0.24857	0.220779	0.17344	0.396811	0.14591	0.476944	0.27921	0.167177	0.079647	0.698931	aracne_aml	aml
RABIF	-0.356159	0.0741266	-0.369828	0.0629468	-0.387121	0.0507245	-0.369828	0.0629468	-0.225931	0.267088	-0.483858	0.0122627	0.0888477	0.666024	aracne_aml	aml
RAC1	-0.0722883	0.72564	-0.101329	0.622337	-0.156454	0.445318	-0.101329	0.622337	0.0327946	0.873639	0.0633293	0.758581	-0.412575	0.0362062	aracne_aml	aml
RAC3	-0.271713	0.179351	-0.301946	0.133833	-0.295769	0.142372	-0.301946	0.133833	-0.178566	0.382785	-0.317252	0.114284	-0.168577	0.410383	aracne_aml	aml
RACGAP1	0.226075	0.266774	-0.0281464	0.891436	0.13648	0.506174	-0.0281464	0.891436	-0.0893976	0.664076	-0.128722	0.530863	-0.110461	0.591138	aracne_aml	aml
RAD1	-0.438504	0.0250362	-0.510033	0.00777069	-0.384041	0.0527523	-0.510033	0.00777069	-0.280088	0.16579	-0.479295	0.0132316	-0.298842	0.138077	aracne_aml	aml
RAD17	0.264028	0.192457	0.302382	0.133246	0.270273	0.181759	0.302382	0.133246	0.143964	0.482905	0.301781	0.134057	0.0109785	0.95755	aracne_aml	aml
RAD54L2	-0.214075	0.293662	-0.217958	0.284781	-0.111942	0.586139	-0.217958	0.284781	-0.183099	0.370622	-0.159303	0.436969	-0.466359	0.0163283	aracne_aml	aml
RAF1	-0.478161	0.0134822	-0.48831	0.0113748	-0.502974	0.0088183	-0.48831	0.0113748	-0.403264	0.0410723	-0.512364	0.00744847	-0.126575	0.537794	aracne_aml	aml
RANBP1	0.190154	0.352142	0.308501	0.125185	0.231317	0.255545	0.308501	0.125185	0.058048	0.778198	-0.019117	0.926148	0.360527	0.0704001	aracne_aml	aml
RANBP2	-0.333442	0.0959848	-0.341786	0.0874574	-0.336052	0.0932535	-0.341786	0.0874574	0.0189271	0.92688	-0.418239	0.0334788	-0.326793	0.103214	aracne_aml	aml
RAP1B	-0.041348	0.84105	-0.0230119	0.911155	-0.0851909	0.679035	-0.0230119	0.911155	0.0820214	0.690385	-0.00207104	0.991989	0.210151	0.30281	aracne_aml	aml
RAPGEF1	0.340624	0.0886096	0.42209	0.0317198	0.335534	0.0937905	0.42209	0.0317198	-0.115302	0.574873	0.487759	0.0114816	0.19091	0.350195	aracne_aml	aml
RB1CC1	-0.223553	0.272289	-0.133372	0.515995	-0.226356	0.266164	-0.133372	0.515995	-0.0330988	0.872476	-0.192027	0.34733	0.171271	0.402833	aracne_aml	aml
RBBP8	0.0630244	0.75971	0.0814381	0.692481	0.0660137	0.748665	0.0814381	0.692481	0.193048	0.344723	0.120468	0.55774	-0.0340617	0.868797	aracne_aml	aml
RBM10	0.267524	0.186416	-0.000235648	0.999088	0.199231	0.329188	-0.000235648	0.999088	-0.422104	0.0317136	-0.13281	0.517781	-0.22741	0.263886	aracne_aml	aml
RBM14	0.0613239	0.766014	0.050137	0.807828	0.0812629	0.693111	0.050137	0.807828	-0.0355267	0.863205	0.0528048	0.797805	-0.164016	0.423343	aracne_aml	aml
RBM15	0.240914	0.235793	0.292796	0.146617	0.251068	0.216023	0.292796	0.146617	0.131465	0.522067	0.247105	0.223601	0.115626	0.573793	aracne_aml	aml
RBPJ	0.191289	0.349223	0.168525	0.41053	0.195679	0.338062	0.168525	0.41053	0.231116	0.25597	0.248069	0.221742	-0.041103	0.84198	aracne_aml	aml
RBSN	0.0437269	0.832029	0.0160855	0.937835	0.166968	0.414929	0.0160855	0.937835	0.177687	0.385171	-0.145204	0.479102	0.106976	0.602966	aracne_aml	aml
RCOR1	0.312623	0.11996	0.319767	0.111285	0.278506	0.168295	0.319767	0.111285	-0.0754387	0.714165	0.247369	0.22309	0.13715	0.504067	aracne_aml	aml
RELA	0.138287	0.500504	0.0311765	0.879828	0.12044	0.557835	0.0311765	0.879828	-0.262529	0.195089	0.00586421	0.977318	-0.434511	0.0265464	aracne_aml	aml
RFC1	0.126617	0.537657	0.134564	0.512217	0.129542	0.528224	0.134564	0.512217	0.501857	0.00899435	0.148251	0.469823	0.247756	0.222344	aracne_aml	aml
RFC4	0.134951	0.510994	0.296717	0.141036	0.228991	0.260488	0.296717	0.141036	-0.0621771	0.762849	0.338771	0.0904706	0.258595	0.202111	aracne_aml	aml
RHEB	0.217199	0.286503	0.335048	0.094297	0.1586	0.439021	0.335048	0.094297	0.324221	0.106116	0.349293	0.0802861	0.0956746	0.641987	aracne_aml	aml
RHOA	-0.189283	0.354393	-0.220252	0.279617	-0.230498	0.257279	-0.220252	0.279617	0.384399	0.0525135	0.0438881	0.831419	-0.117317	0.568163	aracne_aml	aml
RHOF	0.0792916	0.700214	0.0143864	0.944391	0.11836	0.564704	0.0143864	0.944391	0.0247582	0.904442	0.0239687	0.907476	-0.287802	0.153953	aracne_aml	aml
RHOQ	0.148332	0.469578	0.118707	0.563554	0.167595	0.413155	0.118707	0.563554	0.209125	0.305231	0.221108	0.277704	0.0110114	0.957423	aracne_aml	aml
RICTOR	0.128282	0.532278	0.102423	0.618566	0.120324	0.558215	0.102423	0.618566	-0.116889	0.569585	0.0668864	0.74545	0.235457	0.246895	aracne_aml	aml
RING1	-0.307211	0.126854	-0.229825	0.25871	-0.282139	0.162582	-0.229825	0.25871	-0.349071	0.0804919	-0.389348	0.0492958	-0.296678	0.141092	aracne_aml	aml
RINT1	0.36201	0.0691685	0.367169	0.0650124	0.337281	0.0919874	0.367169	0.0650124	0.321741	0.108972	0.407738	0.0386735	0.368938	0.0636321	aracne_aml	aml
RIPK3	0.166274	0.4169	0.173775	0.395888	0.160015	0.434894	0.173775	0.395888	0.177739	0.38503	0.180504	0.377558	0.158398	0.43961	aracne_aml	aml
RNF20	0.129269	0.529101	0.0743258	0.718212	0.140931	0.492266	0.0743258	0.718212	-0.23141	0.255347	0.0383371	0.852495	-0.0238957	0.907757	aracne_aml	aml
RNF4	0.267595	0.186295	0.333933	0.0954662	0.281912	0.162935	0.333933	0.0954662	0.162984	0.426308	0.245833	0.22607	-0.233175	0.251638	aracne_aml	aml
ROCK2	-0.211914	0.298678	-0.240504	0.236615	-0.214266	0.293219	-0.240504	0.236615	-0.132964	0.51729	-0.210115	0.302894	-0.310182	0.123035	aracne_aml	aml
RPL22	0.0261287	0.899178	-0.0484089	0.814336	0.014655	0.943354	-0.0484089	0.814336	-0.247593	0.222658	0.0594045	0.773146	-0.0496573	0.809633	aracne_aml	aml
RPS27L	0.0353362	0.863932	0.0575289	0.780133	-0.00339823	0.986855	0.0575289	0.780133	0.151114	0.461191	0.198016	0.332208	-0.242371	0.232885	aracne_aml	aml
RPS6KA1	-0.280662	0.164888	-0.272794	0.177558	-0.164453	0.422093	-0.272794	0.177558	-0.317324	0.114198	-0.262746	0.194706	-0.351742	0.0780463	aracne_aml	aml
RPS6KB1	-0.21192	0.298663	-0.148709	0.468436	-0.210291	0.302479	-0.148709	0.468436	0.0426616	0.836066	-0.153118	0.4552	-0.297866	0.139431	aracne_aml	aml
RPTOR	0.324482	0.10582	0.333735	0.0956755	0.313008	0.11948	0.333735	0.0956755	0.465126	0.0166523	0.356731	0.0736304	0.152229	0.457852	aracne_aml	aml
RRAGC	-0.0880865	0.668725	-0.0976884	0.634961	0.0757137	0.713166	-0.0976884	0.634961	-0.0437387	0.831985	-0.17084	0.404036	-0.323659	0.106758	aracne_aml	aml
RRN3	-0.281952	0.162873	-0.30059	0.135676	-0.17638	0.388731	-0.30059	0.135676	-0.176227	0.389151	-0.2573	0.20446	-0.416593	0.0342537	aracne_aml	aml
RTF1	-0.00372798	0.98558	-0.21102	0.300768	-0.0529043	0.797432	-0.21102	0.300768	-0.455495	0.019368	-0.348346	0.0811653	-0.359971	0.0708666	aracne_aml	aml
RUNX1	-0.13238	0.519149	-0.136409	0.506395	-0.121259	0.555138	-0.136409	0.506395	0.283796	0.160023	0.118482	0.564302	-0.231739	0.254655	aracne_aml	aml
RUNX2	-0.502162	0.00894597	-0.500113	0.0092752	-0.500322	0.00924129	-0.500113	0.0092752	-0.517407	0.00678968	-0.496933	0.00980618	-0.511169	0.00761217	aracne_aml	aml
RXRA	-0.0736226	0.720773	-0.0913671	0.657114	-0.0953926	0.642973	-0.0913671	0.657114	0.112021	0.585875	-0.0808997	0.694418	-0.456332	0.0191184	aracne_aml	aml
SAFB	-0.310291	0.122896	-0.320989	0.109849	-0.310021	0.123239	-0.320989	0.109849	0.0761539	0.711569	-0.113593	0.580592	-0.173614	0.396331	aracne_aml	aml
SAP130	-0.206218	0.312155	-0.193061	0.34469	-0.139818	0.495726	-0.193061	0.34469	-0.373384	0.0602636	-0.029046	0.887987	-0.297224	0.140326	aracne_aml	aml
SARNP	0.204806	0.315553	0.0348774	0.865682	0.182064	0.373378	0.0348774	0.865682	-0.317592	0.113875	-0.0361859	0.86069	-0.0331975	0.872099	aracne_aml	aml
SCAND1	0.365148	0.0666167	0.189299	0.354353	0.349602	0.0800007	0.189299	0.354353	-0.251935	0.214389	0.0225776	0.912826	-0.11979	0.559976	aracne_aml	aml
SCAP	-0.068327	0.740151	-0.0747658	0.716611	-0.073201	0.72231	-0.0747658	0.716611	0.164674	0.42146	0.0204738	0.920922	-0.230188	0.257937	aracne_aml	aml
SCARF1	0.0272294	0.894953	-0.0709488	0.730537	-0.00795756	0.969225	-0.0709488	0.730537	-0.129762	0.527518	-0.0277491	0.89296	-0.0111361	0.956942	aracne_aml	aml
SCG5	0.48276	0.0124905	0.33001	0.0996669	0.513379	0.00731179	0.33001	0.0996669	0.56557	0.00260295	0.562507	0.0027785	0.146439	0.475329	aracne_aml	aml
SCYL1	-0.0178707	0.930951	-0.172405	0.399678	-0.0153121	0.940819	-0.172405	0.399678	0.0761983	0.711407	-0.13643	0.506328	-0.352237	0.0775993	aracne_aml	aml
SDCBP	0.0950136	0.644299	0.101804	0.620699	0.130153	0.526266	0.101804	0.620699	0.0628164	0.76048	0.12217	0.552149	-0.0178893	0.93088	aracne_aml	aml
SDHA	-0.0325249	0.87467	-0.0947646	0.645171	0.0137222	0.946955	-0.0947646	0.645171	0.17583	0.390236	0.0972137	0.636615	0.31469	0.1174	aracne_aml	aml
SDHB	-0.2347	0.248461	-0.246623	0.224534	-0.192376	0.346439	-0.246623	0.224534	-0.114643	0.577076	-0.272328	0.17833	-0.0799359	0.69789	aracne_aml	aml
SETD1A	-0.119513	0.560891	-0.119518	0.560873	-0.0694363	0.736078	-0.119518	0.560873	0.118072	0.56566	-0.0349114	0.865553	-0.0553799	0.788159	aracne_aml	aml
SETD2	0.130151	0.526271	0.157911	0.441035	0.0141502	0.945302	0.157911	0.441035	-0.189945	0.352683	0.141041	0.491927	0.0912361	0.657577	aracne_aml	aml
SETDB1	0.000243503	0.999058	0.031569	0.878326	0.0802239	0.696852	0.031569	0.878326	0.23459	0.248691	-0.105874	0.606725	-0.463088	0.017199	aracne_aml	aml
SGF29	0.0773461	0.707247	0.0603515	0.769625	-0.00415964	0.98391	0.0603515	0.769625	0.21512	0.291254	0.129453	0.528512	-0.337475	0.0917886	aracne_aml	aml
SH3GL1	0.292086	0.147646	0.253107	0.212193	0.310485	0.122649	0.253107	0.212193	0.0693699	0.736322	0.356051	0.0742207	0.0102137	0.960505	aracne_aml	aml
SHC1	0.100202	0.626236	0.103064	0.61636	0.16373	0.424164	0.103064	0.61636	0.0672528	0.744101	0.126937	0.536622	-0.189407	0.354072	aracne_aml	aml
SHOC2	0.0831355	0.686388	0.209345	0.304709	-0.0264723	0.897859	0.209345	0.304709	-0.326593	0.103437	0.0864596	0.674511	-0.122125	0.552296	aracne_aml	aml
SIN3A	-0.48888	0.0112651	-0.501382	0.00907024	-0.442245	0.0236851	-0.501382	0.00907024	-0.30771	0.126206	-0.519697	0.00650708	-0.447917	0.0217503	aracne_aml	aml
SIVA1	0.374026	0.0597888	0.331428	0.0981328	0.290796	0.149525	0.331428	0.0981328	0.0945691	0.645856	0.268838	0.184179	0.13775	0.502186	aracne_aml	aml
SLC20A1	-0.22105	0.277833	-0.213621	0.294712	-0.249186	0.2196	-0.213621	0.294712	-0.160268	0.43416	-0.241757	0.234106	-0.400285	0.0427344	aracne_aml	aml
SLC30A9	-0.0394475	0.848271	0.0638059	0.756818	-0.102478	0.618377	0.0638059	0.756818	-0.0751415	0.715245	-0.0881473	0.668509	0.130783	0.524246	aracne_aml	aml
SLC7A1	-0.165012	0.420495	-0.190768	0.350561	-0.165256	0.4198	-0.190768	0.350561	-0.0905112	0.660137	-0.202658	0.320765	-0.278527	0.168261	aracne_aml	aml
SLIRP	-0.106556	0.604397	-0.117132	0.568778	-0.0870276	0.672489	-0.117132	0.568778	-0.0117385	0.954615	-0.145779	0.477344	-0.145788	0.477316	aracne_aml	aml
SLTM	0.306052	0.128367	0.284887	0.158353	0.3274	0.102537	0.284887	0.158353	0.0313593	0.879128	0.0791584	0.700694	-0.0097577	0.962267	aracne_aml	aml
SMARCA4	-0.426818	0.0296629	-0.411386	0.0368009	-0.420026	0.0326531	-0.411386	0.0368009	-0.180424	0.377771	-0.387046	0.0507729	0.000354236	0.99863	aracne_aml	aml
SMARCA5	0.401968	0.0417892	0.404082	0.0406252	0.40075	0.0424717	0.404082	0.0406252	0.0453875	0.825745	0.420972	0.0322227	0.396369	0.0449991	aracne_aml	aml
SMARCAL1	0.186906	0.36058	0.198431	0.331173	0.20382	0.317938	0.198431	0.331173	0.189131	0.354789	0.201218	0.324289	-0.156937	0.443895	aracne_aml	aml
SMARCB1	-0.095205	0.643629	-0.0167442	0.935294	-0.153504	0.454049	-0.0167442	0.935294	0.197778	0.332802	-0.0299755	0.884426	-0.00199097	0.992298	aracne_aml	aml
SMARCC1	0.135551	0.5091	0.110565	0.590784	0.121491	0.554377	0.110565	0.590784	0.207884	0.308175	0.166853	0.415255	0.453621	0.0199361	aracne_aml	aml
SMARCD1	0.419478	0.0329045	0.409741	0.037636	0.440728	0.0242258	0.409741	0.037636	0.202144	0.32202	0.410065	0.0374705	0.220745	0.278514	aracne_aml	aml
SMARCD2	-0.268528	0.184706	-0.251847	0.214553	-0.210716	0.301482	-0.251847	0.214553	-0.0765381	0.710175	-0.191949	0.347529	0.0264561	0.897921	aracne_aml	aml
SNF8	-0.0045312	0.982473	0.00251786	0.99026	0.037546	0.855507	0.00251786	0.99026	-0.0563172	0.784656	-0.00367813	0.985772	-0.204883	0.315365	aracne_aml	aml
SNIP1	-0.090017	0.661883	-0.0776441	0.706168	-0.241352	0.234915	-0.0776441	0.706168	-0.165893	0.417983	-0.216094	0.289023	0.0493021	0.810971	aracne_aml	aml
SOD1	-0.0548145	0.790275	0.0754743	0.714036	0.17821	0.383749	0.0754743	0.714036	-0.0895844	0.663415	0.119091	0.562286	0.267863	0.185837	aracne_aml	aml
SOD2	-0.164726	0.421312	-0.173264	0.397298	-0.149267	0.46675	-0.173264	0.397298	0.159175	0.437341	-0.0812549	0.69314	0.110873	0.589744	aracne_aml	aml
SOS1	-0.371614	0.0615876	-0.319486	0.111617	-0.416942	0.0340881	-0.319486	0.111617	-0.179357	0.380645	-0.302626	0.132917	-0.476915	0.0137617	aracne_aml	aml
SOX12	0.124594	0.544228	0.104421	0.611698	0.134629	0.512012	0.104421	0.611698	0.0270534	0.895629	0.175322	0.391629	-0.18953	0.353754	aracne_aml	aml
SP1	0.128625	0.531173	0.125734	0.540519	0.0660142	0.748663	0.125734	0.540519	0.177933	0.384501	0.0302352	0.883432	0.162709	0.427099	aracne_aml	aml
SP2	0.0582001	0.777631	0.0802096	0.696903	0.0773139	0.707364	0.0802096	0.696903	-0.520722	0.00638388	-0.00750767	0.970964	-0.311354	0.121551	aracne_aml	aml
SPAG5	-0.261815	0.19635	-0.302375	0.133256	-0.319629	0.111448	-0.302375	0.133256	-0.0210448	0.918724	-0.200318	0.326503	-0.215745	0.289822	aracne_aml	aml
SPI1	-0.279782	0.166273	-0.254909	0.208845	-0.272506	0.178035	-0.254909	0.208845	-0.00293904	0.988631	-0.183057	0.370732	-0.220607	0.278821	aracne_aml	aml
SRCAP	-0.0803181	0.696512	-0.0954871	0.642642	-0.0424848	0.836737	-0.0954871	0.642642	-0.0715963	0.728169	-0.056921	0.782402	-0.148865	0.467965	aracne_aml	aml
SREBF1	0.399358	0.0432622	0.28231	0.162317	0.442243	0.0236861	0.28231	0.162317	0.357468	0.0729948	0.35198	0.0778313	-0.125721	0.540564	aracne_aml	aml
SRF	0.0300639	0.884087	0.0895135	0.663665	0.0681838	0.740677	0.0895135	0.663665	-0.262316	0.195465	-0.0952593	0.643439	0.297839	0.139469	aracne_aml	aml
SRFBP1	0.0382884	0.852681	0.0130676	0.949482	0.0937119	0.648863	0.0130676	0.949482	-0.113589	0.580605	0.00451206	0.982547	0.0442581	0.830018	aracne_aml	aml
SSBP3	-0.433387	0.0269842	-0.463486	0.0170911	-0.485184	0.0119924	-0.463486	0.0170911	-0.0448951	0.827607	-0.423963	0.0308919	-0.464315	0.016868	aracne_aml	aml
SSBP4	0.158663	0.438836	0.189545	0.353717	0.166143	0.417272	0.189545	0.353717	-0.196279	0.336551	0.179712	0.379688	-0.340612	0.0886211	aracne_aml	aml
STAG2	-0.225627	0.267748	-0.150471	0.463125	-0.243227	0.231187	-0.150471	0.463125	-0.452816	0.0201844	-0.234001	0.249914	-0.108533	0.597669	aracne_aml	aml
STAMBP	0.307262	0.126788	0.0248671	0.904023	0.229412	0.25959	0.0248671	0.904023	-0.0119629	0.953748	0.0167773	0.935167	-0.0582117	0.777588	aracne_aml	aml
STAT5A	-0.184917	0.365806	-0.199209	0.329243	-0.148753	0.468304	-0.199209	0.329243	-0.150789	0.462169	-0.200989	0.324851	-0.239061	0.239524	aracne_aml	aml
STAT5B	0.0282908	0.890882	-0.00869506	0.966374	0.0332923	0.871736	-0.00869506	0.966374	0.0889422	0.665689	0.0291076	0.887751	0.095848	0.64138	aracne_aml	aml
STK11	-0.133199	0.516544	-0.248988	0.219979	-0.0864757	0.674453	-0.248988	0.219979	-0.0279625	0.892141	-0.0373517	0.856248	-0.3797	0.0557185	aracne_aml	aml
STMN1	-0.324613	0.10567	-0.2296	0.259189	-0.329552	0.100166	-0.2296	0.259189	0.291873	0.147955	-0.162086	0.428896	-0.380785	0.0549653	aracne_aml	aml
STUB1	0.269804	0.182547	0.328206	0.101645	0.288088	0.153527	0.328206	0.101645	0.296749	0.140992	0.31531	0.11664	0.125955	0.539805	aracne_aml	aml
SUB1	-0.0107733	0.958343	0.165317	0.419623	0.0833042	0.685784	0.165317	0.419623	-0.244282	0.229106	0.241149	0.235321	0.371531	0.0616505	aracne_aml	aml
SUDS3	-0.33279	0.0966769	-0.35097	0.078747	-0.247333	0.223161	-0.35097	0.078747	-0.181565	0.374712	-0.360786	0.0701839	0.0242895	0.906243	aracne_aml	aml
SUPT20H	0.40627	0.0394477	0.423368	0.0311528	0.458867	0.0183787	0.423368	0.0311528	0.392952	0.0470517	0.439278	0.0247518	0.284697	0.158644	aracne_aml	aml
SUPT4H1	-0.170955	0.403715	-0.236095	0.245579	-0.235385	0.247044	-0.236095	0.245579	-0.0614075	0.765703	-0.0564913	0.784006	-0.0943331	0.646684	aracne_aml	aml
SUPT7L	-0.179037	0.381511	0.127882	0.533569	-0.155441	0.448307	0.127882	0.533569	-0.235833	0.246119	-0.122059	0.552511	0.272067	0.178763	aracne_aml	aml
SUZ12	0.0193708	0.92517	0.090924	0.658678	0.0148834	0.942473	0.090924	0.658678	-0.0745543	0.717381	0.00429696	0.983379	0.22399	0.271329	aracne_aml	aml
TAB2	-0.0173992	0.932769	0.00911409	0.964754	-0.0887322	0.666434	0.00911409	0.964754	0.425336	0.030296	0.0535832	0.794886	-0.0659323	0.748965	aracne_aml	aml
TADA1	-0.0506707	0.80582	-0.0198835	0.923195	-0.0169593	0.934465	-0.0198835	0.923195	0.0257269	0.900721	-0.0588835	0.775085	0.192999	0.344849	aracne_aml	aml
TADA2A	-0.101415	0.622043	-0.0971791	0.636735	-0.101042	0.623328	-0.0971791	0.636735	-0.0679503	0.741535	-0.139376	0.497104	-0.463556	0.0170723	aracne_aml	aml
TADA2B	-0.197402	0.333739	-0.127899	0.533515	-0.197367	0.333827	-0.127899	0.533515	-0.214207	0.293357	-0.175	0.392513	-0.0662838	0.747669	aracne_aml	aml
TADA3	-0.238243	0.241185	-0.254604	0.209409	-0.24265	0.232331	-0.254604	0.209409	0.0518152	0.801519	-0.144306	0.481852	-0.056438	0.784205	aracne_aml	aml
TAF1	0.000276481	0.99893	-0.029351	0.886818	0.144207	0.482156	-0.029351	0.886818	0.0789386	0.701488	-0.081631	0.691788	-0.125916	0.539931	aracne_aml	aml
TAF10	0.517265	0.00680752	0.529891	0.00536613	0.489632	0.0111216	0.529891	0.00536613	0.106709	0.603873	0.486207	0.0117872	0.320566	0.110344	aracne_aml	aml
TAF12	0.267505	0.186449	0.311417	0.121471	0.209238	0.304964	0.311417	0.121471	0.0215086	0.916939	0.14413	0.482395	0.429114	0.0287036	aracne_aml	aml
TAF13	-0.0176097	0.931957	-0.142929	0.486087	0.0848454	0.680269	-0.142929	0.486087	-0.0911576	0.657854	0.0116073	0.955122	-0.0102913	0.960205	aracne_aml	aml
TAF1B	0.0971429	0.636861	0.155064	0.44942	0.138182	0.500831	0.155064	0.44942	0.260324	0.199004	0.189239	0.354507	-0.0247359	0.904528	aracne_aml	aml
TAF1D	0.376988	0.0576363	0.339562	0.0896726	0.249325	0.219334	0.339562	0.0896726	0.439553	0.0246513	0.357198	0.0732272	0.533788	0.00497707	aracne_aml	aml
TAF2	0.356416	0.0739034	0.34818	0.0813206	0.391944	0.0476711	0.34818	0.0813206	-0.132277	0.519476	0.289655	0.151202	0.196412	0.336219	aracne_aml	aml
TAF5	-0.255601	0.207569	-0.239912	0.237806	-0.19176	0.348015	-0.239912	0.237806	-0.220777	0.278443	-0.292333	0.147287	0.0181117	0.930022	aracne_aml	aml
TAF5L	-0.124156	0.545654	-0.104916	0.610003	-0.0886238	0.666818	-0.104916	0.610003	0.0153128	0.940816	-0.102984	0.616635	-0.0570044	0.78209	aracne_aml	aml
TAF6L	0.000272751	0.998945	0.0732082	0.722284	-0.0188557	0.927155	0.0732082	0.722284	-0.0923794	0.653547	0.073516	0.721161	0.0810795	0.693771	aracne_aml	aml
TAF7	-0.186084	0.362735	-0.126346	0.538537	-0.334011	0.0953849	-0.126346	0.538537	-0.0878281	0.669643	-0.261172	0.197491	0.19046	0.351353	aracne_aml	aml
TAF8	-0.273869	0.175789	-0.275083	0.173805	-0.224476	0.270262	-0.275083	0.173805	-0.137333	0.503492	-0.237548	0.242601	-0.0964468	0.639289	aracne_aml	aml
TARDBP	0.363063	0.0683043	0.228632	0.261258	0.477506	0.0136285	0.228632	0.261258	0.0607852	0.768013	0.400011	0.0428896	-0.0280449	0.891825	aracne_aml	aml
TBC1D1	0.0440568	0.83078	0.0824137	0.688977	0.0434479	0.833086	0.0824137	0.688977	0.0400524	0.845971	-0.0297786	0.88518	-0.0994385	0.628881	aracne_aml	aml
TBC1D5	0.0629656	0.759928	0.127657	0.534294	-0.0376657	0.855052	0.127657	0.534294	0.0561528	0.78527	0.0708519	0.730891	0.376469	0.0580088	aracne_aml	aml
TBCK	0.249711	0.218599	0.260552	0.198595	0.194245	0.341681	0.260552	0.198595	0.246314	0.225135	0.229779	0.258807	0.0798158	0.698323	aracne_aml	aml
TBL1XR1	-0.0695129	0.735797	0.0443499	0.82967	-0.0921447	0.654374	0.0443499	0.82967	-0.308038	0.125783	-0.114393	0.577911	0.169448	0.407934	aracne_aml	aml
TBL3	-0.036889	0.85801	-0.0525676	0.798695	-0.0404142	0.844596	-0.0525676	0.798695	-0.169648	0.407372	0.0679295	0.741612	-0.195	0.339772	aracne_aml	aml
TCERG1	-0.20453	0.316218	-0.118903	0.562908	-0.240932	0.235756	-0.118903	0.562908	0.155336	0.448616	-0.0403234	0.844941	0.0406178	0.843823	aracne_aml	aml
TCF12	-0.486233	0.0117822	-0.445837	0.0224443	-0.512762	0.00739459	-0.445837	0.0224443	-0.251658	0.21491	-0.496543	0.00987293	-0.251283	0.215618	aracne_aml	aml
TCF3	-0.0440699	0.83073	-0.062094	0.763157	-0.0583174	0.777194	-0.062094	0.763157	-0.0426544	0.836094	-0.093702	0.648898	-0.156857	0.44413	aracne_aml	aml
TDP2	-0.262619	0.194929	-0.213353	0.295331	-0.276478	0.171545	-0.213353	0.295331	0.022117	0.914598	-0.183515	0.369516	0.207196	0.309815	aracne_aml	aml
TERF1	0.103456	0.61501	0.101804	0.620701	0.0951288	0.643896	0.101804	0.620701	-0.203076	0.319747	0.00640403	0.975231	-0.126687	0.53743	aracne_aml	aml
TERF2IP	-0.0377095	0.854885	-0.181537	0.374788	-0.189967	0.352626	-0.181537	0.374788	-0.0173299	0.933036	-0.23333	0.251314	-0.104415	0.611721	aracne_aml	aml
TERT	0.259162	0.201088	0.190192	0.352045	0.260758	0.198229	0.190192	0.352045	-0.13393	0.514226	0.130879	0.523941	0.137518	0.502911	aracne_aml	aml
TFAM	0.0208221	0.919581	0.117724	0.566814	0.030347	0.883003	0.117724	0.566814	-0.170719	0.404375	0.00778765	0.969882	0.00362377	0.985983	aracne_aml	aml
TFAP4	-0.128607	0.531232	-0.0772657	0.707538	-0.113938	0.579436	-0.0772657	0.707538	0.0240935	0.906996	-0.00367489	0.985785	-0.171613	0.401881	aracne_aml	aml
TFB1M	0.144625	0.480874	0.290236	0.150346	0.122003	0.552696	0.290236	0.150346	-0.112516	0.58421	0.12223	0.551952	0.228736	0.261035	aracne_aml	aml
TFB2M	0.0847454	0.680627	0.17928	0.380855	0.140841	0.492545	0.17928	0.380855	-0.451816	0.0204964	0.0413837	0.840914	0.237697	0.242296	aracne_aml	aml
TFDP1	0.210316	0.30242	0.222335	0.274979	0.310175	0.123044	0.222335	0.274979	-0.259966	0.199644	0.260787	0.198176	-0.279586	0.166582	aracne_aml	aml
TFIP11	0.0994445	0.62886	0.0424321	0.836936	0.0331241	0.872379	0.0424321	0.836936	-0.151301	0.460632	0.0193354	0.925307	-0.273819	0.17587	aracne_aml	aml
TGFBRAP1	-0.0655454	0.750392	-0.0923597	0.653617	-0.061438	0.76559	-0.0923597	0.653617	-0.291104	0.149075	-0.111334	0.588189	-0.0513251	0.80336	aracne_aml	aml
TGS1	0.0477751	0.816727	0.0353118	0.864025	0.0795524	0.699273	0.0353118	0.864025	-0.00310432	0.987992	0.000308076	0.998808	-0.134136	0.513572	aracne_aml	aml
THAP1	0.0524775	0.799033	0.247989	0.221896	0.14523	0.479021	0.247989	0.221896	0.101267	0.622552	-0.0115199	0.955459	0.286326	0.15617	aracne_aml	aml
THAP11	0.323504	0.106936	0.163477	0.424891	0.298575	0.138446	0.163477	0.424891	0.244331	0.229011	0.215346	0.290735	-0.0913652	0.657121	aracne_aml	aml
THAP12	0.358685	0.0719543	0.383331	0.0532289	0.347545	0.0819145	0.383331	0.0532289	-0.246042	0.225664	0.3318	0.0977338	0.299175	0.137617	aracne_aml	aml
TIGD1	-0.192092	0.347165	-0.187141	0.359967	-0.225871	0.267217	-0.187141	0.359967	-0.0694484	0.736034	-0.186516	0.361601	-0.0620893	0.763174	aracne_aml	aml
TIPARP	-0.208694	0.306252	-0.125351	0.541764	-0.216877	0.287237	-0.125351	0.541764	-0.105687	0.607365	-0.128484	0.531629	-0.31169	0.121128	aracne_aml	aml
TLE3	-0.0605555	0.768867	-0.0907371	0.659338	0.0946518	0.645566	-0.0907371	0.659338	-0.0928562	0.65187	-0.0554811	0.787781	0.0452406	0.8263	aracne_aml	aml
TLK2	-0.111339	0.588171	-0.0135254	0.947714	-0.107443	0.601373	-0.0135254	0.947714	0.146737	0.474421	-0.0623194	0.762322	-0.0344428	0.867341	aracne_aml	aml
TMED1	0.20361	0.318448	0.251817	0.214611	0.284718	0.158611	0.251817	0.214611	0.459993	0.0180578	0.194671	0.340603	-0.521927	0.00624146	aracne_aml	aml
TMX1	0.091542	0.656498	0.186205	0.362418	-0.0107248	0.95853	0.186205	0.362418	-0.122465	0.551181	0.0907584	0.659263	0.04531	0.826037	aracne_aml	aml
TNFSF13B	0.242572	0.232484	0.256046	0.206751	0.224574	0.270048	0.256046	0.206751	0.236195	0.245374	0.288859	0.152379	-0.118753	0.563401	aracne_aml	aml
TOP1	0.311362	0.121542	0.297562	0.139854	0.276984	0.170729	0.297562	0.139854	0.264673	0.191333	0.354023	0.076003	0.155858	0.447075	aracne_aml	aml
TOP2A	0.234852	0.248147	0.159734	0.435712	0.221341	0.277185	0.159734	0.435712	0.182268	0.372835	0.209416	0.304541	0.187706	0.358492	aracne_aml	aml
TPM4	0.0519555	0.800992	0.011525	0.955439	0.07284	0.723626	0.011525	0.955439	0.000210583	0.999185	0.0352269	0.864349	0.298812	0.138119	aracne_aml	aml
TRAF2	0.0356225	0.862839	0.0601467	0.770386	-0.0101901	0.960596	0.0601467	0.770386	0.0902019	0.66123	0.0664502	0.747056	-0.0555084	0.787679	aracne_aml	aml
TRAF6	-0.280614	0.164964	-0.389494	0.0492033	-0.333364	0.0960673	-0.389494	0.0492033	-0.326645	0.103379	-0.374326	0.0595683	0.0392316	0.849092	aracne_aml	aml
TRAIP	0.296218	0.141739	0.394849	0.0459036	0.28177	0.163157	0.394849	0.0459036	-0.18046	0.377676	0.270685	0.181067	0.574129	0.00216182	aracne_aml	aml
TRIB1	0.0273559	0.894468	0.028818	0.888861	0.0345924	0.86677	0.028818	0.888861	0.328729	0.101069	0.104818	0.610337	-0.184817	0.366069	aracne_aml	aml
TRIB2	-0.459464	0.0182078	-0.460676	0.0178653	-0.469106	0.0156254	-0.460676	0.0178653	-0.287116	0.154981	-0.461889	0.0175277	-0.530508	0.00530286	aracne_aml	aml
TRIM28	-0.203289	0.319227	-0.0600116	0.770888	-0.188187	0.357238	-0.0600116	0.770888	-0.0289443	0.888377	-0.0641533	0.755533	-0.0790418	0.701115	aracne_aml	aml
TRIP13	0.0627103	0.760873	0.171669	0.401724	0.0657638	0.749586	0.171669	0.401724	-0.317483	0.114007	0.0822507	0.689562	0.489602	0.0111272	aracne_aml	aml
TSC1	0.355066	0.0750826	0.420855	0.0322755	0.390816	0.048372	0.420855	0.0322755	-0.0163331	0.93688	0.157366	0.442634	0.227307	0.264107	aracne_aml	aml
TSC2	0.104588	0.611125	0.108898	0.596429	0.116207	0.571855	0.108898	0.596429	-0.158655	0.438858	0.167455	0.413551	0.171722	0.401578	aracne_aml	aml
TSC22D2	-0.222238	0.275193	-0.343775	0.0855125	-0.166926	0.415048	-0.343775	0.0855125	-0.300775	0.135423	-0.236825	0.24408	-0.22062	0.278792	aracne_aml	aml
TSFM	-0.007765	0.969969	0.0440833	0.830679	0.00974877	0.962302	0.0440833	0.830679	0.0923611	0.653612	0.0713065	0.729228	0.137457	0.503104	aracne_aml	aml
TSG101	0.492197	0.0106438	0.197328	0.333924	0.429504	0.028543	0.197328	0.333924	-0.307366	0.126653	0.223928	0.271465	-0.0501793	0.807669	aracne_aml	aml
TTF1	0.273641	0.176162	0.236639	0.244461	0.303103	0.132277	0.236639	0.244461	-0.169997	0.406394	0.250637	0.216839	0.356294	0.0740096	aracne_aml	aml
TTF2	-0.223594	0.272199	-0.209792	0.303656	-0.255685	0.207415	-0.209792	0.303656	0.0238551	0.907913	-0.187664	0.358602	0.00317269	0.987727	aracne_aml	aml
TTK	0.26947	0.183111	0.18848	0.356476	0.288063	0.153564	0.18848	0.356476	-0.369816	0.0629555	0.194185	0.341835	0.189423	0.354032	aracne_aml	aml
TXN	0.0552578	0.788616	0.332301	0.0971974	0.122815	0.550034	0.332301	0.0971974	0.136633	0.505691	-0.158235	0.440087	0.260536	0.198625	aracne_aml	aml
TXNRD1	0.0310683	0.880242	-0.00084552	0.996729	0.0098884	0.961762	-0.00084552	0.996729	-0.197862	0.332591	-0.0251952	0.902763	-0.0182415	0.929522	aracne_aml	aml
TYK2	0.0345935	0.866766	0.0462381	0.822529	0.024503	0.905423	0.0462381	0.822529	0.176749	0.387724	0.0490194	0.812036	-0.281825	0.16307	aracne_aml	aml
TYMS	-0.32718	0.102782	-0.501832	0.00899843	-0.389916	0.0489367	-0.501832	0.00899843	0.421335	0.0320587	-0.141875	0.489344	-0.293989	0.144903	aracne_aml	aml
TYRO3	-0.452369	0.0203235	-0.502683	0.00886383	-0.494752	0.0101848	-0.502683	0.00886383	-0.223714	0.271935	-0.413123	0.0359351	-0.223594	0.272198	aracne_aml	aml
UBA3	0.236575	0.244593	0.254073	0.210394	0.207962	0.307988	0.254073	0.210394	-0.511406	0.00757955	0.16209	0.428882	0.36744	0.0647994	aracne_aml	aml
UBE2C	-0.278186	0.168805	-0.246553	0.224671	-0.203429	0.318886	-0.246553	0.224671	-0.429858	0.0283978	-0.360601	0.070339	-0.331418	0.0981444	aracne_aml	aml
UBE2D3	0.127702	0.534151	0.162558	0.427533	0.113179	0.581981	0.162558	0.427533	0.1932	0.344337	0.250856	0.216425	0.23406	0.249791	aracne_aml	aml
UBE2L3	-0.107184	0.602255	-0.0715017	0.728515	-0.130822	0.524121	-0.0715017	0.728515	0.0993744	0.629103	-0.00408846	0.984185	-0.0617828	0.764311	aracne_aml	aml
UBE2N	0.0465788	0.821242	0.158686	0.438768	0.0908801	0.658833	0.158686	0.438768	0.144293	0.481892	-0.0328417	0.873458	0.0766626	0.709724	aracne_aml	aml
UBE2V1	0.231164	0.255868	0.135026	0.510756	0.248455	0.221	0.135026	0.510756	0.118558	0.564049	0.100278	0.625972	0.100906	0.6238	aracne_aml	aml
UBR5	-0.401515	0.0420419	-0.416927	0.0340952	-0.41925	0.0330098	-0.416927	0.0340952	-0.0138911	0.946303	-0.368674	0.0638366	-0.0457834	0.824247	aracne_aml	aml
UNC50	0.323639	0.106782	0.30751	0.126465	0.411819	0.0365836	0.30751	0.126465	0.487509	0.0115305	0.369376	0.0632942	0.340705	0.0885286	aracne_aml	aml
USF2	0.0738187	0.720058	0.0173198	0.933075	0.0643656	0.754748	0.0173198	0.933075	0.38113	0.0547273	0.091731	0.655831	-0.245947	0.225848	aracne_aml	aml
USP16	-0.10823	0.598696	-0.0423961	0.837073	-0.0268113	0.896558	-0.0423961	0.837073	0.120941	0.556183	0.055854	0.786387	0.0686846	0.738837	aracne_aml	aml
USP8	-0.42514	0.0303802	-0.405986	0.0395991	-0.290508	0.149947	-0.405986	0.0395991	-0.433642	0.0268846	-0.451955	0.0204527	-0.511502	0.00756622	aracne_aml	aml
USP9X	-0.137463	0.503084	-0.019513	0.924622	-0.103495	0.614879	-0.019513	0.924622	0.431882	0.0275802	0.0234476	0.90948	-0.241066	0.235487	aracne_aml	aml
UTP11	0.034188	0.868315	0.0636734	0.757308	0.0893098	0.664387	0.0636734	0.757308	0.137311	0.503562	0.095801	0.641545	0.0597783	0.771756	aracne_aml	aml
VEZF1	0.102569	0.618062	0.144905	0.480018	0.0583489	0.777077	0.144905	0.480018	0.0765454	0.710148	0.141091	0.491771	0.249797	0.218434	aracne_aml	aml
VHL	-0.182033	0.373462	-0.178062	0.384151	-0.186435	0.361814	-0.178062	0.384151	0.110545	0.590852	-0.158145	0.440352	-0.0241183	0.906901	aracne_aml	aml
VOPP1	-0.0686916	0.738811	-0.0723514	0.72541	-0.0327031	0.873988	-0.0723514	0.72541	-0.259773	0.19999	-0.056794	0.782876	0.120322	0.558223	aracne_aml	aml
VPS72	-0.30717	0.126908	-0.316785	0.114848	-0.283985	0.159733	-0.316785	0.114848	-0.255433	0.207879	-0.314308	0.117871	0.172788	0.398618	aracne_aml	aml
WDR77	-0.147415	0.47236	-0.0622393	0.762618	-0.03997	0.846284	-0.0622393	0.762618	-0.0370541	0.857381	-0.126193	0.53903	0.265552	0.189808	aracne_aml	aml
WNK1	-0.169994	0.406404	-0.210753	0.301393	-0.142988	0.485906	-0.210753	0.301393	0.0782062	0.704134	-0.139281	0.4974	-0.125044	0.542762	aracne_aml	aml
WSB1	0.170747	0.404296	-6.63056e-05	0.999744	0.114042	0.579087	-6.63056e-05	0.999744	0.0803494	0.696399	-0.126294	0.538703	0.447387	0.0219255	aracne_aml	aml
WSB2	0.152028	0.458455	0.150117	0.46419	0.186826	0.360789	0.150117	0.46419	0.197174	0.334309	0.216567	0.287943	-0.54243	0.00419864	aracne_aml	aml
XPR1	-0.0281416	0.891454	-0.0436898	0.83217	-0.0195362	0.924533	-0.0436898	0.83217	-0.00871173	0.96631	-0.037029	0.857477	0.00915174	0.964609	aracne_aml	aml
XRN2	-0.0187658	0.927501	0.108785	0.596813	-0.0310461	0.880327	0.108785	0.596813	0.0746096	0.717179	0.025233	0.902618	0.308541	0.125134	aracne_aml	aml
YEATS2	0.186938	0.360498	0.178949	0.38175	0.1776	0.385406	0.178949	0.38175	0.232602	0.252838	0.189888	0.35283	0.22085	0.27828	aracne_aml	aml
YEATS4	0.0601205	0.770483	0.241313	0.234993	0.106783	0.603621	0.241313	0.234993	-0.0519537	0.800999	0.321699	0.10902	0.0515448	0.802535	aracne_aml	aml
YPEL5	0.0795104	0.699424	0.0637135	0.75716	0.0666852	0.746191	0.0637135	0.75716	0.0419038	0.83894	-0.0441431	0.830453	0.0200014	0.922742	aracne_aml	aml
YWHAE	-0.204966	0.315167	-0.225132	0.268828	-0.206801	0.310757	-0.225132	0.268828	-0.0975447	0.635461	-0.0213919	0.917388	-0.222187	0.275306	aracne_aml	aml
YWHAZ	0.0103865	0.959837	0.158609	0.438993	-0.112684	0.583645	0.158609	0.438993	-0.0705466	0.732009	-0.0429401	0.83501	0.0606046	0.768684	aracne_aml	aml
YY1	-0.215634	0.290075	-0.227489	0.263715	-0.209774	0.303697	-0.227489	0.263715	-0.0433213	0.833566	-0.242907	0.23182	0.173889	0.395573	aracne_aml	aml
ZBTB11	0.0842377	0.682442	0.106773	0.603658	0.089313	0.664376	0.106773	0.603658	0.553871	0.00332881	0.289434	0.151528	-0.349034	0.0805261	aracne_aml	aml
ZBTB17	0.45159	0.0205674	0.438031	0.0252113	0.413524	0.0357374	0.438031	0.0252113	0.356992	0.0734047	0.377424	0.0573245	0.231332	0.255513	aracne_aml	aml
ZBTB2	0.152616	0.456698	0.291283	0.148814	0.184013	0.368195	0.291283	0.148814	-0.125158	0.542392	0.0710347	0.730223	0.17598	0.389826	aracne_aml	aml
ZBTB7A	0.0299636	0.884471	0.0281752	0.891326	-0.0190219	0.926514	0.0281752	0.891326	0.430049	0.0283197	0.145938	0.476857	-0.339839	0.0893946	aracne_aml	aml
ZBTB8OS	-0.403259	0.0410751	-0.451474	0.0206041	-0.392019	0.0476252	-0.451474	0.0206041	-0.37275	0.0607356	-0.471563	0.0150178	-0.353717	0.0762749	aracne_aml	aml
ZC3H13	0.304499	0.130416	0.410587	0.0372048	0.34345	0.0858275	0.410587	0.0372048	0.248215	0.22146	0.381397	0.0545436	0.351555	0.0782154	aracne_aml	aml
ZC3H18	-0.192929	0.345028	-0.304586	0.1303	-0.197357	0.333851	-0.304586	0.1303	0.0191703	0.925943	-0.138973	0.498359	-0.199611	0.328247	aracne_aml	aml
ZC3H3	-0.271375	0.179914	-0.13304	0.51705	-0.258609	0.202085	-0.13304	0.51705	-0.377228	0.0574643	-0.265785	0.189404	0.150398	0.463343	aracne_aml	aml
ZC3H4	0.144329	0.481783	0.121301	0.554999	0.0910456	0.658249	0.121301	0.554999	-0.176329	0.388871	0.0270457	0.895658	0.0195208	0.924592	aracne_aml	aml
ZC3H7A	0.267525	0.186414	0.418264	0.033467	0.147003	0.473612	0.418264	0.033467	0.374331	0.0595645	0.380432	0.0552091	0.00644281	0.975081	aracne_aml	aml
ZC3H8	-0.369148	0.0634697	-0.386935	0.0508452	-0.329302	0.10044	-0.386935	0.0508452	-0.422344	0.0316065	-0.407086	0.0390157	-0.288815	0.152445	aracne_aml	aml
ZCCHC9	0.160547	0.433348	-0.128312	0.532182	0.207655	0.308719	-0.128312	0.532182	0.130776	0.524271	0.0968099	0.638022	0.0230464	0.911023	aracne_aml	aml
ZCRB1	-0.046441	0.821763	-0.0162525	0.937191	-0.0160632	0.937921	-0.0162525	0.937191	-0.201298	0.324092	-0.133199	0.516544	0.03306	0.872624	aracne_aml	aml
ZDHHC18	0.0596305	0.772306	0.0869136	0.672895	0.0572299	0.781249	0.0869136	0.672895	-0.303752	0.131409	-0.0907894	0.659154	0.0323097	0.875492	aracne_aml	aml
ZDHHC21	-0.266561	0.188066	-0.237045	0.24363	-0.249058	0.219844	-0.237045	0.24363	0.164813	0.421063	-0.121383	0.55473	-0.481653	0.0127234	aracne_aml	aml
ZEB2	-0.178815	0.38211	-0.134406	0.512718	-0.259487	0.200504	-0.134406	0.512718	0.05966	0.772196	-0.2016	0.323351	-0.0978329	0.634458	aracne_aml	aml
ZFC3H1	-0.454467	0.019678	-0.464466	0.0168277	-0.43766	0.0253494	-0.464466	0.0168277	0.285252	0.157798	-0.399009	0.0434621	-0.322593	0.107985	aracne_aml	aml
ZFP36L2	0.0422529	0.837616	0.107124	0.602459	0.0700846	0.733701	0.107124	0.602459	-0.0417677	0.839457	0.0128572	0.950294	-0.177162	0.386597	aracne_aml	aml
ZFP69	-0.432402	0.027373	-0.473563	0.0145378	-0.447221	0.0219804	-0.473563	0.0145378	-0.367393	0.0648358	-0.488234	0.0113894	-0.601439	0.00115433	aracne_aml	aml
ZFP69B	-0.147299	0.472712	-0.171416	0.40243	-0.0185947	0.928161	-0.171416	0.40243	0.281578	0.163455	0.0700647	0.733774	-0.369261	0.0633826	aracne_aml	aml
ZFPM1	-0.785669	1.9809e-06	-0.786776	1.87306e-06	-0.763393	5.72544e-06	-0.786776	1.87306e-06	-0.6996	6.9659e-05	-0.76637	5.00176e-06	-0.69939	7.01595e-05	aracne_aml	aml
ZMIZ1	-0.447319	0.021948	-0.45151	0.0205925	-0.482913	0.0124585	-0.45151	0.0205925	0.290441	0.150046	-0.297137	0.140449	-0.295121	0.14329	aracne_aml	aml
ZMYM2	-0.199643	0.328168	-0.274286	0.175105	-0.183516	0.369514	-0.274286	0.175105	-0.226388	0.266096	-0.222779	0.273995	-0.124011	0.546126	aracne_aml	aml
ZMYND8	-0.00262495	0.989846	-0.00120141	0.995353	-0.0662248	0.747887	-0.00120141	0.995353	0.229004	0.260461	0.0012349	0.995223	-0.0548728	0.790057	aracne_aml	aml
ZNF131	-0.11776	0.566694	-0.152295	0.457656	-0.0980481	0.63371	-0.152295	0.457656	0.213737	0.294443	-0.0927357	0.652293	0.155793	0.447267	aracne_aml	aml
ZNF217	0.0402645	0.845165	0.0306864	0.881704	0.0731728	0.722413	0.0306864	0.881704	0.25768	0.203768	0.0949529	0.644512	-0.586742	0.00162901	aracne_aml	aml
ZNF273	-0.0691284	0.737208	-0.0204686	0.920942	-0.0611014	0.766839	-0.0204686	0.920942	0.120794	0.556668	-0.0631827	0.759124	-0.320045	0.110957	aracne_aml	aml
ZNF281	-0.180527	0.377495	-0.175123	0.392175	-0.258435	0.202401	-0.175123	0.392175	-0.708825	5.0548e-05	-0.207731	0.30854	0.0014697	0.994315	aracne_aml	aml
ZNF284	0.113534	0.580789	0.202063	0.322219	0.0614863	0.765411	0.202063	0.322219	0.00965498	0.962664	0.140845	0.492534	-0.0210496	0.918705	aracne_aml	aml
ZNF285	0.260102	0.199401	0.336498	0.0927925	0.0893304	0.664314	0.336498	0.0927925	0.0524518	0.799129	0.171649	0.401781	0.152643	0.456618	aracne_aml	aml
ZNF317	0.0502653	0.807345	0.0503474	0.807036	0.418287	0.0334564	0.0503474	0.807036	0.114223	0.57848	0.0492974	0.810989	-0.272327	0.178331	aracne_aml	aml
ZNF407	-0.21271	0.296823	-0.360564	0.0703695	-0.183555	0.369409	-0.360564	0.0703695	0.195215	0.339231	-0.208225	0.307364	-0.278784	0.167853	aracne_aml	aml
ZNF511	0.137155	0.50405	0.164541	0.42184	0.165684	0.418578	0.164541	0.42184	-0.0177549	0.931397	0.0383052	0.852617	-0.056446	0.784175	aracne_aml	aml
ZNF574	0.283573	0.160365	0.308765	0.124846	0.294468	0.144219	0.308765	0.124846	-0.373311	0.0603178	0.220893	0.278183	0.185681	0.363794	aracne_aml	aml
ZNF592	0.432236	0.0274388	0.432167	0.0274666	0.424875	0.0304949	0.432167	0.0274666	0.428158	0.0290998	0.427884	0.0292144	-0.172055	0.400652	aracne_aml	aml
ZNF593	0.23882	0.240012	0.112371	0.584697	0.219512	0.281276	0.112371	0.584697	-0.273376	0.176598	0.17234	0.399859	-0.201465	0.323683	aracne_aml	aml
ZNF639	-0.16472	0.42133	-0.122885	0.549807	-0.137642	0.502525	-0.122885	0.549807	0.31001	0.123253	-0.0669411	0.745248	-0.108141	0.598999	aracne_aml	aml
ZNF658	-0.142578	0.487171	-0.133852	0.514471	-0.200789	0.325343	-0.133852	0.514471	-0.048899	0.812489	-0.0505964	0.8061	0.0895949	0.663377	aracne_aml	aml
ZNF674	0.205595	0.313651	0.205493	0.313896	0.196306	0.336484	0.205493	0.313896	0.201244	0.324224	0.10514	0.609235	0.229875	0.258602	aracne_aml	aml
ZNF684	-0.122054	0.55253	-0.118523	0.564165	-0.0291631	0.887539	-0.118523	0.564165	-0.129151	0.52948	-0.138762	0.499018	-0.652004	0.000307418	aracne_aml	aml
ZNF687	0.428379	0.0290079	0.529176	0.00544018	0.380898	0.0548875	0.529176	0.00544018	0.18373	0.368947	0.442007	0.0237694	0.224914	0.269303	aracne_aml	aml
ZNF763	0.358685	0.0719541	0.283259	0.160849	0.450333	0.0209663	0.283259	0.160849	-0.17878	0.382206	0.243601	0.230447	0.250361	0.217363	aracne_aml	aml
ZNHIT1	-0.185718	0.363697	-0.171643	0.401798	-0.126629	0.537617	-0.171643	0.401798	-0.109105	0.595727	-0.152985	0.455597	-0.123605	0.547454	aracne_aml	aml
ZNHIT3	-0.428533	0.0289438	-0.331312	0.0982583	-0.433852	0.0268022	-0.331312	0.0982583	-0.304514	0.130395	-0.290754	0.149586	0.294804	0.143741	aracne_aml	aml
ZNHIT6	0.190028	0.352468	0.202719	0.320615	0.183352	0.369949	0.202719	0.320615	0.0502238	0.807501	0.206527	0.311413	0.290845	0.149454	aracne_aml	aml
ZRANB2	-0.265304	0.190236	-0.24719	0.223436	-0.293277	0.145925	-0.24719	0.223436	-0.0848686	0.680187	-0.273595	0.176239	0.046405	0.821899	aracne_aml	aml
ZSWIM4	0.286892	0.155318	0.211482	0.299686	0.199182	0.329311	0.211482	0.299686	0.158892	0.438168	0.269296	0.183405	-0.199157	0.329372	aracne_aml	aml
ZWINT	0.131377	0.522349	0.0853039	0.678632	0.123323	0.548373	0.0853039	0.678632	0.384908	0.0521751	0.299046	0.137795	-0.389252	0.0493571	aracne_aml	aml
ZZZ3	0.468194	0.0158559	0.448626	0.0215177	0.491825	0.010712	0.448626	0.0215177	-0.0928843	0.651771	0.458698	0.0184272	0.201516	0.323556	aracne_aml	aml
AATF	-0.0966186	0.611519	0.0303828	0.873371	-0.118171	0.533986	0.0303828	0.873371	0.0089467	0.962576	-0.0517891	0.785784	-0.0936023	0.622734	aracne_aml	blca
ABT1	-0.209365	0.266838	-0.280697	0.132967	-0.250365	0.182071	-0.280697	0.132967	0.128808	0.497538	-0.192279	0.308706	0.162426	0.391137	aracne_aml	blca
ACIN1	0.149628	0.430007	0.133903	0.480537	0.147849	0.435573	0.133903	0.480537	-0.108944	0.566599	0.102806	0.588784	0.126407	0.505656	aracne_aml	blca
ACTB	-0.257851	0.168917	-0.292717	0.116471	-0.32779	0.0770079	-0.292717	0.116471	-0.0666985	0.726196	-0.141942	0.454331	-0.443697	0.0140491	aracne_aml	blca
ADAM11	0.299741	0.107564	0.29288	0.116259	0.203885	0.279843	0.29288	0.116259	-0.0221661	0.907444	0.284346	0.127788	0.111436	0.557705	aracne_aml	blca
ADNP	0.420205	0.0207801	0.385419	0.0354339	0.487037	0.00634248	0.385419	0.0354339	-0.0377894	0.842844	0.413024	0.0233014	-0.0105821	0.955741	aracne_aml	blca
AGAP6	-0.178408	0.345551	-0.188278	0.319072	-0.187529	0.321035	-0.188278	0.319072	-0.25228	0.17864	-0.217801	0.247599	-0.210908	0.263248	aracne_aml	blca
AHCTF1	-0.042025	0.825484	-0.10745	0.571965	-0.0276536	0.884666	-0.10745	0.571965	-0.125732	0.507947	-0.0277526	0.884256	0.0885961	0.641531	aracne_aml	blca
AHR	-0.090501	0.634353	-0.182482	0.334463	-0.00388977	0.983724	-0.182482	0.334463	0.152498	0.421111	-0.0612015	0.748004	-0.227182	0.22731	aracne_aml	blca
AIFM1	-0.0998063	0.59976	0.209591	0.26631	0.0204347	0.914646	0.209591	0.26631	-0.271442	0.146785	-0.184818	0.328206	0.215131	0.253586	aracne_aml	blca
AIMP1	0.252733	0.177835	0.211291	0.262363	0.181291	0.337681	0.211291	0.262363	0.0816711	0.667893	0.165731	0.381439	0.0111443	0.953392	aracne_aml	blca
AIP	0.238567	0.204232	0.129421	0.495476	0.206912	0.272609	0.129421	0.495476	0.42114	0.020469	0.261428	0.162876	-0.37796	0.0394652	aracne_aml	blca
AKT1	0.293105	0.115966	0.275426	0.140716	0.266112	0.1552	0.275426	0.140716	0.466667	0.00933231	0.369666	0.0443711	-0.0189251	0.920931	aracne_aml	blca
APC	-0.0457299	0.810365	-0.0384866	0.839982	-0.126022	0.506963	-0.0384866	0.839982	-0.252961	0.177431	-0.117834	0.535163	0.0920788	0.628431	aracne_aml	blca
ARF1	-0.0336414	0.859916	-0.0105515	0.955869	0.0430701	0.821213	-0.0105515	0.955869	0.0836911	0.660162	-0.0164083	0.93142	0.170125	0.368762	aracne_aml	blca
ARF4	0.104554	0.582428	0.0736018	0.699105	0.137342	0.469232	0.0736018	0.699105	-0.00377362	0.98421	0.0645396	0.734737	0.13877	0.464579	aracne_aml	blca
ARF6	-0.0963195	0.612627	0.111988	0.555742	-0.10164	0.593039	0.111988	0.555742	0.044023	0.817322	-0.110867	0.559731	0.110378	0.561474	aracne_aml	blca
ARFRP1	-0.275421	0.140723	-0.188609	0.318206	-0.272228	0.145573	-0.188609	0.318206	0.183603	0.331453	-0.189666	0.31545	-0.0464296	0.807517	aracne_aml	blca
ARHGAP27	0.0275686	0.885018	0.0151732	0.936571	-0.0318464	0.867323	0.0151732	0.936571	0.251898	0.179321	0.0326265	0.864102	-0.00672375	0.97187	aracne_aml	blca
ARHGAP29	0.0103694	0.95663	-0.0124318	0.948014	0.0430448	0.821316	-0.0124318	0.948014	-0.155099	0.413138	-0.040553	0.831509	-0.35216	0.0563202	aracne_aml	blca
ARHGEF5	0.0720351	0.705223	0.0762743	0.688712	-0.00205362	0.991407	0.0762743	0.688712	0.189137	0.316827	0.10958	0.564323	-0.0442058	0.816577	aracne_aml	blca
ARHGEF7	-0.205729	0.275422	-0.209447	0.266646	-0.162051	0.392246	-0.209447	0.266646	-0.0168787	0.929458	-0.17185	0.363852	0.10797	0.570095	aracne_aml	blca
ARID1B	-0.300661	0.106437	-0.245426	0.191134	-0.194255	0.303663	-0.245426	0.191134	-0.0935323	0.622996	-0.209898	0.265594	-0.221813	0.23878	aracne_aml	blca
ARID2	-0.0728824	0.701912	-0.196036	0.299166	-0.0277979	0.884068	-0.196036	0.299166	-0.0801118	0.673884	-0.0922466	0.627802	-0.123796	0.514556	aracne_aml	blca
ARID3A	-0.0530983	0.780498	-0.0486241	0.7986	-0.070846	0.709879	-0.0486241	0.7986	-0.341077	0.0651064	-0.170842	0.366717	0.026425	0.889759	aracne_aml	blca
ARL4D	0.197552	0.295368	0.14169	0.45514	0.188161	0.319376	0.14169	0.45514	0.320976	0.0837279	0.23975	0.20193	0.19769	0.295026	aracne_aml	blca
ASCC3	0.521759	0.00310554	0.379015	0.0388739	0.509096	0.00406398	0.379015	0.0388739	-0.054857	0.773413	0.42805	0.0182869	0.362749	0.0488242	aracne_aml	blca
ASH2L	-0.123916	0.514143	-0.0876675	0.645043	-0.0556402	0.770263	-0.0876675	0.645043	-0.0180141	0.924726	-0.0611208	0.748326	0.263439	0.159548	aracne_aml	blca
ASIC1	0.0843434	0.657672	0.0863008	0.650224	0.154163	0.415995	0.0863008	0.650224	0.259311	0.166432	0.176797	0.349995	-0.309555	0.0959859	aracne_aml	blca
ATF4	0.0533404	0.779522	0.174371	0.356749	0.101677	0.592902	0.174371	0.356749	-0.0301942	0.87415	0.0835917	0.660541	0.226479	0.22879	aracne_aml	blca
ATF7	0.387718	0.0342609	0.272106	0.145761	0.302636	0.104046	0.272106	0.145761	0.0933021	0.623855	0.313321	0.0918026	0.262753	0.160677	aracne_aml	blca
ATIC	-0.119156	0.53056	-0.210164	0.264976	-0.174362	0.356775	-0.210164	0.264976	0.344825	0.062023	0.135969	0.473727	0.0197745	0.917394	aracne_aml	blca
ATM	-0.288144	0.122558	-0.299459	0.107912	-0.270954	0.147542	-0.299459	0.107912	-0.197957	0.294359	-0.291039	0.118678	0.196728	0.297428	aracne_aml	blca
ATP2C1	0.205662	0.275582	0.135825	0.474202	0.190261	0.313905	0.135825	0.474202	0.294185	0.114566	0.271325	0.146966	-0.242031	0.197542	aracne_aml	blca
ATP6AP2	-0.0952538	0.616583	-0.0863696	0.649962	-0.0241719	0.899108	-0.0863696	0.649962	0.0886209	0.641438	0.0106097	0.955626	0.227137	0.227403	aracne_aml	blca
ATR	0.138569	0.465232	0.0829319	0.663063	0.117668	0.535743	0.0829319	0.663063	0.0274702	0.885426	0.116004	0.541566	0.251417	0.180181	aracne_aml	blca
ATRIP	-0.0808469	0.671058	-0.08374	0.659975	0.0105529	0.955863	-0.08374	0.659975	-0.0177725	0.925733	-0.0563406	0.76745	0.053106	0.780467	aracne_aml	blca
BAK1	0.111272	0.558287	0.141474	0.455835	0.119096	0.530767	0.141474	0.455835	0.138191	0.466463	0.121871	0.521164	-0.0275773	0.884982	aracne_aml	blca
BAP1	-0.172493	0.362033	-0.122318	0.519626	-0.172421	0.362237	-0.122318	0.519626	-0.216704	0.250047	-0.166924	0.377972	-0.0706496	0.710649	aracne_aml	blca
BARD1	0.19571	0.299984	0.186599	0.323483	0.219388	0.244085	0.186599	0.323483	0.185359	0.326767	0.246239	0.189621	0.245262	0.19144	aracne_aml	blca
BCAR1	-0.0676601	0.722402	-0.134133	0.479775	-0.0333996	0.860913	-0.134133	0.479775	-0.100777	0.596198	-0.0863686	0.649966	-0.200505	0.288061	aracne_aml	blca
BCL2L1	0.0335034	0.860485	0.0492429	0.79609	0.0407084	0.830872	0.0492429	0.79609	0.0487809	0.797964	0.030718	0.871985	0.0754837	0.691781	aracne_aml	blca
BCL6	0.334015	0.0712392	0.323615	0.0810745	0.338649	0.067167	0.323615	0.0810745	0.13661	0.471628	0.377922	0.0394866	-0.275948	0.139933	aracne_aml	blca
BCLAF1	-0.239011	0.203365	-0.178899	0.344203	-0.2878	0.123025	-0.178899	0.344203	0.0680688	0.720792	-0.31311	0.0920337	-0.0771148	0.685454	aracne_aml	blca
BDP1	-0.00951595	0.960196	-0.0119235	0.950137	-0.0407081	0.830874	-0.0119235	0.950137	0.0509222	0.789289	0.0228909	0.90443	0.130145	0.49305	aracne_aml	blca
BIRC2	-0.113953	0.548783	-0.103176	0.587435	-0.0812109	0.669659	-0.103176	0.587435	0.300791	0.106277	-0.0367537	0.8471	0.00916268	0.961673	aracne_aml	blca
BMPR1A	-0.046804	0.805994	-0.122401	0.51934	-0.0448174	0.814083	-0.122401	0.51934	0.009295	0.96112	-0.0109285	0.954293	-0.0409138	0.830031	aracne_aml	blca
BNIP3	0.000266518	0.998885	-0.0531014	0.780486	0.197296	0.296009	-0.0531014	0.780486	-0.121418	0.522728	-0.0126019	0.947304	0.308472	0.0972157	aracne_aml	blca
BPTF	-0.209078	0.267508	-0.177269	0.348689	-0.265319	0.156482	-0.177269	0.348689	-0.357575	0.0523817	-0.306605	0.0993621	-0.11643	0.540073	aracne_aml	blca
BRAP	-0.106003	0.577181	-0.0767882	0.686719	-0.118018	0.53452	-0.0767882	0.686719	-0.0617949	0.745641	-0.109726	0.563803	0.108542	0.568042	aracne_aml	blca
BRCA1	0.216439	0.250641	0.199992	0.289322	0.209995	0.265369	0.199992	0.289322	0.333736	0.0714901	0.252808	0.177702	0.225544	0.230769	aracne_aml	blca
BRCA2	0.238708	0.203955	0.23407	0.213146	0.219682	0.243438	0.23407	0.213146	0.117482	0.53639	0.230932	0.219523	0.201756	0.285002	aracne_aml	blca
BRD4	-0.0739748	0.697651	-0.142791	0.451608	-0.0378219	0.842711	-0.142791	0.451608	0.114861	0.545582	-0.0111029	0.953565	0.1347	0.477906	aracne_aml	blca
BRD7	-0.253548	0.176393	-0.243685	0.194402	-0.275076	0.14124	-0.243685	0.194402	0.00132555	0.994453	-0.165528	0.382029	0.188527	0.318418	aracne_aml	blca
BRD8	-0.252186	0.178808	-0.220789	0.241011	-0.235167	0.210947	-0.220789	0.241011	-0.152256	0.421857	-0.224245	0.233537	0.120605	0.525535	aracne_aml	blca
BRPF1	-0.375041	0.0411399	-0.416896	0.0219127	-0.309253	0.0963277	-0.416896	0.0219127	-0.314954	0.0900324	-0.391481	0.0324083	-0.476427	0.00777787	aracne_aml	blca
BTAF1	0.329514	0.0753755	0.288437	0.12216	0.354376	0.0546812	0.288437	0.12216	0.109564	0.564379	0.250115	0.182522	0.10146	0.593699	aracne_aml	blca
C1D	0.0148033	0.938115	0.0248022	0.896492	-0.00463795	0.980594	0.0248022	0.896492	-0.154256	0.415713	0.113787	0.549369	0.091326	0.631253	aracne_aml	blca
C1QBP	0.268687	0.151092	0.204392	0.278623	0.259486	0.166137	0.204392	0.278623	-0.0691905	0.716377	0.139193	0.463207	0.153639	0.417602	aracne_aml	blca
CACNB3	-0.0671724	0.724326	-0.0114005	0.952322	-0.0543863	0.775307	-0.0114005	0.952322	-0.0988164	0.603401	-0.0625799	0.742517	0.158306	0.403425	aracne_aml	blca
CAD	-0.385859	0.0352071	-0.378789	0.0389999	-0.378777	0.0390064	-0.378789	0.0389999	-0.0441894	0.816644	-0.242213	0.197194	-0.360279	0.0504978	aracne_aml	blca
CALM1	-0.248264	0.185888	-0.176803	0.349978	-0.281088	0.132405	-0.176803	0.349978	-0.108653	0.567643	-0.193989	0.304339	0.126451	0.505507	aracne_aml	blca
CALM2	-0.204909	0.277381	-0.272362	0.145367	-0.235736	0.209812	-0.272362	0.145367	0.0259675	0.891656	-0.0409707	0.829798	-0.295259	0.113186	aracne_aml	blca
CAMLG	-0.0752469	0.692701	0.0187525	0.92165	-0.0586202	0.758312	0.0187525	0.92165	-0.131666	0.487963	-0.0386663	0.839244	0.408146	0.0251534	aracne_aml	blca
CAND1	-0.375408	0.040926	-0.328642	0.0761983	-0.388355	0.0339412	-0.328642	0.0761983	-0.106647	0.574855	-0.339926	0.0660768	0.120115	0.52723	aracne_aml	blca
CAND2	-0.0239707	0.899944	0.0970914	0.609769	0.168785	0.372601	0.0970914	0.609769	-0.0936398	0.622595	0.0277497	0.884268	-0.0156792	0.93446	aracne_aml	blca
CAP1	-0.30465	0.101649	-0.320379	0.0843373	-0.295987	0.112259	-0.320379	0.0843373	-0.039774	0.834701	-0.248607	0.185261	-0.108403	0.56854	aracne_aml	blca
CARM1	-0.0139217	0.941794	0.0105758	0.955767	0.051369	0.787482	0.0105758	0.955767	0.0504931	0.791025	-0.0439035	0.81781	0.0358324	0.85089	aracne_aml	blca
CBFB	-0.171132	0.365893	-0.197337	0.295906	-0.214	0.256149	-0.197337	0.295906	0.125061	0.510235	-0.0597696	0.753717	-0.176111	0.351895	aracne_aml	blca
CCAR1	-0.332983	0.0721721	-0.325009	0.0796989	-0.329188	0.075682	-0.325009	0.0796989	-0.143974	0.447829	-0.325126	0.0795845	0.00122895	0.994858	aracne_aml	blca
CCDC59	0.122933	0.517513	0.126912	0.503944	0.101745	0.592654	0.126912	0.503944	0.0172576	0.927879	-0.0517452	0.785961	0.17937	0.342913	aracne_aml	blca
CCNC	0.0778884	0.682461	0.138808	0.464455	0.109585	0.564306	0.138808	0.464455	0.0475827	0.802829	0.143085	0.450669	-0.0344106	0.856745	aracne_aml	blca
CCND1	0.251858	0.179393	0.273088	0.144256	0.215584	0.252564	0.273088	0.144256	0.325052	0.0796562	0.264752	0.157402	-0.320479	0.0842352	aracne_aml	blca
CCND2	0.0520763	0.784624	0.171194	0.365716	0.00833532	0.965131	0.171194	0.365716	0.0145688	0.939093	0.0413086	0.828415	-0.762985	9.47211e-07	aracne_aml	blca
CCNE1	0.163851	0.386939	-0.125399	0.509081	0.0440273	0.817305	-0.125399	0.509081	-0.108296	0.568925	0.0632674	0.739785	-0.552978	0.00152848	aracne_aml	blca
CCNH	0.129517	0.495154	0.0781672	0.681383	0.150172	0.428313	0.0781672	0.681383	0.0276407	0.88472	0.0922991	0.627606	0.362512	0.0489832	aracne_aml	blca
CCNL1	-0.256439	0.171346	-0.136623	0.471583	-0.317803	0.0870069	-0.136623	0.471583	-0.291813	0.117656	-0.294364	0.114336	0.0325384	0.864466	aracne_aml	blca
CDC42	0.0484067	0.799482	-0.0968854	0.610531	0.0737585	0.698494	-0.0968854	0.610531	-0.0623474	0.743442	0.159299	0.400444	0.102457	0.590054	aracne_aml	blca
CDC42SE1	-0.135119	0.476524	-0.0826195	0.664259	-0.162524	0.390848	-0.0826195	0.664259	-0.114357	0.547359	-0.154917	0.413693	-0.176903	0.349701	aracne_aml	blca
CDH2	-0.265792	0.155716	-0.178704	0.344737	-0.233794	0.213702	-0.178704	0.344737	0.170273	0.36834	-0.194869	0.302107	-0.510825	0.00391983	aracne_aml	blca
CDK12	-0.19738	0.295797	-0.288691	0.121817	-0.176584	0.350583	-0.288691	0.121817	0.157687	0.40529	-0.148897	0.432289	0.0440435	0.817239	aracne_aml	blca
CDK2	-0.158135	0.403938	-0.286236	0.125165	-0.120264	0.526717	-0.286236	0.125165	-0.0948654	0.618027	-0.174917	0.355223	-0.295554	0.11281	aracne_aml	blca
CDK4	0.0803326	0.673035	0.0504253	0.7913	0.0920372	0.628587	0.0504253	0.7913	-0.07781	0.682764	0.166112	0.380328	-0.0796229	0.675767	aracne_aml	blca
CDK6	0.182894	0.333355	0.189458	0.315991	0.219832	0.243108	0.189458	0.315991	0.0140919	0.941084	0.164053	0.386344	-0.277641	0.13742	aracne_aml	blca
CEACAM6	0.208132	0.269728	0.191696	0.310203	0.0519295	0.785217	0.191696	0.310203	0.330326	0.0746158	0.219814	0.243147	-0.00938706	0.960735	aracne_aml	blca
CELSR2	0.202546	0.283081	0.223004	0.236203	0.216076	0.251456	0.223004	0.236203	0.0275183	0.885227	0.195369	0.300844	0.0334065	0.860884	aracne_aml	blca
CENPF	0.0853678	0.65377	0.116577	0.539557	0.0901305	0.635746	0.116577	0.539557	0.150214	0.428182	0.0446434	0.814792	0.149565	0.430202	aracne_aml	blca
CENPI	0.258084	0.168519	0.122692	0.518343	0.260488	0.164449	0.122692	0.518343	0.216106	0.251388	0.296055	0.112172	0.131631	0.488082	aracne_aml	blca
CEP43	-0.144643	0.445699	-0.172099	0.363148	-0.0756476	0.691144	-0.172099	0.363148	-0.341461	0.0647851	-0.192292	0.308671	0.339448	0.0664833	aracne_aml	blca
CERS2	0.186853	0.322813	-0.0233169	0.90266	0.248058	0.186266	-0.0233169	0.90266	0.214881	0.254151	0.195143	0.301415	-0.365859	0.0467805	aracne_aml	blca
CFL1	-0.203421	0.280961	-0.180372	0.340178	-0.105584	0.578695	-0.180372	0.340178	0.100826	0.596018	-0.0987906	0.603496	-0.351717	0.056653	aracne_aml	blca
CFLAR	-0.172178	0.362924	-0.166017	0.380606	-0.226708	0.228308	-0.166017	0.380606	-0.110151	0.562282	-0.171923	0.363646	0.0973165	0.608936	aracne_aml	blca
CHKA	-0.0162602	0.932037	-0.0117514	0.950856	-0.015648	0.934591	-0.0117514	0.950856	-0.032703	0.863787	-0.0187587	0.921624	-0.0840173	0.658916	aracne_aml	blca
CHMP1A	0.218171	0.246777	0.216837	0.249749	0.187183	0.321945	0.216837	0.249749	0.236816	0.207671	0.168455	0.37355	-0.0352805	0.853162	aracne_aml	blca
CHMP5	-0.31902	0.085738	-0.13022	0.492796	-0.274744	0.141741	-0.13022	0.492796	-0.163485	0.388015	-0.425693	0.0190086	0.229815	0.221824	aracne_aml	blca
CHUK	0.349318	0.0584788	0.269735	0.149444	0.201159	0.28646	0.269735	0.149444	0.236648	0.208004	0.338063	0.0676714	0.000638881	0.997327	aracne_aml	blca
CIT	-0.16307	0.389235	-0.212783	0.25893	-0.138643	0.464992	-0.212783	0.25893	0.00616867	0.974192	-0.115091	0.544774	-0.31509	0.0898869	aracne_aml	blca
CITED4	0.108302	0.568902	0.0487511	0.798085	0.0986556	0.603993	0.0487511	0.798085	-0.045667	0.810621	0.0862765	0.650316	-0.0206329	0.913821	aracne_aml	blca
CKS2	0.260065	0.16516	0.270466	0.148302	0.318892	0.0858705	0.270466	0.148302	-0.162569	0.390715	0.149614	0.430051	0.00495132	0.979283	aracne_aml	blca
CLTC	0.0981732	0.605772	0.115477	0.543417	0.124812	0.511082	0.115477	0.543417	0.243893	0.194009	0.188421	0.318697	-0.0463935	0.807664	aracne_aml	blca
CNIH2	0.0163845	0.931519	-0.0877941	0.644563	0.15749	0.405883	-0.0877941	0.644563	0.270058	0.148939	0.101054	0.595182	0.083405	0.661255	aracne_aml	blca
CNIH4	-0.075259	0.692654	-0.000615505	0.997424	-0.0182994	0.923537	-0.000615505	0.997424	0.0512861	0.787817	0.0303814	0.873376	-0.288333	0.122301	aracne_aml	blca
CNOT1	0.292257	0.117073	0.289399	0.120864	0.197119	0.296449	0.289399	0.120864	0.0919807	0.628798	0.191437	0.310868	0.265182	0.156703	aracne_aml	blca
CNOT2	-0.0249124	0.896034	-0.133886	0.480592	-0.0372361	0.845118	-0.133886	0.480592	-0.238193	0.204963	-0.198059	0.294106	-0.0412815	0.828526	aracne_aml	blca
CNOT7	-0.134373	0.478982	-0.127802	0.500933	-0.143336	0.449867	-0.127802	0.500933	0.104438	0.582849	-0.0788672	0.67868	0.0188878	0.921086	aracne_aml	blca
CNOT9	0.221224	0.240062	0.256642	0.170995	0.108178	0.569348	0.256642	0.170995	0.065431	0.731207	0.222314	0.237694	0.0223357	0.906738	aracne_aml	blca
CREBBP	-0.0898677	0.636736	-0.0805796	0.672085	-0.0501729	0.792322	-0.0805796	0.672085	-0.0624911	0.74287	-0.124763	0.511251	-0.227949	0.225701	aracne_aml	blca
CRK	-0.301567	0.105335	-0.281579	0.131701	-0.327399	0.0773818	-0.281579	0.131701	-0.308461	0.0972284	-0.317895	0.0869101	-0.531761	0.00249269	aracne_aml	blca
CRKL	-0.205216	0.276646	-0.200195	0.288823	-0.225355	0.23117	-0.200195	0.288823	0.0238196	0.900572	-0.201034	0.286766	-0.33071	0.0742586	aracne_aml	blca
CSDE1	-0.0898178	0.636924	0.0536989	0.778076	-0.126983	0.503702	0.0536989	0.778076	-0.173179	0.3601	-0.214208	0.255678	0.089423	0.638411	aracne_aml	blca
CSNK1A1	0.0362904	0.849006	0.013905	0.941863	0.0714618	0.707466	0.013905	0.941863	0.113336	0.550965	0.0984376	0.604797	0.29751	0.110336	aracne_aml	blca
CSNK2B	-0.0366885	0.847369	0.0963791	0.612407	0.0540546	0.776643	0.0963791	0.612407	-0.00207702	0.991309	0.110341	0.561605	-0.124881	0.510846	aracne_aml	blca
CTBP2	0.227403	0.226846	0.170805	0.366821	0.165975	0.380729	0.170805	0.366821	-0.129157	0.496366	0.161697	0.393297	0.157184	0.406807	aracne_aml	blca
CTNNB1	-0.130583	0.491583	-0.165382	0.382456	-0.138113	0.466717	-0.165382	0.382456	-0.180415	0.340061	-0.179364	0.342929	-0.315307	0.0896534	aracne_aml	blca
CUL3	-0.0749526	0.693845	-0.141515	0.455703	-0.0984116	0.604893	-0.141515	0.455703	-0.327538	0.0772492	-0.037886	0.842447	0.0371758	0.845365	aracne_aml	blca
CXXC1	-0.166223	0.380007	-0.16785	0.375293	-0.174823	0.355487	-0.16785	0.375293	-0.0509492	0.78918	-0.164209	0.385889	0.296755	0.111287	aracne_aml	blca
CYCS	0.123506	0.515547	0.245846	0.190351	0.149334	0.430923	0.245846	0.190351	0.139475	0.46229	0.171172	0.365778	-0.157533	0.405754	aracne_aml	blca
CYP27B1	-0.0514521	0.787146	-0.0541675	0.776188	-0.028435	0.88143	-0.0541675	0.776188	-0.131332	0.489078	-0.0668399	0.725638	0.226819	0.228073	aracne_aml	blca
DAP3	-0.101261	0.594424	-0.174432	0.356579	-0.0696549	0.714552	-0.174432	0.356579	-0.0599464	0.753011	-0.00155903	0.993476	-0.215239	0.253341	aracne_aml	blca
DAXX	0.232211	0.216908	0.248996	0.184551	0.191475	0.31077	0.248996	0.184551	0.286204	0.125209	0.301778	0.10508	0.0164131	0.9314	aracne_aml	blca
DCAF6	-0.377672	0.0396281	-0.355846	0.0536146	-0.428087	0.0182758	-0.355846	0.0536146	-0.301739	0.105126	-0.399436	0.0287584	-0.0582691	0.759718	aracne_aml	blca
DDX1	0.109252	0.565497	0.131075	0.489936	0.094551	0.619198	0.131075	0.489936	0.0769013	0.686281	0.139728	0.461471	0.254647	0.174462	aracne_aml	blca
DDX3X	-0.253629	0.176251	-0.330948	0.0740382	-0.209138	0.267369	-0.330948	0.0740382	-0.21162	0.261602	-0.26624	0.154994	-0.0608	0.749605	aracne_aml	blca
DDX5	0.212094	0.26051	0.19885	0.292142	0.252721	0.177857	0.19885	0.292142	0.0223333	0.906748	0.190665	0.312861	-0.0346231	0.85587	aracne_aml	blca
DDX6	-0.0604824	0.750872	-0.0680015	0.721057	-0.0418343	0.826264	-0.0680015	0.721057	-0.146344	0.440312	-0.0712416	0.708329	-0.0613519	0.747405	aracne_aml	blca
DICER1	0.0183245	0.923433	-0.0603565	0.751374	0.0373457	0.844667	-0.0603565	0.751374	0.047776	0.802043	-0.0777208	0.683109	-0.174915	0.35523	aracne_aml	blca
DIDO1	-0.221327	0.239836	-0.269469	0.149861	-0.216369	0.250797	-0.269469	0.149861	-0.409716	0.0245446	-0.286303	0.125073	0.288417	0.122187	aracne_aml	blca
DLG5	-0.115021	0.545019	-0.0837685	0.659866	0.0638149	0.737611	-0.0837685	0.659866	-0.063523	0.73877	-0.0405074	0.831696	0.0684098	0.719449	aracne_aml	blca
DNAJA1	-0.0643479	0.735497	-0.0718535	0.705933	-0.0636705	0.738184	-0.0718535	0.705933	-0.116512	0.539784	-0.0399694	0.8339	-0.0566994	0.766009	aracne_aml	blca
DNAJA3	-0.12751	0.501919	-0.156689	0.408306	-0.0980109	0.606371	-0.156689	0.408306	-0.32817	0.0766457	-0.193743	0.304966	-0.0538098	0.777629	aracne_aml	blca
DNAJB6	0.144271	0.446883	0.161025	0.39529	0.232879	0.215551	0.161025	0.39529	0.00259329	0.989149	0.188274	0.319082	-0.0493628	0.795604	aracne_aml	blca
DNLZ	-0.377418	0.0397718	-0.282025	0.131064	-0.337032	0.0685667	-0.282025	0.131064	-0.172133	0.363053	-0.341086	0.0650992	-0.0332837	0.861391	aracne_aml	blca
DNM1L	-0.140462	0.459097	-0.130497	0.49187	-0.17617	0.351732	-0.130497	0.49187	-0.117257	0.537178	-0.153261	0.418764	-0.330584	0.0743764	aracne_aml	blca
DNM2	-0.100058	0.598834	-0.0951835	0.616845	-0.0919681	0.628846	-0.0951835	0.616845	0.0326733	0.863909	-0.0710734	0.708988	-0.227274	0.227117	aracne_aml	blca
DNMT1	0.163886	0.386834	0.159479	0.399904	0.129886	0.493915	0.159479	0.399904	0.081958	0.666793	0.16111	0.395037	0.0603758	0.751297	aracne_aml	blca
DNTTIP2	0.0793759	0.676719	0.166174	0.380148	0.0819212	0.666934	0.166174	0.380148	0.226955	0.227787	0.109592	0.56428	0.148066	0.434892	aracne_aml	blca
DOCK7	-0.0150291	0.937172	0.0125543	0.947502	0.0616213	0.746332	0.0125543	0.947502	-0.0144212	0.939709	0.00391473	0.98362	-0.520782	0.00317183	aracne_aml	blca
DOT1L	-0.127418	0.50223	-0.150478	0.427361	-0.130674	0.491277	-0.150478	0.427361	-0.0528474	0.78151	-0.138005	0.467069	-0.174102	0.357506	aracne_aml	blca
DPF2	0.0183846	0.923183	-0.025497	0.893608	-0.0544099	0.775212	-0.025497	0.893608	-0.180007	0.341174	-0.0503665	0.791538	0.0132783	0.94448	aracne_aml	blca
DR1	-0.196354	0.298367	-0.216167	0.251251	-0.196715	0.297462	-0.216167	0.251251	0.0950664	0.61728	-0.197715	0.294962	0.180732	0.339199	aracne_aml	blca
DRAP1	-0.0418469	0.826213	0.209731	0.265983	0.110868	0.559725	0.209731	0.265983	-0.0842079	0.658189	0.0106172	0.955594	0.192148	0.309042	aracne_aml	blca
E2F1	0.0931481	0.62443	0.0376028	0.843611	0.0711118	0.708837	0.0376028	0.843611	0.0789715	0.678278	0.0450095	0.8133	-0.204985	0.2772	aracne_aml	blca
E2F3	-0.00268784	0.988753	0.0558866	0.769273	-0.0606876	0.750053	0.0558866	0.769273	0.266154	0.155133	0.10182	0.592382	-0.750218	1.81057e-06	aracne_aml	blca
E2F6	0.0888802	0.640459	0.10631	0.576074	0.0133325	0.944253	0.10631	0.576074	0.299677	0.107643	0.120751	0.525032	0.0651343	0.732381	aracne_aml	blca
E4F1	-0.010623	0.95557	-0.00400376	0.983247	-0.025647	0.892986	-0.00400376	0.983247	-0.0284094	0.881536	0.024794	0.896526	0.191556	0.310562	aracne_aml	blca
EAF1	-0.34583	0.0612162	-0.302191	0.104581	-0.266761	0.154158	-0.302191	0.104581	-0.278841	0.135659	-0.296669	0.111395	-0.166147	0.380229	aracne_aml	blca
ECM1	-0.180889	0.338773	-0.159578	0.399609	-0.297447	0.110415	-0.159578	0.399609	-0.453966	0.0117401	-0.268789	0.150931	-0.262946	0.160359	aracne_aml	blca
ECSIT	0.319481	0.0852604	0.326249	0.0784898	0.319224	0.0855268	0.326249	0.0784898	0.280352	0.133463	0.305835	0.100258	0.272893	0.144553	aracne_aml	blca
ECT2	-0.178503	0.345289	-0.188459	0.318597	-0.117447	0.536513	-0.188459	0.318597	0.0653159	0.731662	-0.0730991	0.701066	-0.201227	0.286294	aracne_aml	blca
EEF1E1	0.110288	0.561794	0.16302	0.389384	0.149448	0.430569	0.16302	0.389384	-0.0224585	0.906228	0.105997	0.577205	-0.0903997	0.634733	aracne_aml	blca
EGFR	0.104838	0.581399	-0.007605	0.968185	0.129689	0.494579	-0.007605	0.968185	0.253917	0.175744	0.157257	0.406586	-0.301335	0.105616	aracne_aml	blca
EGLN1	0.334369	0.0709213	0.401287	0.0279593	0.319593	0.0851456	0.401287	0.0279593	0.192228	0.308837	0.306685	0.09927	-0.248016	0.186342	aracne_aml	blca
EIF2AK4	0.0996954	0.600167	0.102135	0.591229	0.0363309	0.848839	0.102135	0.591229	0.235506	0.21027	0.148506	0.433513	0.172477	0.362078	aracne_aml	blca
ELF2	0.334848	0.0704939	0.370844	0.0436462	0.401943	0.0276802	0.370844	0.0436462	0.150916	0.426002	0.340985	0.0651832	-0.0728623	0.70199	aracne_aml	blca
ELL	0.296709	0.111344	0.23667	0.207961	0.303654	0.102829	0.23667	0.207961	0.32988	0.0750322	0.382836	0.0367908	0.0822409	0.665709	aracne_aml	blca
ELOF1	0.0850746	0.654886	0.205514	0.275934	0.0698458	0.713802	0.205514	0.275934	-0.172271	0.362663	0.00275051	0.988491	0.0132771	0.944485	aracne_aml	blca
ELP1	-0.208852	0.268038	-0.0925233	0.626767	-0.262568	0.160983	-0.0925233	0.626767	-0.324343	0.0803541	-0.275357	0.140818	-0.159673	0.399324	aracne_aml	blca
ELP2	-0.228821	0.223884	-0.206773	0.27294	-0.249876	0.182955	-0.206773	0.27294	-0.258405	0.167972	-0.235593	0.210097	0.127704	0.501264	aracne_aml	blca
ELP3	0.106103	0.576822	0.112682	0.553278	-0.00338093	0.985853	0.112682	0.553278	0.198468	0.29309	0.166798	0.378338	-0.170214	0.368508	aracne_aml	blca
ELP4	-0.340373	0.0656987	-0.330594	0.0743663	-0.300941	0.106095	-0.330594	0.0743663	-0.273863	0.143074	-0.374567	0.0414169	-0.00558227	0.976644	aracne_aml	blca
ELP5	-0.176237	0.351548	-0.217778	0.247649	-0.210935	0.263186	-0.217778	0.247649	0.0202182	0.915547	-0.155739	0.411188	-0.0804085	0.672743	aracne_aml	blca
ENDOG	0.336288	0.0692183	0.34862	0.0590189	0.363938	0.0480345	0.34862	0.0590189	0.058389	0.759237	0.296493	0.111617	0.0491536	0.796452	aracne_aml	blca
ENO1	0.128936	0.49711	0.20568	0.275537	0.176836	0.349887	0.20568	0.275537	-0.101543	0.593393	0.219411	0.244035	0.0370509	0.845879	aracne_aml	blca
ENY2	0.0278838	0.883713	-0.234972	0.211337	-0.213334	0.257668	-0.234972	0.211337	0.0163545	0.931644	-0.148001	0.435094	0.124128	0.51342	aracne_aml	blca
EP300	-0.095786	0.614606	0.0186025	0.922274	-0.174996	0.355001	0.0186025	0.922274	-0.06235	0.743432	-0.264755	0.157396	0.0124772	0.947825	aracne_aml	blca
EPC2	-0.146292	0.440474	-0.194094	0.304073	-0.112901	0.552504	-0.194094	0.304073	-0.332155	0.0729271	-0.18731	0.32161	-0.320271	0.0844484	aracne_aml	blca
ERBB2	-0.0942847	0.62019	-0.140828	0.457917	-0.114906	0.545423	-0.140828	0.457917	-0.0791526	0.677579	-0.108927	0.566663	-0.521409	0.00312915	aracne_aml	blca
ERCC2	0.233611	0.214071	0.193048	0.306736	0.225815	0.230194	0.193048	0.306736	-0.0136155	0.943072	0.221076	0.240385	0.182031	0.335681	aracne_aml	blca
ERCC3	-0.0315242	0.868653	-0.0500892	0.792661	-0.059532	0.754667	-0.0500892	0.792661	-0.0770978	0.68552	-0.0584423	0.759024	0.295274	0.113168	aracne_aml	blca
ESRRA	0.145022	0.444498	0.149521	0.430339	0.120689	0.525245	0.149521	0.430339	0.022613	0.905585	0.100386	0.597631	-0.36481	0.047462	aracne_aml	blca
EWSR1	-0.153542	0.4179	0.00312383	0.986929	-0.103986	0.584489	0.00312383	0.986929	-0.335442	0.0699653	-0.291861	0.117593	0.335512	0.0699035	aracne_aml	blca
EXT1	-0.172253	0.362714	-0.205562	0.27582	-0.0881843	0.643088	-0.205562	0.27582	-0.142559	0.45235	-0.15906	0.40116	-0.00895892	0.962525	aracne_aml	blca
EXT2	-0.259301	0.166449	-0.257359	0.169761	-0.286951	0.124183	-0.257359	0.169761	-0.243165	0.195384	-0.25261	0.178053	0.146646	0.439359	aracne_aml	blca
FADD	0.159753	0.399085	0.201189	0.286387	0.219706	0.243385	0.201189	0.286387	-0.112236	0.55486	0.0970942	0.609758	-0.380033	0.0383098	aracne_aml	blca
FANCD2	0.352256	0.0562488	0.366083	0.0466356	0.319491	0.08525	0.366083	0.0466356	0.172582	0.361783	0.26706	0.153679	0.189496	0.315891	aracne_aml	blca
FANCF	-0.0560193	0.76874	-0.0412976	0.82846	-0.022738	0.905066	-0.0412976	0.82846	0.074023	0.697463	-0.00176423	0.992618	-0.0762952	0.68863	aracne_aml	blca
FBXO11	0.239889	0.20166	0.236785	0.207733	0.206948	0.272524	0.236785	0.207733	0.35226	0.0562459	0.300184	0.107021	-0.0879487	0.643979	aracne_aml	blca
FBXW11	-0.229168	0.223163	-0.205336	0.27636	-0.235217	0.210847	-0.205336	0.27636	0.0200648	0.916185	-0.237399	0.206521	-0.132413	0.485477	aracne_aml	blca
FBXW7	-0.421154	0.0204644	-0.406849	0.0256655	-0.409445	0.0246489	-0.406849	0.0256655	-0.203932	0.27973	-0.369339	0.0445745	0.113455	0.550542	aracne_aml	blca
FEN1	-0.226028	0.229743	-0.211538	0.261791	-0.156146	0.409953	-0.211538	0.261791	0.0140769	0.941146	-0.163319	0.388502	-0.146106	0.441063	aracne_aml	blca
FGFR1	0.0209869	0.912348	0.0249993	0.895673	0.0509942	0.788998	0.0249993	0.895673	-0.284596	0.127439	-0.109148	0.565871	-0.602216	0.000429777	aracne_aml	blca
FGFR3	-0.212177	0.260319	-0.234908	0.211464	-0.259495	0.166121	-0.234908	0.211464	0.0876789	0.644999	-0.134565	0.478349	-0.652065	9.45587e-05	aracne_aml	blca
FKBP1A	0.199853	0.289665	0.313472	0.0916378	0.123292	0.516283	0.313472	0.0916378	0.350155	0.0578365	0.198632	0.292682	0.258903	0.167124	aracne_aml	blca
FLII	0.309757	0.095758	0.226691	0.228344	0.30787	0.0979042	0.226691	0.228344	0.599903	0.000458279	0.422214	0.0201165	0.0637	0.738067	aracne_aml	blca
FOSL1	0.0124555	0.947915	-0.036418	0.848481	0.152007	0.422625	-0.036418	0.848481	-0.0906983	0.633611	0.04084	0.830333	-0.691245	2.34253e-05	aracne_aml	blca
FOXD4	0.136905	0.470662	0.19155	0.310577	-0.201726	0.285076	0.19155	0.310577	-0.0160009	0.933119	0.0854741	0.653366	-0.259634	0.165886	aracne_aml	blca
FOXK1	0.144243	0.446973	0.118978	0.531179	-0.0398353	0.834449	0.118978	0.531179	0.232796	0.215719	0.167866	0.375248	0.0228032	0.904795	aracne_aml	blca
FOXM1	0.0353864	0.852726	-0.0616451	0.746237	0.0297107	0.87615	-0.0616451	0.746237	0.000504209	0.99789	-0.0361983	0.849385	0.047917	0.80147	aracne_aml	blca
FUBP1	0.127377	0.502367	0.118323	0.533457	0.0722208	0.704497	0.118323	0.533457	-0.101816	0.592394	0.0823492	0.665294	-0.0658809	0.729427	aracne_aml	blca
GABPA	-0.180281	0.340425	-0.257312	0.169841	-0.192502	0.308134	-0.257312	0.169841	-0.110855	0.559772	-0.203024	0.281922	-0.107298	0.57251	aracne_aml	blca
GABPB1	0.209552	0.266401	0.19668	0.297549	0.271342	0.146941	0.19668	0.297549	0.0708007	0.710056	0.199997	0.289312	-0.231548	0.218261	aracne_aml	blca
GATA3	0.0884948	0.641914	0.136095	0.473316	-0.0759765	0.689867	0.136095	0.473316	0.0566651	0.766147	0.0580886	0.76044	-0.275992	0.139868	aracne_aml	blca
GATAD2A	0.123585	0.515277	0.0486837	0.798358	0.119986	0.52768	0.0486837	0.798358	0.0624084	0.743199	0.11964	0.528877	-0.0537162	0.778007	aracne_aml	blca
GBF1	-0.0684099	0.719448	0.0368793	0.846584	-0.0349216	0.85464	0.0368793	0.846584	0.132308	0.485828	0.0117715	0.950772	0.205596	0.275739	aracne_aml	blca
GMNN	-0.159997	0.398354	-0.236808	0.207688	-0.176986	0.349471	-0.236808	0.207688	0.0678164	0.721786	-0.222724	0.236806	-0.24402	0.193769	aracne_aml	blca
GMPS	-0.193794	0.304835	-0.298001	0.109721	-0.212568	0.259421	-0.298001	0.109721	0.0454811	0.811378	-0.0950312	0.617411	-0.220001	0.242737	aracne_aml	blca
GNAQ	0.0864526	0.649648	0.0719176	0.705682	0.0871677	0.646935	0.0719176	0.705682	0.347843	0.0596243	0.160297	0.397459	-0.367418	0.0457815	aracne_aml	blca
GNB1	-0.19572	0.299961	-0.208546	0.268756	-0.295529	0.112842	-0.208546	0.268756	0.160171	0.397836	-0.0682246	0.720178	-0.0505412	0.79083	aracne_aml	blca
GNB1L	-0.219419	0.244017	-0.217688	0.247852	-0.205057	0.277027	-0.217688	0.247852	-0.0519581	0.785101	-0.217339	0.248628	0.000303892	0.998728	aracne_aml	blca
GNG4	0.0497808	0.79391	0.113064	0.551926	0.0429142	0.82185	0.113064	0.551926	0.14815	0.434629	0.110694	0.560345	0.0939706	0.62136	aracne_aml	blca
GNG5	-0.0935957	0.622759	0.0367866	0.846965	-0.0863293	0.650116	0.0367866	0.846965	-0.174677	0.355893	-0.117965	0.534704	0.151367	0.424604	aracne_aml	blca
GOLT1B	0.0202471	0.915426	0.0253664	0.89415	0.00438199	0.981665	0.0253664	0.89415	-0.0631145	0.740392	0.0130249	0.945537	-0.306778	0.099162	aracne_aml	blca
GPR61	-0.0483228	0.799823	-0.126251	0.506184	-0.0119043	0.950217	-0.126251	0.506184	-0.0129436	0.945877	-0.0572933	0.763627	-0.305752	0.100355	aracne_aml	blca
GRB2	-0.104634	0.582139	-0.130256	0.492677	-0.116	0.54158	-0.130256	0.492677	0.0682435	0.720104	-0.0439057	0.817801	-0.0593566	0.755368	aracne_aml	blca
GRHL2	-0.278471	0.136199	-0.33252	0.0725933	-0.115628	0.542885	-0.33252	0.0725933	-0.183918	0.330608	-0.344067	0.0626375	-0.642777	0.000127941	aracne_aml	blca
GRK2	-0.0935796	0.622819	-0.0870615	0.647338	-0.0620112	0.74478	-0.0870615	0.647338	0.0875774	0.645384	-0.0605915	0.750436	-0.442525	0.0143352	aracne_aml	blca
GSPT1	0.139577	0.461959	0.0871546	0.646985	0.171428	0.36505	0.0871546	0.646985	0.0170569	0.928715	0.179611	0.342253	-0.453441	0.0118499	aracne_aml	blca
GTF2A1	-0.0547295	0.773926	-0.130568	0.491632	-0.0307593	0.871814	-0.130568	0.491632	-0.376266	0.0404301	-0.181361	0.337492	0.256721	0.170859	aracne_aml	blca
GTF2A2	0.101288	0.594325	0.177102	0.349151	0.0449383	0.81359	0.177102	0.349151	0.160422	0.397086	0.0386499	0.839311	0.34843	0.0591664	aracne_aml	blca
GTF2F1	0.243662	0.194445	0.245583	0.19084	0.241063	0.199396	0.245583	0.19084	-0.0893128	0.638826	0.225381	0.231115	0.117598	0.535984	aracne_aml	blca
GTF2H3	-0.354568	0.0545408	-0.259695	0.165784	-0.415551	0.022387	-0.259695	0.165784	-0.344588	0.0622147	-0.381263	0.0376371	-0.185764	0.325693	aracne_aml	blca
GTF2H4	-0.0162323	0.932154	-0.0188428	0.921274	-0.0449424	0.813573	-0.0188428	0.921274	0.0399046	0.834165	-0.00391609	0.983614	-0.137026	0.470264	aracne_aml	blca
GTF2I	0.0557401	0.769862	0.0618288	0.745506	0.0292177	0.87819	0.0618288	0.745506	0.0615264	0.74671	0.0800108	0.674273	-0.303259	0.103299	aracne_aml	blca
GTSE1	0.44641	0.0134052	0.520304	0.00320467	0.436169	0.0159724	0.520304	0.00320467	0.0636098	0.738425	0.419572	0.0209929	0.49795	0.0051074	aracne_aml	blca
H2AC11	-0.215857	0.25195	-0.238319	0.204716	-0.322265	0.0824242	-0.238319	0.204716	-0.111787	0.556457	-0.200504	0.288064	-0.317098	0.0877483	aracne_aml	blca
H2AC6	-0.0691694	0.71646	-0.0742631	0.696528	-0.0708284	0.709947	-0.0742631	0.696528	-0.201887	0.284683	-0.10556	0.578781	-0.0731635	0.700815	aracne_aml	blca
H2AX	0.220696	0.241214	0.218619	0.245784	0.197002	0.296744	0.218619	0.245784	0.441024	0.0147087	0.27703	0.138323	-0.107222	0.572785	aracne_aml	blca
H2BC12	-0.0254265	0.893901	-0.0534112	0.779236	-0.0915326	0.630478	-0.0534112	0.779236	0.09882	0.603388	0.0111	0.953577	-0.108657	0.56763	aracne_aml	blca
HDAC11	-0.0287555	0.880103	0.0176376	0.926295	-0.038041	0.841811	0.0176376	0.926295	-0.116305	0.540509	-0.0599403	0.753036	-0.526479	0.00280183	aracne_aml	blca
HDAC3	0.132452	0.485349	0.138894	0.464175	-0.113717	0.549619	0.138894	0.464175	0.189301	0.316401	0.109434	0.564845	-0.106142	0.57668	aracne_aml	blca
HDAC7	-0.174716	0.355786	-0.140004	0.460577	-0.148052	0.434934	-0.140004	0.460577	-0.0797904	0.675122	-0.146271	0.440543	-0.0465716	0.806939	aracne_aml	blca
HES1	0.333276	0.0719064	0.102901	0.588437	-0.0585226	0.758703	0.102901	0.588437	0.209201	0.267221	0.237636	0.206055	-0.0815046	0.668532	aracne_aml	blca
HEXIM1	-0.0669424	0.725233	-0.139633	0.461779	-0.234839	0.211604	-0.139633	0.461779	0.116057	0.54138	-0.0672319	0.724091	0.124329	0.512732	aracne_aml	blca
HGS	-0.0475161	0.803099	-0.107273	0.572601	-0.0409551	0.829862	-0.107273	0.572601	-0.099449	0.601073	-0.0744128	0.695945	0.0220304	0.908008	aracne_aml	blca
HIRA	-0.0978195	0.607077	-0.0831249	0.662325	-0.0709242	0.709572	-0.0831249	0.662325	-0.0529834	0.780962	-0.0679103	0.721416	-0.200438	0.288228	aracne_aml	blca
HMGA1	0.626344	0.000213326	0.606339	0.000382812	0.658174	7.70752e-05	0.606339	0.000382812	0.12142	0.522721	0.612753	0.000318733	0.422113	0.0201493	aracne_aml	blca
HMGB1	-0.216117	0.251364	-0.106996	0.573598	-0.193611	0.305301	-0.106996	0.573598	-0.183622	0.3314	-0.206468	0.273662	-0.347526	0.0598727	aracne_aml	blca
HMGCR	-0.0340674	0.858159	-0.0849609	0.655319	-0.0334488	0.86071	-0.0849609	0.655319	-0.103181	0.587417	-0.0638878	0.737322	0.0360213	0.850113	aracne_aml	blca
HMGN2	-0.278944	0.135507	-0.283676	0.128728	-0.270207	0.148705	-0.283676	0.128728	-0.0570204	0.764721	-0.236827	0.20765	-0.126767	0.504435	aracne_aml	blca
HNF1B	-0.362966	0.0486797	-0.32337	0.0813175	-0.449446	0.0127138	-0.32337	0.0813175	-0.257315	0.169837	-0.405197	0.0263301	-0.88663	7.00625e-11	aracne_aml	blca
HOXC10	0.0180716	0.924486	-0.0992771	0.601705	0.00186547	0.992194	-0.0992771	0.601705	0.0907228	0.633519	0.0463356	0.807899	0.258769	0.167351	aracne_aml	blca
HRAS	0.0866551	0.648879	-0.0222997	0.906888	0.0839351	0.65923	-0.0222997	0.906888	0.120696	0.525219	0.0726337	0.702883	-0.33694	0.0686467	aracne_aml	blca
HSF1	0.214225	0.255638	0.377833	0.0395369	0.227494	0.226656	0.377833	0.0395369	-0.30687	0.0990552	0.156606	0.408557	0.0508121	0.789734	aracne_aml	blca
HSP90AB1	0.194746	0.302418	0.158393	0.403162	0.221244	0.240018	0.158393	0.403162	0.0107623	0.954988	0.166949	0.377899	0.0416746	0.826918	aracne_aml	blca
HSPA5	-0.0486777	0.798383	-0.0220249	0.90803	-0.0882169	0.642964	-0.0220249	0.90803	0.002858	0.988041	-0.0817023	0.667774	-0.118567	0.532606	aracne_aml	blca
HTATSF1	-0.110428	0.561294	-0.314899	0.0900923	-0.19055	0.313158	-0.314899	0.0900923	-0.0904204	0.634656	-0.171969	0.363517	-0.314135	0.0909177	aracne_aml	blca
HUS1	0.275326	0.140864	0.209885	0.265623	0.30738	0.0984673	0.209885	0.265623	-0.205029	0.277095	0.228025	0.225544	0.308836	0.0968008	aracne_aml	blca
IGF1R	-0.0380923	0.8416	-0.028455	0.881347	-0.118585	0.532544	-0.028455	0.881347	-0.121559	0.522242	-0.122727	0.51822	-0.391489	0.0324046	aracne_aml	blca
IL18R1	-0.170132	0.368743	-0.0978198	0.607076	-0.149266	0.431136	-0.0978198	0.607076	-0.291472	0.118106	-0.193041	0.306754	0.0536439	0.778298	aracne_aml	blca
ILF3	-0.241066	0.19939	-0.311102	0.0942503	-0.200692	0.287604	-0.311102	0.0942503	0.346706	0.0605191	-0.279	0.135426	-0.116749	0.538953	aracne_aml	blca
ILK	0.296815	0.111211	0.368068	0.04537	0.232614	0.216089	0.368068	0.04537	0.235943	0.209401	0.300616	0.106492	0.108187	0.569315	aracne_aml	blca
ING3	0.234856	0.211569	0.250088	0.182572	0.234568	0.212146	0.250088	0.182572	0.353216	0.0555343	0.25447	0.174773	0.218113	0.246906	aracne_aml	blca
INPP5B	0.110899	0.559617	0.111293	0.558211	0.164006	0.386482	0.111293	0.558211	0.0301256	0.874434	0.0871718	0.64692	0.174587	0.356146	aracne_aml	blca
INTS6	-0.0814924	0.668579	-0.0343501	0.856994	-0.0865848	0.649146	-0.0343501	0.856994	0.040264	0.832693	-0.0462925	0.808075	-0.335379	0.0700213	aracne_aml	blca
IQGAP3	0.0860085	0.651334	0.08543	0.653534	0.0139187	0.941806	0.08543	0.653534	0.212573	0.25941	0.113256	0.551248	0.0621323	0.744297	aracne_aml	blca
IRF2BP2	0.185154	0.327312	0.191251	0.311347	0.243644	0.194479	0.191251	0.311347	-0.177288	0.348636	0.130097	0.493208	-0.184143	0.330007	aracne_aml	blca
IRS2	-0.157263	0.40657	-0.085568	0.653009	-0.176149	0.351791	-0.085568	0.653009	0.0501748	0.792314	-0.0580434	0.760621	-0.455303	0.0114645	aracne_aml	blca
ITGA3	-0.0652177	0.732051	0.112355	0.554438	-0.0870936	0.647216	0.112355	0.554438	0.0260829	0.891178	-0.00251722	0.989467	0.0576233	0.762304	aracne_aml	blca
ITGAV	0.142067	0.453931	0.246586	0.188976	0.164787	0.384193	0.246586	0.188976	0.201909	0.28463	0.185186	0.327228	0.0347301	0.855429	aracne_aml	blca
ITGB1	0.232904	0.2155	0.251329	0.180338	0.318164	0.0866285	0.251329	0.180338	0.173199	0.360043	0.232816	0.215679	0.457299	0.0110629	aracne_aml	blca
ITGB5	0.304424	0.101916	0.271662	0.146446	0.276938	0.138459	0.271662	0.146446	0.363928	0.0480413	0.395597	0.0304756	-0.133153	0.483022	aracne_aml	blca
JAG1	0.132268	0.485961	0.280474	0.133287	0.2345	0.212282	0.280474	0.133287	0.272121	0.145738	0.14847	0.433623	-0.328959	0.075898	aracne_aml	blca
JAZF1	-0.0163706	0.931577	-0.0636176	0.738394	-0.000265682	0.998888	-0.0636176	0.738394	-0.129033	0.49678	-0.0340875	0.858076	-0.0113606	0.952488	aracne_aml	blca
JMJD6	-0.285692	0.125916	-0.213565	0.257141	-0.257517	0.169489	-0.213565	0.257141	-0.334015	0.0712397	-0.270023	0.148993	0.279367	0.134892	aracne_aml	blca
JUN	0.397592	0.0295734	0.374031	0.0417323	0.13293	0.483759	0.374031	0.0417323	0.361127	0.0499181	0.385889	0.0351914	-0.265847	0.155627	aracne_aml	blca
JUNB	-0.101539	0.593407	-0.0502377	0.792059	-0.147371	0.437075	-0.0502377	0.792059	0.0448546	0.813931	-0.0693681	0.715679	-0.0901774	0.63557	aracne_aml	blca
KAT2A	-0.00660029	0.972386	-0.0255305	0.893469	-0.0259851	0.891583	-0.0255305	0.893469	0.336276	0.0692292	0.0144918	0.939414	-0.131899	0.487187	aracne_aml	blca
KAT5	-0.101443	0.593758	-0.103929	0.584697	-0.131732	0.487746	-0.103929	0.584697	-0.0972754	0.609088	-0.107732	0.57095	-0.207789	0.270536	aracne_aml	blca
KAT7	0.300746	0.106333	0.26829	0.15172	0.433604	0.0166757	0.26829	0.15172	0.127411	0.502255	0.283808	0.128542	-0.127071	0.503406	aracne_aml	blca
KDM2A	0.062508	0.742803	0.0171519	0.928319	0.0489085	0.797446	0.0171519	0.928319	0.336602	0.0689431	0.0938737	0.621722	-0.00591826	0.975239	aracne_aml	blca
KDSR	0.117106	0.537706	0.103211	0.587306	0.0188471	0.921256	0.103211	0.587306	-0.234719	0.211844	0.0314568	0.868932	0.123894	0.51422	aracne_aml	blca
KEAP1	0.431977	0.017135	0.420595	0.0206499	0.388973	0.0336335	0.420595	0.0206499	0.348483	0.059125	0.464191	0.00976582	0.137604	0.468378	aracne_aml	blca
KHDRBS1	0.00295252	0.987646	-0.124476	0.512229	0.0119835	0.949886	-0.124476	0.512229	0.0410232	0.829583	-0.0234169	0.902245	-0.212149	0.260385	aracne_aml	blca
KLF16	-0.286941	0.124197	-0.3322	0.072886	-0.279154	0.135201	-0.3322	0.072886	-0.109039	0.566261	-0.274433	0.142211	-0.0940029	0.62124	aracne_aml	blca
KLF4	-0.206441	0.273726	-0.153091	0.419286	-0.281717	0.131504	-0.153091	0.419286	0.0921681	0.628096	-0.148284	0.434209	-0.35862	0.0516471	aracne_aml	blca
KLF5	0.0223588	0.906642	-0.03085	0.871439	0.134001	0.480212	-0.03085	0.871439	0.0905485	0.634174	0.0545078	0.774818	-0.408702	0.0249366	aracne_aml	blca
KLF7	-0.197376	0.295809	-0.188025	0.319733	-0.208069	0.269878	-0.188025	0.319733	-0.0759964	0.68979	-0.205411	0.276181	-0.440036	0.0149588	aracne_aml	blca
KMT5A	0.0065923	0.97242	-0.0300341	0.874813	-0.0723033	0.704174	-0.0300341	0.874813	0.0933215	0.623783	0.186471	0.323821	-0.0423896	0.823993	aracne_aml	blca
KMT5B	-0.0134589	0.943726	-0.12335	0.516083	-0.0955874	0.615344	-0.12335	0.516083	-0.176651	0.3504	-0.0891412	0.639474	-0.366419	0.0464196	aracne_aml	blca
KRAS	-0.218838	0.245298	-0.203053	0.281851	-0.206064	0.274623	-0.203053	0.281851	-0.0426804	0.822805	-0.204562	0.278215	-0.154434	0.415167	aracne_aml	blca
LDB1	0.223293	0.235581	0.226588	0.22856	0.228251	0.225071	0.226588	0.22856	-0.205533	0.275889	0.157695	0.405266	0.304006	0.102411	aracne_aml	blca
LEMD3	0.206728	0.273046	0.163827	0.38701	0.231487	0.218385	0.163827	0.38701	0.0922394	0.627829	0.183818	0.330875	-0.124883	0.510842	aracne_aml	blca
LEO1	-0.172854	0.361016	-0.0982223	0.605591	-0.209725	0.265996	-0.0982223	0.605591	-0.021091	0.911915	-0.0809896	0.670509	0.341455	0.0647899	aracne_aml	blca
LIN54	-0.165926	0.38087	-0.145097	0.444259	-0.20995	0.265473	-0.145097	0.444259	-0.0202474	0.915425	-0.151631	0.423789	-0.0868692	0.648067	aracne_aml	blca
LMO4	0.0692672	0.716076	0.00469382	0.980361	0.228778	0.223972	0.00469382	0.980361	0.282644	0.130185	0.174173	0.357306	-0.222461	0.237375	aracne_aml	blca
LPAR1	0.140155	0.46009	0.150025	0.428771	0.0468218	0.805921	0.150025	0.428771	-0.0657798	0.729827	0.0648542	0.733491	-0.229092	0.223321	aracne_aml	blca
LPAR2	0.112414	0.55423	0.0968555	0.610642	-0.00576603	0.975876	0.0968555	0.610642	-0.0193185	0.919293	0.0735254	0.699403	0.131446	0.488698	aracne_aml	blca
LRPPRC	-0.0484672	0.799237	-0.160634	0.396455	-0.0347134	0.855498	-0.160634	0.396455	-0.0852707	0.65414	-0.0903307	0.634993	-0.170606	0.36739	aracne_aml	blca
MAP3K11	0.214995	0.253894	0.227611	0.226409	0.195794	0.299775	0.227611	0.226409	-0.0356793	0.85152	0.192886	0.307151	-0.0782457	0.68108	aracne_aml	blca
MAP3K7	0.159186	0.400782	0.154747	0.414213	0.222358	0.237598	0.154747	0.414213	0.212109	0.260476	0.276999	0.138368	-0.0173782	0.927376	aracne_aml	blca
MAPK14	0.277793	0.137196	0.27638	0.139288	0.25864	0.167572	0.27638	0.139288	0.319906	0.0848234	0.303013	0.103594	0.132616	0.484804	aracne_aml	blca
MARK2	-0.247932	0.186496	-0.174991	0.355017	-0.185114	0.327419	-0.174991	0.355017	-0.121965	0.520841	-0.226737	0.228247	-0.197745	0.294887	aracne_aml	blca
MAX	0.349449	0.0583781	0.340018	0.0659988	0.314445	0.0905817	0.340018	0.0659988	0.359093	0.0513174	0.374022	0.0417373	0.211463	0.261964	aracne_aml	blca
MCL1	0.240355	0.20076	0.235965	0.209357	0.250251	0.182277	0.235965	0.209357	0.35542	0.0539219	0.288844	0.121611	-0.0396242	0.835315	aracne_aml	blca
MCM5	-0.297504	0.110344	-0.23147	0.21842	-0.259937	0.165375	-0.23147	0.21842	0.00977325	0.959121	-0.138902	0.464152	-0.214697	0.254568	aracne_aml	blca
MCTS1	-0.0835804	0.660585	-0.0613039	0.747596	-0.0959552	0.613979	-0.0613039	0.747596	0.225417	0.231039	0.00843882	0.964699	0.31435	0.090684	aracne_aml	blca
MDC1	0.253778	0.175988	0.25952	0.166079	0.198558	0.292868	0.25952	0.166079	0.233513	0.214268	0.311004	0.0943596	0.335181	0.0701971	aracne_aml	blca
MDM2	-0.233406	0.214485	-0.247783	0.186771	-0.23592	0.209447	-0.247783	0.186771	-0.23436	0.212563	-0.25589	0.172296	-0.599451	0.000464041	aracne_aml	blca
MDM4	0.0239373	0.900083	0.0404924	0.831757	0.0742289	0.696661	0.0404924	0.831757	0.118017	0.534522	0.114232	0.547799	0.0533667	0.779415	aracne_aml	blca
MED1	0.0255344	0.893453	-0.00438542	0.981651	0.0130885	0.945272	-0.00438542	0.981651	-0.258	0.168663	-0.038672	0.839221	0.315269	0.0896938	aracne_aml	blca
MED10	0.0453253	0.812013	0.134942	0.477107	0.0592986	0.755599	0.134942	0.477107	0.130994	0.490206	0.0575312	0.762673	0.554161	0.00148594	aracne_aml	blca
MED12	0.244279	0.193282	0.288364	0.12226	0.167343	0.376757	0.288364	0.12226	-0.000883688	0.996302	0.172727	0.361373	0.433868	0.0166022	aracne_aml	blca
MED13	0.215437	0.252895	0.196166	0.298839	0.156983	0.407416	0.196166	0.298839	0.209819	0.265779	0.311808	0.0934664	0.0208032	0.913112	aracne_aml	blca
MED15	0.109115	0.565987	0.121688	0.521796	0.0993116	0.601578	0.121688	0.521796	0.295243	0.113207	0.132529	0.485093	0.166918	0.377988	aracne_aml	blca
MED16	-0.155568	0.41171	-0.103992	0.584466	-0.176604	0.350529	-0.103992	0.584466	-0.178671	0.344827	-0.173761	0.358462	0.107756	0.570862	aracne_aml	blca
MED17	-0.159012	0.401302	-0.118125	0.534148	-0.108526	0.568099	-0.118125	0.534148	-0.230962	0.219461	-0.164323	0.385554	0.0129405	0.94589	aracne_aml	blca
MED18	-0.00446073	0.981336	-0.0138093	0.942263	-0.0317478	0.86773	-0.0138093	0.942263	-0.00113818	0.995237	-0.0101136	0.957699	-0.323556	0.0811328	aracne_aml	blca
MED19	-0.111317	0.558127	-0.0226663	0.905364	-0.0708522	0.709854	-0.0226663	0.905364	0.0652304	0.732001	-0.0877334	0.644793	0.45937	0.0106589	aracne_aml	blca
MED20	0.300678	0.106416	0.366356	0.0464603	0.398934	0.0289786	0.366356	0.0464603	0.393005	0.0316817	0.378718	0.0390397	-0.320768	0.08394	aracne_aml	blca
MED21	-0.0886826	0.641205	-0.12607	0.5068	-0.0424637	0.823691	-0.12607	0.5068	-0.175845	0.352635	-0.0736194	0.699037	-0.0380368	0.841828	aracne_aml	blca
MED23	0.199468	0.290615	0.208937	0.267838	0.153799	0.417112	0.208937	0.267838	-0.00768187	0.967864	0.183138	0.3327	0.113335	0.550968	aracne_aml	blca
MED24	0.0376968	0.843225	0.0556976	0.770032	0.0342053	0.857591	0.0556976	0.770032	0.0545159	0.774786	0.0577461	0.761812	-0.0120363	0.949666	aracne_aml	blca
MED25	0.0731964	0.700687	0.177157	0.348997	0.0662014	0.72816	0.177157	0.348997	0.0329946	0.862583	0.0741956	0.696791	0.481643	0.00704113	aracne_aml	blca
MED26	-0.095051	0.617337	-0.116327	0.540434	-0.166097	0.380372	-0.116327	0.540434	-0.208286	0.269366	-0.14737	0.437078	-0.029162	0.87842	aracne_aml	blca
MED27	-0.318417	0.0863644	-0.288247	0.122417	-0.382288	0.0370836	-0.288247	0.122417	-0.0392145	0.836995	-0.254969	0.173899	0.232756	0.215801	aracne_aml	blca
MED29	0.132667	0.484634	0.0822516	0.665668	0.1496	0.430093	0.0822516	0.665668	-0.176279	0.351431	0.0672086	0.724183	-0.462329	0.010103	aracne_aml	blca
MED7	-0.0783819	0.680554	-0.12002	0.527561	-0.127713	0.501234	-0.12002	0.527561	-0.188656	0.318082	-0.112893	0.552533	0.0845259	0.656976	aracne_aml	blca
MED9	-0.107962	0.570124	-0.0977958	0.607165	0.0327179	0.863725	-0.0977958	0.607165	-0.230212	0.221004	-0.167421	0.376533	-0.0425086	0.823507	aracne_aml	blca
MEIS3	-0.131771	0.487614	-0.123775	0.514625	-0.17219	0.36289	-0.123775	0.514625	-0.13166	0.487985	-0.145402	0.44329	0.129298	0.495892	aracne_aml	blca
MEN1	-0.101875	0.592179	-0.198265	0.293595	-0.0954868	0.615717	-0.198265	0.293595	-0.174684	0.355874	-0.13778	0.467802	-0.288635	0.121893	aracne_aml	blca
MFN2	0.232552	0.216215	0.190237	0.313967	0.218507	0.246031	0.190237	0.313967	0.341334	0.0648913	0.291337	0.118283	0.132461	0.485318	aracne_aml	blca
MIB1	0.0569444	0.765027	0.00243785	0.989799	0.0766716	0.687171	0.00243785	0.989799	0.206949	0.272521	0.144899	0.444886	0.261055	0.163499	aracne_aml	blca
MLST8	-0.146134	0.440976	-0.179157	0.343494	-0.155604	0.4116	-0.179157	0.343494	-0.0268873	0.887842	-0.133355	0.482352	-0.175402	0.353871	aracne_aml	blca
MLX	0.144877	0.444958	0.136798	0.471012	0.223044	0.236116	0.136798	0.471012	0.162483	0.390967	0.226778	0.228159	-0.165501	0.382107	aracne_aml	blca
MMS19	-0.244788	0.192327	-0.225521	0.230819	-0.249844	0.183012	-0.225521	0.230819	-0.316229	0.0886684	-0.289682	0.120485	-0.235538	0.210208	aracne_aml	blca
MNAT1	0.324565	0.0801346	0.347336	0.0600224	0.386149	0.0350582	0.347336	0.0600224	0.00886321	0.962925	0.272367	0.145359	0.280565	0.133157	aracne_aml	blca
MRE11	0.100285	0.598002	0.0577152	0.761936	0.0664438	0.727202	0.0577152	0.761936	-0.031649	0.868138	0.0806321	0.671883	-0.0725628	0.70316	aracne_aml	blca
MRPL12	-0.0556273	0.770315	-0.0845895	0.656734	-0.10131	0.594246	-0.0845895	0.656734	0.100201	0.598311	-0.107798	0.570713	0.0647739	0.733809	aracne_aml	blca
MRPL28	-0.15266	0.420611	-0.156827	0.407888	-0.178095	0.346411	-0.156827	0.407888	0.0882598	0.642802	-0.14652	0.439755	-0.179988	0.341225	aracne_aml	blca
MSX2	-0.12713	0.503206	-0.14255	0.45238	-0.156938	0.407552	-0.14255	0.45238	0.0775574	0.683741	-0.0827247	0.663856	-0.330604	0.0743574	aracne_aml	blca
MTOR	-0.172223	0.362797	-0.235171	0.21094	-0.137252	0.469527	-0.235171	0.21094	-0.237797	0.20574	-0.325173	0.0795381	-0.128524	0.498497	aracne_aml	blca
MYB	0.217487	0.248298	0.275201	0.141053	0.217449	0.248384	0.275201	0.141053	-0.159671	0.399331	0.0741148	0.697106	-0.0559552	0.768997	aracne_aml	blca
MYBBP1A	0.00712829	0.970178	0.0173934	0.927313	-0.000497967	0.997916	0.0173934	0.927313	0.237353	0.206613	0.0361574	0.849553	0.243946	0.193908	aracne_aml	blca
MYBL2	0.287116	0.123957	0.240507	0.200466	0.278703	0.13586	0.240507	0.200466	-0.245281	0.191403	0.192337	0.308556	0.0902864	0.63516	aracne_aml	blca
MYC	0.316114	0.0887911	0.31078	0.0946105	0.282505	0.130381	0.31078	0.0946105	0.376697	0.0401828	0.335452	0.0699568	-0.355686	0.0537304	aracne_aml	blca
MYCBP	-0.225084	0.231747	-0.289654	0.120522	-0.233321	0.214656	-0.289654	0.120522	-0.162805	0.390017	-0.222395	0.237519	0.0838015	0.65974	aracne_aml	blca
MYH9	0.0996009	0.600514	0.182453	0.334542	0.127023	0.503566	0.182453	0.334542	-0.11974	0.528532	0.0396725	0.835117	0.393379	0.0315051	aracne_aml	blca
MYO9B	0.0800829	0.673996	0.101537	0.593414	0.0723999	0.703797	0.101537	0.593414	0.36372	0.048179	0.112256	0.554791	-0.0807785	0.67132	aracne_aml	blca
NAA15	0.196698	0.297503	0.205437	0.276119	0.208846	0.268052	0.205437	0.276119	-0.0192585	0.919542	0.173962	0.357897	-0.257278	0.1699	aracne_aml	blca
NAE1	-0.318813	0.0859521	-0.302009	0.1048	-0.309788	0.0957235	-0.302009	0.1048	0.0484804	0.799183	-0.243034	0.195633	-0.0275735	0.884998	aracne_aml	blca
NAMPT	-0.107007	0.57356	-0.116357	0.540327	-0.0499252	0.793325	-0.116357	0.540327	-0.268317	0.151678	-0.143766	0.448493	0.159249	0.400593	aracne_aml	blca
NCOA4	-0.252715	0.177868	-0.218561	0.245911	-0.35318	0.0555609	-0.218561	0.245911	-0.172987	0.36064	-0.213699	0.256836	-0.207841	0.270415	aracne_aml	blca
NCOA6	0.231934	0.217472	0.219142	0.244627	0.194836	0.302191	0.219142	0.244627	-0.157651	0.405397	0.156396	0.409194	0.290366	0.119571	aracne_aml	blca
NCOR1	-0.288655	0.121866	-0.274743	0.141743	-0.236465	0.208365	-0.274743	0.141743	-0.0721448	0.704794	-0.266823	0.154059	0.143497	0.44935	aracne_aml	blca
NDUFA13	-0.127125	0.503221	-0.0633646	0.739399	-0.131296	0.489199	-0.0633646	0.739399	0.27442	0.142231	0.177059	0.34927	-0.0121691	0.949111	aracne_aml	blca
NELFA	0.311309	0.0940207	0.306376	0.0996283	0.316121	0.0887841	0.306376	0.0996283	0.146673	0.439274	0.352328	0.0561947	0.031122	0.870315	aracne_aml	blca
NELFCD	-0.246309	0.18949	-0.272027	0.145882	-0.237631	0.206065	-0.272027	0.145882	-0.313607	0.091491	-0.251253	0.180475	-0.172432	0.362208	aracne_aml	blca
NFAT5	-0.0647563	0.733879	-0.0760175	0.689708	0.145245	0.443788	-0.0760175	0.689708	0.0346624	0.855708	-0.00174088	0.992715	-0.129001	0.496889	aracne_aml	blca
NFE2L2	0.17844	0.345461	0.161076	0.395139	0.176183	0.351698	0.161076	0.395139	0.0970327	0.609986	0.16928	0.371178	-0.132044	0.486706	aracne_aml	blca
NFE2L3	-0.02951	0.87698	0.0143834	0.939867	0.199017	0.291728	0.0143834	0.939867	0.0197523	0.917486	0.0447205	0.814478	0.361251	0.0498343	aracne_aml	blca
NFRKB	0.131701	0.487847	0.117366	0.536797	0.113571	0.550132	0.117366	0.536797	-0.253819	0.175916	0.0494382	0.795298	0.0511012	0.788565	aracne_aml	blca
NFYA	-0.0819119	0.66697	-0.0586431	0.758221	-0.101139	0.594871	-0.0586431	0.758221	-0.00546852	0.97712	-0.0634063	0.739233	0.183753	0.33105	aracne_aml	blca
NFYB	-0.267862	0.152401	-0.26776	0.152562	-0.263509	0.159432	-0.26776	0.152562	0.317221	0.0876181	-0.187366	0.321462	-0.255966	0.172164	aracne_aml	blca
NFYC	-0.184082	0.330169	-0.185848	0.32547	-0.163068	0.389241	-0.185848	0.32547	0.0233948	0.902336	-0.142885	0.451309	-0.16031	0.39742	aracne_aml	blca
NISCH	-0.147387	0.437024	-0.164207	0.385894	-0.177209	0.348853	-0.164207	0.385894	-0.222781	0.236684	-0.195822	0.299704	-0.197709	0.294976	aracne_aml	blca
NME2	-0.146236	0.440654	-0.336679	0.0688758	-0.154231	0.415789	-0.336679	0.0688758	-0.190739	0.312668	-0.0982673	0.605425	-0.237577	0.206171	aracne_aml	blca
NOC2L	-0.0578389	0.761441	0.085642	0.652727	-0.0890598	0.639781	0.085642	0.652727	-0.276985	0.138389	-0.120545	0.525745	0.17935	0.342967	aracne_aml	blca
NOLC1	0.0149121	0.937661	0.201435	0.285786	0.0211926	0.911492	0.201435	0.285786	0.0962269	0.612971	0.159725	0.399169	0.258823	0.16726	aracne_aml	blca
NPAT	-0.217341	0.248623	-0.359904	0.0507558	-0.0925664	0.626606	-0.359904	0.0507558	-0.126923	0.503905	-0.246632	0.188892	-0.330136	0.0747929	aracne_aml	blca
NPM1	-0.424395	0.0194157	-0.250036	0.182665	-0.446019	0.0134964	-0.250036	0.182665	0.0099651	0.958319	-0.441419	0.0146095	-0.254034	0.175538	aracne_aml	blca
NRAS	0.148765	0.432701	0.116447	0.540011	0.12988	0.493937	0.116447	0.540011	-0.244123	0.193575	0.0743339	0.696252	-0.414148	0.0228912	aracne_aml	blca
NSMCE1	0.371046	0.0435229	0.348388	0.0591992	0.327497	0.0772878	0.348388	0.0591992	0.168911	0.372239	0.434222	0.0165039	0.231647	0.218058	aracne_aml	blca
NSMCE3	-0.0221646	0.90745	-0.145004	0.444554	0.00873187	0.963474	-0.145004	0.444554	-0.210325	0.264602	-0.170107	0.368814	0.24752	0.187254	aracne_aml	blca
NUFIP1	-0.00433286	0.981871	0.0315946	0.868363	-0.0268183	0.888128	0.0315946	0.868363	0.206636	0.273263	0.0190067	0.920591	-0.056447	0.767022	aracne_aml	blca
NUMA1	-0.234536	0.21221	-0.226275	0.229222	-0.190276	0.313868	-0.226275	0.229222	-0.0853251	0.653933	-0.200666	0.287668	0.0211832	0.911531	aracne_aml	blca
NUP62	-0.0920961	0.628366	0.0366397	0.847569	-0.110818	0.559904	0.0366397	0.847569	-0.125171	0.509859	-0.0947396	0.618496	-0.0469458	0.805417	aracne_aml	blca
NUP98	-0.198664	0.292604	-0.218669	0.245673	0.0851522	0.654591	-0.218669	0.245673	0.107269	0.572616	-0.0638287	0.737556	0.0519971	0.784943	aracne_aml	blca
PA2G4	0.0143876	0.939849	0.055553	0.770614	0.0721938	0.704603	0.055553	0.770614	-0.224152	0.233737	-0.0651315	0.732393	0.204908	0.277385	aracne_aml	blca
PAF1	0.314438	0.0905897	0.286669	0.124569	0.279041	0.135366	0.286669	0.124569	0.261601	0.162588	0.289757	0.120385	0.037245	0.845081	aracne_aml	blca
PAK1IP1	-0.163379	0.388327	-0.00977932	0.959096	-0.148975	0.432044	-0.00977932	0.959096	-0.0152749	0.936147	-0.197441	0.295647	0.208067	0.269881	aracne_aml	blca
PAK2	0.235438	0.210407	0.287664	0.12321	0.22124	0.240026	0.287664	0.12321	-0.0302868	0.873767	0.185729	0.325786	0.358015	0.0520715	aracne_aml	blca
PALB2	0.227283	0.227098	0.189378	0.3162	0.242993	0.19571	0.189378	0.3162	0.14481	0.445169	0.236315	0.208664	0.0900209	0.636159	aracne_aml	blca
PARD3	0.200246	0.288699	0.195459	0.300617	0.0335521	0.860284	0.195459	0.300617	0.178407	0.345552	0.172772	0.361246	-0.443314	0.014142	aracne_aml	blca
PAX8	-0.239056	0.203277	-0.150198	0.428232	-0.176624	0.350473	-0.150198	0.428232	-0.112484	0.553982	-0.190605	0.313016	-0.518294	0.00334613	aracne_aml	blca
PC	-0.0287098	0.880292	-0.115737	0.542504	-0.0395209	0.835739	-0.115737	0.542504	0.073053	0.701246	-0.0210697	0.912004	-0.160944	0.395533	aracne_aml	blca
PCBP1	-0.0449801	0.81342	-0.0503753	0.791502	-0.0423453	0.824175	-0.0503753	0.791502	0.0176968	0.926048	-0.0652168	0.732055	0.189019	0.317134	aracne_aml	blca
PCM1	-0.303879	0.102561	-0.300933	0.106105	-0.28939	0.120877	-0.300933	0.106105	-0.328549	0.0762861	-0.342836	0.0636449	0.143668	0.448806	aracne_aml	blca
PDAP1	-0.272572	0.145045	-0.254148	0.175337	-0.240402	0.200667	-0.254148	0.175337	-0.0259298	0.891812	-0.27363	0.143429	-0.167066	0.377559	aracne_aml	blca
PDCD6	0.143343	0.449844	0.2553	0.173323	0.0918567	0.629263	0.2553	0.173323	-0.0751916	0.692916	0.0911641	0.631861	-0.0454491	0.811509	aracne_aml	blca
PDCL	0.0984204	0.60486	0.108939	0.566617	0.138676	0.464884	0.108939	0.566617	-0.113794	0.549344	0.087717	0.644855	-0.173136	0.360219	aracne_aml	blca
PDPK1	-0.263965	0.158686	-0.199106	0.29151	-0.286794	0.124399	-0.199106	0.29151	0.117277	0.537108	-0.232489	0.216342	0.00866785	0.963741	aracne_aml	blca
PEX11B	0.0650488	0.73272	-0.0932436	0.624074	0.098739	0.603686	-0.0932436	0.624074	0.250038	0.182661	0.0721572	0.704746	-0.182431	0.334601	aracne_aml	blca
PFDN1	-0.365723	0.0468682	-0.384972	0.0356661	-0.229668	0.222127	-0.384972	0.0356661	-0.19167	0.310268	-0.347838	0.0596283	0.184862	0.328089	aracne_aml	blca
PFDN5	-0.142435	0.452748	-0.0430259	0.821393	-0.0217536	0.909159	-0.0430259	0.821393	-0.177256	0.348724	-0.128586	0.498286	0.180545	0.339706	aracne_aml	blca
PFN1	-0.200908	0.287075	-0.220694	0.241218	-0.163359	0.388384	-0.220694	0.241218	0.133676	0.481289	0.0230574	0.903738	-0.402842	0.0273017	aracne_aml	blca
PHF12	-0.00682127	0.971462	0.0735915	0.699145	-0.0775595	0.683733	0.0735915	0.699145	0.059766	0.753732	0.0101462	0.957562	0.375446	0.0409041	aracne_aml	blca
PI4KA	0.225367	0.231144	0.235922	0.209444	0.23304	0.215225	0.235922	0.209444	0.164239	0.3858	0.296524	0.111579	-0.230756	0.219884	aracne_aml	blca
PI4KB	0.181347	0.33753	0.167947	0.375014	0.191749	0.310066	0.167947	0.375014	0.352944	0.0557359	0.268887	0.150777	-0.0773878	0.684397	aracne_aml	blca
PIAS4	-0.191303	0.311213	-0.142385	0.452911	-0.199984	0.289342	-0.142385	0.452911	-0.226376	0.229007	-0.237979	0.205383	0.0243301	0.898451	aracne_aml	blca
PIK3C3	0.384573	0.0358738	0.347653	0.0597734	0.331867	0.0731911	0.347653	0.0597734	0.142614	0.452174	0.332693	0.0724355	0.170363	0.368083	aracne_aml	blca
PIK3CA	0.13983	0.46114	0.151104	0.425419	0.127588	0.501656	0.151104	0.425419	0.143682	0.44876	0.177077	0.349219	0.31846	0.0863195	aracne_aml	blca
PIK3R1	-0.161975	0.392471	-0.0906547	0.633775	-0.0679838	0.721127	-0.0906547	0.633775	0.201986	0.284441	-0.0436527	0.818834	-0.451582	0.0122457	aracne_aml	blca
PIP5K1A	0.295861	0.112419	0.306307	0.0997081	0.227243	0.227182	0.306307	0.0997081	0.484014	0.00672644	0.385515	0.0353846	-0.338721	0.0671054	aracne_aml	blca
PKD1	0.0726932	0.702651	0.0682234	0.720183	0.0510148	0.788914	0.0682234	0.720183	-0.056283	0.767681	0.0815038	0.668535	0.0864874	0.649515	aracne_aml	blca
PKN2	0.117285	0.537079	0.140567	0.458759	0.144934	0.444775	0.140567	0.458759	-0.238299	0.204755	0.105643	0.578482	0.235996	0.209296	aracne_aml	blca
PLEKHM1	0.151318	0.424756	0.17777	0.347307	0.179385	0.342871	0.17777	0.347307	-0.0278992	0.883649	0.13721	0.469664	-0.276794	0.138673	aracne_aml	blca
PLRG1	0.190508	0.313266	0.0950288	0.61742	0.256425	0.17137	0.0950288	0.61742	0.152312	0.421683	0.223525	0.235081	0.0752176	0.692814	aracne_aml	blca
PMS2	-0.136491	0.472017	-0.171369	0.365218	-0.176995	0.349445	-0.171369	0.365218	0.0144748	0.939485	-0.12348	0.515636	-0.143974	0.447829	aracne_aml	blca
PNN	-0.177862	0.347052	-0.18067	0.339368	-0.152072	0.422424	-0.18067	0.339368	0.0416601	0.826977	-0.133861	0.480674	0.207519	0.271174	aracne_aml	blca
PNRC2	-0.313698	0.091392	-0.320606	0.0841057	-0.315723	0.0892081	-0.320606	0.0841057	-0.1811	0.338199	-0.307296	0.0985639	-0.275089	0.141221	aracne_aml	blca
POFUT1	-0.16513	0.383191	-0.144999	0.444571	0.00387647	0.98378	-0.144999	0.444571	-0.0565222	0.766721	-0.135022	0.476843	-0.139011	0.463795	aracne_aml	blca
POGZ	-0.0201557	0.915807	-0.00513658	0.978509	-0.07182	0.706064	-0.00513658	0.978509	-0.0952937	0.616435	-0.0480172	0.801063	-0.206875	0.272696	aracne_aml	blca
POLR1G	-0.268046	0.152109	-0.239575	0.202269	-0.0841984	0.658225	-0.239575	0.202269	-0.272763	0.144753	-0.246163	0.189762	-0.0240448	0.899636	aracne_aml	blca
POLR1H	0.216239	0.25109	0.19576	0.299859	0.19154	0.310604	0.19576	0.299859	0.242873	0.195939	0.267245	0.153383	0.0347411	0.855384	aracne_aml	blca
POT1	0.00392585	0.983573	0.0745693	0.695336	-0.0516997	0.786145	0.0745693	0.695336	-0.295865	0.112414	-0.0792997	0.677012	0.185274	0.326993	aracne_aml	blca
POU2F1	0.11852	0.532771	0.0857235	0.652417	0.213947	0.256272	0.0857235	0.652417	0.0905962	0.633995	0.121599	0.522103	0.106809	0.574272	aracne_aml	blca
PPARG	-0.251463	0.180098	-0.277758	0.137248	-0.198207	0.293739	-0.277758	0.137248	0.0560544	0.768599	-0.137963	0.467205	-0.497869	0.0051157	aracne_aml	blca
PPARGC1B	0.0164385	0.931294	0.0233706	0.902437	-0.0116876	0.951123	0.0233706	0.902437	-0.148446	0.433699	0.0109535	0.954189	0.097381	0.608698	aracne_aml	blca
PPIE	0.0333434	0.861145	0.0781844	0.681317	-0.242402	0.196834	0.0781844	0.681317	-0.102241	0.590845	0.0349113	0.854682	0.488878	0.00611784	aracne_aml	blca
PPP1CB	0.225667	0.230508	0.0931888	0.624278	0.236068	0.209153	0.0931888	0.624278	-0.239356	0.202694	0.142764	0.451695	-0.0982807	0.605376	aracne_aml	blca
PPP1R10	0.0907478	0.633425	-0.00721465	0.969817	0.0745048	0.695587	-0.00721465	0.969817	0.125199	0.509765	0.177747	0.347369	-0.026917	0.887719	aracne_aml	blca
PPP1R12A	0.227815	0.225981	0.225699	0.23044	0.188869	0.317527	0.225699	0.23044	-0.238595	0.204176	0.183958	0.330502	-0.225354	0.231173	aracne_aml	blca
PPP1R15B	0.0841776	0.658305	0.0699658	0.713331	0.0954108	0.616	0.0699658	0.713331	0.117108	0.537696	0.140493	0.458998	-0.248941	0.184653	aracne_aml	blca
PPP1R2	-0.0186824	0.921942	-0.0152957	0.93606	-0.0131636	0.944958	-0.0152957	0.93606	-0.215584	0.252564	-0.0824684	0.664837	-0.0948819	0.617966	aracne_aml	blca
PPP2CA	0.0456409	0.810727	0.0280017	0.883224	0.00865075	0.963813	0.0280017	0.883224	-0.137645	0.468244	-0.0715208	0.707235	-0.201205	0.286348	aracne_aml	blca
PPP2R1A	0.146854	0.438701	0.163056	0.389276	0.0992853	0.601675	0.163056	0.389276	0.32704	0.0777272	0.270318	0.148532	0.349476	0.0583569	aracne_aml	blca
PPP2R2A	-0.092279	0.627681	0.10666	0.574809	0.107661	0.571207	0.10666	0.574809	-0.0461485	0.808661	-0.0422711	0.824478	0.392311	0.0320108	aracne_aml	blca
PPP4C	-0.142022	0.454076	0.000604894	0.997469	-0.0705706	0.710958	0.000604894	0.997469	-0.18716	0.322006	-0.10791	0.570311	0.162853	0.389876	aracne_aml	blca
PPRC1	-0.520846	0.00316742	-0.549842	0.00164642	-0.525897	0.00283782	-0.549842	0.00164642	0.0275246	0.885201	-0.518732	0.00331488	-0.473009	0.00829531	aracne_aml	blca
PRDM10	-0.199282	0.291075	-0.0247919	0.896534	-0.107451	0.571961	-0.0247919	0.896534	0.126329	0.50592	-0.0145706	0.939086	-0.297805	0.109967	aracne_aml	blca
PRDX1	0.146239	0.440644	0.136796	0.471018	0.0302569	0.873891	0.136796	0.471018	0.234413	0.212458	0.20588	0.27506	0.111131	0.558789	aracne_aml	blca
PRKACA	-0.153762	0.417225	-0.2374	0.20652	-0.152468	0.421204	-0.2374	0.20652	-0.0673827	0.723496	-0.0860882	0.651031	-0.161285	0.394518	aracne_aml	blca
PRKAG1	-0.117334	0.536909	-0.155309	0.412499	-0.113096	0.551813	-0.155309	0.412499	-0.156105	0.410076	-0.103209	0.587314	-0.0739962	0.697568	aracne_aml	blca
PRKAR1A	0.237086	0.207138	0.227266	0.227133	0.210134	0.265046	0.227266	0.227133	0.134889	0.47728	0.241722	0.198133	-0.149993	0.428868	aracne_aml	blca
PRKAR2A	0.115545	0.543177	0.135566	0.475052	0.142848	0.451427	0.135566	0.475052	0.103792	0.585195	0.115451	0.543507	-0.39772	0.0295163	aracne_aml	blca
PRMT5	-0.313438	0.0916751	-0.197873	0.294569	-0.300053	0.10718	-0.197873	0.294569	-0.386419	0.0349196	-0.288987	0.121418	-0.271228	0.147117	aracne_aml	blca
PSRC1	0.200162	0.288905	0.379735	0.0384742	0.144576	0.445912	0.379735	0.0384742	0.310406	0.095029	0.339475	0.0664601	0.111357	0.557984	aracne_aml	blca
PTK2	0.2428	0.196076	0.310879	0.094499	0.241881	0.197827	0.310879	0.094499	0.0589954	0.756811	0.224812	0.232326	-0.0683545	0.719666	aracne_aml	blca
PTPN11	-0.190093	0.314343	-0.239784	0.201863	-0.20946	0.266616	-0.239784	0.201863	-0.0850361	0.655033	-0.179425	0.342762	-0.0162337	0.932148	aracne_aml	blca
PTTG1	0.1512	0.425123	-0.0140469	0.941271	0.161686	0.393328	-0.0140469	0.941271	-0.00215274	0.990992	0.0641503	0.736281	0.0729641	0.701593	aracne_aml	blca
PXN	0.127932	0.500493	0.211518	0.261838	0.0758725	0.690271	0.211518	0.261838	0.471777	0.00848876	0.243942	0.193916	0.200082	0.289101	aracne_aml	blca
RAB10	-0.0415782	0.827312	-0.0292075	0.878232	-0.0600503	0.752596	-0.0292075	0.878232	0.0771332	0.685383	-0.0263105	0.890234	0.101256	0.594442	aracne_aml	blca
RAB11A	-0.479753	0.00730097	-0.48579	0.00649848	-0.468798	0.00897227	-0.48579	0.00649848	-0.298131	0.109559	-0.478824	0.00743165	-0.301891	0.104943	aracne_aml	blca
RAB18	-0.121638	0.521969	0.0303007	0.87371	-0.109603	0.564241	0.0303007	0.87371	0.161808	0.392966	-0.0454964	0.811316	0.16115	0.39492	aracne_aml	blca
RAB1A	-0.198015	0.294216	0.0227657	0.904951	-0.308635	0.0970296	0.0227657	0.904951	-0.0924486	0.627046	-0.257392	0.169703	0.352957	0.0557267	aracne_aml	blca
RAB1B	0.0638192	0.737594	0.176637	0.350436	0.16018	0.397808	0.176637	0.350436	0.20853	0.268794	0.211554	0.261755	0.0444987	0.815382	aracne_aml	blca
RAB35	-0.0152336	0.936319	0.0822244	0.665772	0.0807843	0.671298	0.0822244	0.665772	-0.00450282	0.98116	0.0323734	0.865147	0.211267	0.262418	aracne_aml	blca
RAB42	-0.0265715	0.889151	0.0166705	0.930326	-0.0444047	0.815766	0.0166705	0.930326	-0.0895358	0.637986	-0.0519367	0.785187	-0.0507672	0.789916	aracne_aml	blca
RAB43	-0.0147232	0.938449	0.00118214	0.995053	-0.0305258	0.872779	0.00118214	0.995053	0.0412721	0.828564	-0.0109056	0.954389	0.0425389	0.823383	aracne_aml	blca
RAB5C	-0.103924	0.584714	-0.0529948	0.780916	-0.112103	0.555334	-0.0529948	0.780916	0.0336622	0.85983	-0.128159	0.499726	-0.072288	0.704234	aracne_aml	blca
RAB6A	-0.159099	0.401043	-0.045773	0.810189	-0.138451	0.465617	-0.045773	0.810189	-0.105768	0.57803	-0.257411	0.169672	-0.0731985	0.700678	aracne_aml	blca
RAB7A	0.00573043	0.976025	0.111916	0.555996	-0.0119928	0.949848	0.111916	0.555996	0.225039	0.231842	0.0858361	0.651989	-0.13847	0.465555	aracne_aml	blca
RABIF	0.32498	0.0797274	0.262184	0.161619	0.363476	0.0483406	0.262184	0.161619	0.307646	0.0981612	0.350891	0.0572762	-0.359677	0.0509128	aracne_aml	blca
RAC1	0.108115	0.569575	0.101322	0.594201	0.0511541	0.788351	0.101322	0.594201	0.161185	0.394814	0.193288	0.306125	0.0523996	0.783318	aracne_aml	blca
RAD1	0.185979	0.325123	0.264479	0.157846	0.143653	0.448854	0.264479	0.157846	0.193242	0.306242	0.208891	0.267947	0.448754	0.0128689	aracne_aml	blca
RAD17	0.019882	0.916946	0.156502	0.408871	0.0293844	0.8775	0.156502	0.408871	-0.187976	0.319861	0.0475015	0.803158	0.347832	0.0596332	aracne_aml	blca
RAD54L2	-0.119288	0.530102	-0.0776894	0.68323	-0.0388312	0.838567	-0.0776894	0.68323	-0.274991	0.141369	-0.141049	0.457202	-0.176475	0.350886	aracne_aml	blca
RAD9A	-0.0412475	0.828665	0.0494192	0.795375	-0.0138839	0.941952	0.0494192	0.795375	-0.216147	0.251296	-0.0800189	0.674242	0.10014	0.598534	aracne_aml	blca
RAF1	-0.244515	0.192838	-0.253748	0.176042	-0.196406	0.298237	-0.253748	0.176042	0.0864415	0.64969	-0.171069	0.366071	-0.493414	0.00559316	aracne_aml	blca
RALA	-0.256507	0.171229	-0.219677	0.243448	-0.272119	0.14574	-0.219677	0.243448	-0.337415	0.0682336	-0.36223	0.0491721	0.0630289	0.740732	aracne_aml	blca
RALGAPA1	-0.0768667	0.686415	-0.0209689	0.912423	-0.152339	0.421602	-0.0209689	0.912423	-0.295067	0.113433	-0.116064	0.541355	0.229893	0.221661	aracne_aml	blca
RANBP1	-0.219374	0.244115	-0.0547849	0.773703	-0.169598	0.37027	-0.0547849	0.773703	-0.203829	0.279977	-0.178118	0.346347	0.264863	0.157221	aracne_aml	blca
RANBP2	-0.17713	0.349072	-0.256721	0.170859	-0.13998	0.460655	-0.256721	0.170859	0.164032	0.386407	-0.125605	0.508382	0.124172	0.513268	aracne_aml	blca
RAP1B	0.156632	0.408478	0.216558	0.250374	0.145502	0.442973	0.216558	0.250374	0.0334869	0.860553	0.138499	0.46546	-0.00257596	0.989221	aracne_aml	blca
RAPGEF6	-0.186087	0.324838	-0.233647	0.213998	-0.141941	0.454333	-0.233647	0.213998	0.00277317	0.988396	-0.136568	0.471763	-0.480342	0.00721915	aracne_aml	blca
RAPGEFL1	0.00815098	0.965902	-0.061315	0.747552	0.139559	0.46202	-0.061315	0.747552	0.0216926	0.909413	0.0358808	0.850691	-0.495755	0.00533776	aracne_aml	blca
RARG	0.165569	0.381911	0.0948732	0.617999	0.233635	0.214023	0.0948732	0.617999	0.233871	0.213546	0.233616	0.214061	-0.248341	0.185748	aracne_aml	blca
RBBP8	-0.106557	0.575183	-0.0726464	0.702834	-0.131955	0.487001	-0.0726464	0.702834	-0.0954008	0.616037	-0.123406	0.515891	0.16221	0.391777	aracne_aml	blca
RBM10	0.0813888	0.668976	0.0402277	0.832841	0.083589	0.660552	0.0402277	0.832841	0.19706	0.296597	0.0730996	0.701064	0.0577644	0.761739	aracne_aml	blca
RBSN	3.77699e-05	0.999842	-0.0747198	0.69475	-0.0450084	0.813304	-0.0747198	0.69475	-0.0305611	0.872633	-0.00374088	0.984347	0.119314	0.530009	aracne_aml	blca
RCOR1	-0.20467	0.277955	-0.160262	0.397565	-0.209855	0.265693	-0.160262	0.397565	-0.193442	0.305732	-0.18112	0.338146	0.105428	0.579261	aracne_aml	blca
RELA	-0.180673	0.339359	-0.152753	0.420324	-0.194137	0.303964	-0.152753	0.420324	-0.172988	0.360638	-0.181232	0.337843	-0.182696	0.333888	aracne_aml	blca
RFC1	-0.038618	0.839442	-0.0294779	0.877113	-0.06469	0.734141	-0.0294779	0.877113	0.00669492	0.971991	-0.0564602	0.766969	0.343975	0.0627124	aracne_aml	blca
RFX5	0.132394	0.485542	0.236234	0.208824	0.11899	0.531137	0.236234	0.208824	0.00948613	0.960321	0.134444	0.478748	-0.241674	0.198224	aracne_aml	blca
RHEB	0.142379	0.452927	0.240844	0.199816	0.141096	0.457053	0.240844	0.199816	0.396383	0.0301175	0.284057	0.128192	0.227793	0.226028	aracne_aml	blca
RHOA	0.447464	0.0131618	0.314241	0.0908024	0.463465	0.00989618	0.314241	0.0908024	0.279203	0.135131	0.461853	0.0101907	-0.350647	0.0574616	aracne_aml	blca
RHOC	-0.0808284	0.671128	-0.095488	0.615713	-0.0291178	0.878603	-0.095488	0.615713	-0.432106	0.0170981	-0.181434	0.337294	0.0232186	0.903068	aracne_aml	blca
RHOQ	-0.450182	0.0125509	-0.445724	0.0135657	-0.429097	0.0179736	-0.445724	0.0135657	-0.255121	0.173635	-0.475649	0.00789316	-0.195678	0.300065	aracne_aml	blca
RICTOR	0.110957	0.559407	0.169414	0.370794	0.090969	0.632594	0.169414	0.370794	-0.111981	0.555767	0.117267	0.537142	0.139138	0.463382	aracne_aml	blca
RINT1	0.197297	0.296005	0.149138	0.431536	0.283455	0.129038	0.149138	0.431536	0.0548097	0.773603	0.16179	0.393021	0.395551	0.0304967	aracne_aml	blca
RNF20	0.235261	0.21076	0.195492	0.300535	0.168862	0.372381	0.195492	0.300535	0.00954362	0.960081	0.215802	0.252072	0.21549	0.252775	aracne_aml	blca
RNF4	-0.0953658	0.616167	0.0387346	0.838964	0.105714	0.578224	0.0387346	0.838964	-0.0615451	0.746635	-0.0689386	0.717368	-0.177718	0.34745	aracne_aml	blca
RPL22	0.120374	0.526336	-0.0232176	0.903073	0.0613353	0.747471	-0.0232176	0.903073	-0.0332038	0.86172	0.188306	0.318996	-0.0733921	0.699923	aracne_aml	blca
RPTOR	-0.0764333	0.688095	-0.0842495	0.65803	-0.0668092	0.725759	-0.0842495	0.65803	0.0180998	0.924369	-0.0795466	0.676061	0.163383	0.388314	aracne_aml	blca
RRAGC	0.234839	0.211603	0.251012	0.180907	0.278054	0.136811	0.251012	0.180907	-0.22598	0.229844	0.0432408	0.820516	0.279797	0.134267	aracne_aml	blca
RTF1	0.0563909	0.767248	-0.0159945	0.933145	0.0673296	0.723705	-0.0159945	0.933145	-0.25094	0.181037	-0.111925	0.555966	0.111524	0.55739	aracne_aml	blca
RXRA	-0.284703	0.12729	-0.160752	0.396104	-0.277027	0.138328	-0.160752	0.396104	-0.1042	0.583712	-0.152193	0.42205	-0.555113	0.00145249	aracne_aml	blca
S100A11	0.0883049	0.642632	0.128971	0.496992	0.0743766	0.696086	0.128971	0.496992	-0.0417385	0.826656	0.0447528	0.814346	-0.0594494	0.754997	aracne_aml	blca
SAP130	0.0544384	0.775098	0.162656	0.390457	-0.0394146	0.836174	0.162656	0.390457	0.198355	0.293371	0.108482	0.568255	-0.158787	0.401978	aracne_aml	blca
SARNP	-0.459496	0.0106346	-0.221063	0.240413	-0.446511	0.0133816	-0.221063	0.240413	-0.365573	0.0469655	-0.436917	0.0157721	-0.0776628	0.683333	aracne_aml	blca
SCAND1	0.148687	0.432946	0.168936	0.372166	0.173462	0.359302	0.168936	0.372166	-0.0536229	0.778383	0.109482	0.564672	0.103605	0.585873	aracne_aml	blca
SCAP	-0.229111	0.223282	-0.184603	0.32878	-0.260871	0.163806	-0.184603	0.32878	-0.169103	0.371686	-0.176554	0.350668	0.0271104	0.886917	aracne_aml	blca
SCARF1	-0.212356	0.259908	-0.218103	0.246928	-0.146025	0.441319	-0.218103	0.246928	0.0104605	0.956249	-0.165387	0.38244	0.230182	0.221065	aracne_aml	blca
SCG5	-0.178055	0.346521	-0.0517017	0.786137	0.0108373	0.954675	-0.0517017	0.786137	0.119861	0.528111	-0.0434388	0.819707	0.0118483	0.950451	aracne_aml	blca
SCYL1	0.190001	0.314579	0.285479	0.12621	0.1653	0.382694	0.285479	0.12621	0.260086	0.165125	0.182548	0.334286	0.256296	0.171592	aracne_aml	blca
SDHA	0.210454	0.264302	0.200678	0.287637	0.197601	0.295246	0.200678	0.287637	0.343788	0.0628645	0.345319	0.0616255	-0.162726	0.390252	aracne_aml	blca
SDHB	0.157732	0.405152	0.0925024	0.626845	0.178995	0.343938	0.0925024	0.626845	0.166604	0.3789	0.305358	0.100816	0.0766792	0.687141	aracne_aml	blca
SDHC	-0.181656	0.336693	-0.237508	0.206307	-0.252535	0.178186	-0.237508	0.206307	-0.366408	0.0464268	-0.207493	0.271235	-0.316405	0.0884821	aracne_aml	blca
SDHD	0.135159	0.476391	0.0184199	0.923035	0.172376	0.362365	0.0184199	0.923035	0.0140926	0.94108	0.0360201	0.850118	-0.25277	0.17777	aracne_aml	blca
SETD1A	0.0858778	0.651831	0.0686009	0.718697	0.0834307	0.661156	0.0686009	0.718697	0.0305133	0.872831	0.0429925	0.82153	0.0350698	0.854029	aracne_aml	blca
SETD1B	-0.123304	0.51624	-0.180213	0.34061	-0.132978	0.4836	-0.180213	0.34061	0.0961619	0.613212	-0.088111	0.643365	0.015064	0.937027	aracne_aml	blca
SETD2	-0.185358	0.326771	-0.1341	0.479884	-0.200664	0.287672	-0.1341	0.479884	0.215181	0.253473	-0.11067	0.560433	-0.274152	0.142636	aracne_aml	blca
SETDB1	0.0806589	0.67178	0.00296241	0.987604	0.311513	0.0937938	0.00296241	0.987604	0.0153356	0.935894	0.242885	0.195915	-0.209514	0.26649	aracne_aml	blca
SGF29	0.155159	0.412955	0.147866	0.435518	0.140199	0.459946	0.147866	0.435518	0.113185	0.551497	0.154306	0.415558	0.0505069	0.79097	aracne_aml	blca
SHOC2	0.343194	0.0633509	0.369072	0.0447404	0.319571	0.085168	0.369072	0.0447404	-0.124441	0.512349	0.322861	0.0818261	0.330363	0.0745816	aracne_aml	blca
SIN3A	-0.184317	0.329543	-0.189262	0.3165	-0.14037	0.459394	-0.189262	0.3165	-0.264159	0.158368	-0.254083	0.175451	-0.0414001	0.828041	aracne_aml	blca
SIVA1	0.171528	0.364766	0.143881	0.448126	0.144003	0.447739	0.143881	0.448126	-0.11948	0.529435	0.102435	0.590134	-0.0323177	0.865377	aracne_aml	blca
SLC20A1	-0.0845117	0.65703	-0.101939	0.591945	-0.136103	0.473288	-0.101939	0.591945	0.0198916	0.916906	-0.0352517	0.853281	-0.209825	0.265765	aracne_aml	blca
SLC35B2	-0.0578706	0.761313	-0.0748199	0.694361	-0.0638113	0.737625	-0.0748199	0.694361	-0.0675474	0.722847	-0.0133247	0.944286	0.118627	0.532397	aracne_aml	blca
SLC7A1	-0.308841	0.0967958	-0.341475	0.0647738	-0.270697	0.147941	-0.341475	0.0647738	0.0506147	0.790533	-0.213008	0.258414	-0.0317915	0.86755	aracne_aml	blca
SMAD7	-0.0785176	0.68003	-0.0169502	0.92916	-0.12222	0.519965	-0.0169502	0.92916	0.0490228	0.796983	-0.066941	0.725239	-0.191192	0.3115	aracne_aml	blca
SMARCA4	0.0194103	0.91891	-0.0410264	0.82957	0.0486227	0.798606	-0.0410264	0.82957	0.0790449	0.677995	0.0498675	0.793559	-0.45239	0.0120723	aracne_aml	blca
SMARCA5	-0.0121207	0.949313	-0.0611277	0.748298	-0.0194913	0.918573	-0.0611277	0.748298	-0.135145	0.476439	-0.0749586	0.693822	-0.214235	0.255616	aracne_aml	blca
SMARCB1	0.170263	0.368367	0.175355	0.354001	0.170206	0.368531	0.175355	0.354001	-0.103045	0.587911	0.12458	0.511874	0.18104	0.338361	aracne_aml	blca
SMARCE1	0.110896	0.559626	0.107114	0.573172	0.078008	0.681998	0.107114	0.573172	0.168276	0.374065	0.127463	0.502078	-0.118969	0.53121	aracne_aml	blca
SMC1A	-0.174639	0.356002	-0.1534	0.418336	-0.283923	0.12838	-0.1534	0.418336	-0.325468	0.0792502	-0.238733	0.203908	0.072256	0.704359	aracne_aml	blca
SMC3	0.390922	0.0326783	0.338942	0.0669152	0.366221	0.0465467	0.338942	0.0669152	0.179017	0.343879	0.421308	0.0204137	0.388085	0.0340766	aracne_aml	blca
SMURF2	0.00777118	0.96749	-0.00729898	0.969465	0.182959	0.333181	-0.00729898	0.969465	-0.234194	0.212897	-0.0380732	0.841679	-0.0164138	0.931397	aracne_aml	blca
SNAI2	0.0255041	0.893579	0.12999	0.493569	0.0799507	0.674504	0.12999	0.493569	-0.00990752	0.95856	0.0168019	0.929779	-0.389901	0.0331759	aracne_aml	blca
SNAPC3	0.0635479	0.738671	0.0665562	0.726758	0.0247547	0.896689	0.0665562	0.726758	0.150225	0.428149	0.111928	0.555955	0.6011	0.000443329	aracne_aml	blca
SNF8	0.145869	0.441811	0.151337	0.424697	0.121957	0.52087	0.151337	0.424697	0.0568586	0.765371	0.153252	0.418791	-0.0391698	0.837178	aracne_aml	blca
SNIP1	0.179444	0.342711	0.179892	0.341487	0.185986	0.325106	0.179892	0.341487	0.0801954	0.673562	0.154986	0.413481	0.110539	0.5609	aracne_aml	blca
SOCS3	-0.147528	0.43658	-0.114766	0.545917	-0.116909	0.538394	-0.114766	0.545917	-0.216001	0.251625	-0.160734	0.396156	-0.139396	0.462548	aracne_aml	blca
SOD2	0.204558	0.278224	0.183046	0.332948	0.219814	0.243149	0.183046	0.332948	-0.0552598	0.771792	0.164512	0.385	0.434714	0.0163683	aracne_aml	blca
SOS1	0.0769488	0.686097	0.0416914	0.826849	0.0911266	0.632002	0.0416914	0.826849	0.183941	0.330548	0.0727446	0.70245	-0.0583025	0.759584	aracne_aml	blca
SOX10	0.247724	0.186879	0.252681	0.177928	0.249384	0.183847	0.252681	0.177928	0.454811	0.0115653	0.280946	0.132607	0.126043	0.506892	aracne_aml	blca
SOX9	-0.282011	0.131084	-0.125869	0.507484	-0.295608	0.112742	-0.125869	0.507484	-0.209965	0.265438	-0.292482	0.116778	-0.529999	0.00259237	aracne_aml	blca
SP1	0.0700096	0.713159	0.0872808	0.646507	0.0771881	0.68517	0.0872808	0.646507	0.122927	0.517535	0.0874878	0.645723	-0.235149	0.210984	aracne_aml	blca
SP2	-0.0905547	0.63415	-0.0463092	0.808007	-0.137596	0.468404	-0.0463092	0.808007	-0.373256	0.0421913	-0.129131	0.496454	-0.226274	0.229224	aracne_aml	blca
SPAG5	0.141586	0.455477	0.128559	0.498378	0.093485	0.623172	0.128559	0.498378	0.0201197	0.915957	0.0636307	0.738342	0.0517562	0.785917	aracne_aml	blca
SRC	0.0154163	0.935557	0.0305072	0.872856	0.0558678	0.769348	0.0305072	0.872856	0.365933	0.0467322	0.10375	0.585345	-0.21929	0.2443	aracne_aml	blca
SREBF1	-0.0352504	0.853286	-0.0274045	0.885698	0.000639992	0.997322	-0.0274045	0.885698	0.0944409	0.619608	0.0119984	0.949824	-0.109575	0.564342	aracne_aml	blca
SREBF2	-0.180504	0.33982	-0.225665	0.230513	-0.194529	0.30297	-0.225665	0.230513	-0.153345	0.418506	-0.197903	0.294494	-0.206817	0.272834	aracne_aml	blca
SRF	-0.1094	0.564967	-0.117643	0.535828	-0.10383	0.585057	-0.117643	0.535828	0.0552992	0.771634	-0.0543948	0.775273	-0.227665	0.226297	aracne_aml	blca
SRFBP1	0.246104	0.18987	0.254365	0.174956	0.23749	0.206343	0.254365	0.174956	-0.0483707	0.799628	0.233748	0.213794	0.275344	0.140839	aracne_aml	blca
SSBP3	-0.00712823	0.970179	-0.0708556	0.709841	-0.058067	0.760527	-0.0708556	0.709841	0.17338	0.359533	0.0527946	0.781723	-0.381413	0.0375558	aracne_aml	blca
STAG2	0.214539	0.254927	0.230754	0.219887	0.167721	0.375667	0.230754	0.219887	-0.20798	0.270087	0.0983859	0.604987	0.0354938	0.852284	aracne_aml	blca
STAMBP	-0.066337	0.727624	0.0417991	0.826408	0.0370187	0.846011	0.0417991	0.826408	-0.138224	0.466357	-0.167783	0.375487	-0.137249	0.469534	aracne_aml	blca
STAT5A	-0.13187	0.487285	-0.28029	0.133553	-0.164387	0.385365	-0.28029	0.133553	-0.255499	0.172976	-0.228493	0.224566	-0.101966	0.591849	aracne_aml	blca
STK11	0.0100351	0.958027	-0.0928038	0.625718	0.0258667	0.892074	-0.0928038	0.625718	0.00969176	0.959461	0.0294227	0.877341	-0.160815	0.395914	aracne_aml	blca
STK3	-0.152771	0.420269	-0.0386391	0.839356	-0.157375	0.406231	-0.0386391	0.839356	-0.0318497	0.867309	-0.128654	0.498058	-0.316499	0.0883816	aracne_aml	blca
SUDS3	0.0750075	0.693631	0.0980735	0.60614	0.0638374	0.737522	0.0980735	0.60614	0.0932104	0.624198	0.0925031	0.626842	0.119299	0.530061	aracne_aml	blca
SUPT20H	-0.151318	0.424756	-0.109298	0.565334	-0.0685344	0.718958	-0.109298	0.565334	-0.2134	0.257517	-0.155688	0.411343	-0.156772	0.408055	aracne_aml	blca
SUPT4H1	0.16453	0.384948	0.301862	0.104978	0.169942	0.369285	0.301862	0.104978	0.268429	0.1515	0.183394	0.332011	0.173736	0.358533	aracne_aml	blca
SUPT5H	0.255009	0.173829	0.242876	0.195933	0.255167	0.173554	0.242876	0.195933	0.0709571	0.709443	0.189362	0.316241	-0.0458543	0.809858	aracne_aml	blca
SUZ12	0.120559	0.525695	0.0307361	0.87191	0.115203	0.544378	0.0307361	0.87191	-0.0658255	0.729646	0.0206468	0.913763	0.0408942	0.830112	aracne_aml	blca
TADA1	-0.10036	0.597727	-0.0831276	0.662315	-0.105168	0.580203	-0.0831276	0.662315	-0.187327	0.321566	-0.141531	0.455653	0.217019	0.249342	aracne_aml	blca
TADA2A	0.0468463	0.805822	0.123473	0.515661	0.218774	0.24544	0.123473	0.515661	-0.045643	0.810719	0.115161	0.544527	-0.285915	0.125608	aracne_aml	blca
TADA3	0.0464319	0.807508	-0.00545269	0.977186	0.0721933	0.704605	-0.00545269	0.977186	-0.0110042	0.953977	-0.0129617	0.945801	-0.0925327	0.626731	aracne_aml	blca
TAF1	-0.0745924	0.695246	-0.159042	0.401212	0.0384343	0.840196	-0.159042	0.401212	-0.118744	0.531993	-0.153811	0.417074	-0.264028	0.158583	aracne_aml	blca
TAF10	0.0838883	0.659409	-0.00749804	0.968632	0.00961135	0.959798	-0.00749804	0.968632	-0.244543	0.192786	-0.121591	0.52213	0.394912	0.0307905	aracne_aml	blca
TAF12	0.0630565	0.740623	-0.147815	0.435677	0.0639285	0.737161	-0.147815	0.435677	-0.196807	0.297231	-0.0332455	0.861548	-0.210906	0.263253	aracne_aml	blca
TAF13	-0.0338692	0.858976	0.044948	0.813551	0.00872302	0.963511	0.044948	0.813551	0.31774	0.087073	0.0691185	0.71666	-0.0962137	0.61302	aracne_aml	blca
TAF15	-0.389936	0.0331589	-0.337024	0.0685741	-0.315845	0.089078	-0.337024	0.0685741	-0.0609427	0.749036	-0.262756	0.160673	-0.122796	0.517983	aracne_aml	blca
TAF1B	0.120044	0.527479	0.0722179	0.704508	0.156443	0.409051	0.0722179	0.704508	-0.179138	0.343546	0.0542041	0.776041	0.178573	0.345096	aracne_aml	blca
TAF1D	-0.0984612	0.60471	0.0460552	0.809041	0.0139483	0.941683	0.0460552	0.809041	0.0308326	0.871511	0.0240758	0.899508	0.274053	0.142787	aracne_aml	blca
TAF2	-0.0252546	0.894614	-0.00557033	0.976694	-0.0254333	0.893872	-0.00557033	0.976694	-0.057521	0.762714	-0.0638338	0.737536	0.212591	0.259369	aracne_aml	blca
TAF5	-0.107835	0.570579	-0.138454	0.465606	-0.12594	0.50724	-0.138454	0.465606	0.201107	0.286586	-0.116002	0.541572	0.174234	0.357134	aracne_aml	blca
TAF5L	-0.0543158	0.775591	-0.0753693	0.692225	0.0532632	0.779833	-0.0753693	0.692225	-0.0179841	0.924851	-0.0128771	0.946154	-0.0445735	0.815077	aracne_aml	blca
TAF6	0.0440684	0.817137	0.204742	0.277782	0.0395474	0.83563	0.204742	0.277782	-0.0875435	0.645512	0.101216	0.594591	0.193634	0.305243	aracne_aml	blca
TAF6L	-0.0341711	0.857732	-0.0542092	0.776021	-0.0201636	0.915774	-0.0542092	0.776021	0.0752075	0.692854	-0.0468829	0.805673	0.0319596	0.866855	aracne_aml	blca
TAF7	-0.0761293	0.689274	-0.0338132	0.859207	0.068071	0.720783	-0.0338132	0.859207	-0.299369	0.108023	-0.216163	0.25126	0.16869	0.372874	aracne_aml	blca
TAF8	-0.0842972	0.657848	-0.117318	0.536965	0.0166835	0.930272	-0.117318	0.536965	-0.130869	0.490625	-0.0850116	0.655126	0.277509	0.137614	aracne_aml	blca
TARDBP	0.231148	0.219079	0.213899	0.256379	0.162135	0.391997	0.213899	0.256379	0.0940882	0.620922	0.192503	0.308131	0.0481332	0.800593	aracne_aml	blca
TAX1BP3	0.00489607	0.979515	-0.115141	0.544595	-0.060366	0.751336	-0.115141	0.544595	-0.294941	0.113594	-0.0617263	0.745914	-0.245347	0.19128	aracne_aml	blca
TBL1XR1	-0.371317	0.0433579	-0.272099	0.145772	-0.423689	0.0196403	-0.272099	0.145772	0.0652674	0.731854	-0.347323	0.0600327	0.112556	0.553726	aracne_aml	blca
TBL3	-0.045993	0.809294	0.0880218	0.643702	-0.036763	0.847062	0.0880218	0.643702	-0.0362474	0.849183	0.03036	0.873465	0.0801742	0.673644	aracne_aml	blca
TBP	-0.236132	0.209025	-0.2108	0.263499	-0.340389	0.0656856	-0.2108	0.263499	-0.20826	0.269428	-0.268874	0.150798	-0.151715	0.423527	aracne_aml	blca
TCERG1	0.288993	0.12141	0.285943	0.12557	0.200012	0.289273	0.285943	0.12557	0.318374	0.0864091	0.344694	0.0621289	0.0159547	0.933311	aracne_aml	blca
TCF7	0.0331112	0.862102	0.0573123	0.763551	0.00238369	0.990026	0.0573123	0.763551	0.0473907	0.803609	-0.000161404	0.999325	0.0587395	0.757835	aracne_aml	blca
TDP2	0.107481	0.571854	0.192101	0.309161	0.0869003	0.647949	0.192101	0.309161	-0.0698277	0.713874	0.126614	0.504951	-0.0244236	0.898064	aracne_aml	blca
TEAD1	-0.16042	0.397092	0.11551	0.5433	-0.283043	0.12962	0.11551	0.5433	-0.343134	0.0634	-0.218311	0.246467	0.164754	0.38429	aracne_aml	blca
TEAD3	0.186548	0.323619	0.150355	0.427744	0.159644	0.399409	0.150355	0.427744	0.182554	0.334269	0.206401	0.273822	-0.543166	0.00192405	aracne_aml	blca
TERF1	-0.0707372	0.710305	0.0146514	0.938748	-0.0684554	0.719269	0.0146514	0.938748	0.259579	0.16598	0.0111599	0.953327	-0.115733	0.542516	aracne_aml	blca
TFAM	0.0398165	0.834526	0.00952629	0.960153	0.0344343	0.856647	0.00952629	0.960153	-0.319324	0.0854236	-0.0237799	0.900737	-0.0360559	0.84997	aracne_aml	blca
TFAP2C	0.151114	0.425388	0.172596	0.361744	0.191283	0.311265	0.172596	0.361744	0.237301	0.206714	0.190101	0.314322	-0.504029	0.00451311	aracne_aml	blca
TFAP4	-0.592921	0.000554702	-0.478048	0.00754229	-0.594171	0.000536232	-0.478048	0.00754229	-0.301543	0.105364	-0.619037	0.000265335	-0.220817	0.24095	aracne_aml	blca
TFB2M	-0.0638763	0.737368	-0.114027	0.548522	-0.0410344	0.829538	-0.114027	0.548522	0.00815739	0.965875	-0.0360267	0.850091	0.180707	0.339268	aracne_aml	blca
TFDP1	-0.138461	0.465583	-0.254229	0.175194	-0.142527	0.452454	-0.254229	0.175194	-0.0822356	0.665729	-0.149016	0.431915	-0.269791	0.149356	aracne_aml	blca
TFIP11	0.00575573	0.975919	-0.0222022	0.907293	0.0222268	0.907191	-0.0222022	0.907293	-0.217957	0.247252	-0.0482805	0.799994	0.145196	0.443944	aracne_aml	blca
TFRC	0.069755	0.714159	0.022546	0.905864	0.100442	0.597425	0.022546	0.905864	0.279547	0.13463	0.157844	0.404816	-0.184316	0.329545	aracne_aml	blca
TGFBR1	-0.200235	0.288725	-0.267532	0.152926	-0.324669	0.0800328	-0.267532	0.152926	0.0866567	0.648873	-0.128845	0.497415	-0.0592344	0.755856	aracne_aml	blca
TGFBRAP1	0.327484	0.0773004	0.322684	0.0820027	0.325771	0.0789545	0.322684	0.0820027	0.315616	0.0893226	0.326464	0.0782818	0.309163	0.09643	aracne_aml	blca
TGS1	0.438047	0.0154733	0.38302	0.0366926	0.424497	0.0193836	0.38302	0.0366926	0.69167	2.30458e-05	0.558755	0.00133038	0.272744	0.144781	aracne_aml	blca
THAP1	0.0628355	0.741501	0.0119735	0.949928	0.0422673	0.824493	0.0119735	0.949928	0.0733628	0.700037	0.081601	0.668162	-0.0789045	0.678537	aracne_aml	blca
THAP11	-0.097359	0.608779	-0.116404	0.540161	-0.134061	0.480015	-0.116404	0.540161	-0.42251	0.0200202	-0.303676	0.102803	-0.0790512	0.677971	aracne_aml	blca
THAP12	-0.146698	0.439195	-0.0470371	0.805046	-0.153077	0.419329	-0.0470371	0.805046	-0.0760395	0.689623	-0.113592	0.55006	0.206001	0.274772	aracne_aml	blca
THOC1	0.116203	0.540866	0.131833	0.487407	0.137092	0.47005	0.131833	0.487407	0.222036	0.238296	0.177609	0.347749	0.425736	0.0189952	aracne_aml	blca
TIPARP	-0.0153422	0.935866	0.0740675	0.69729	0.0235797	0.901568	0.0740675	0.69729	0.118548	0.532674	0.0687471	0.718121	-0.352724	0.0558997	aracne_aml	blca
TIPIN	-0.120799	0.524863	-0.0855215	0.653185	-0.141953	0.454297	-0.0855215	0.653185	0.220037	0.242657	-0.025403	0.893998	-0.0300332	0.874816	aracne_aml	blca
TLE3	0.384429	0.035949	0.454108	0.0117106	0.318754	0.0860141	0.454108	0.0117106	0.430225	0.0176413	0.404372	0.026667	-0.107843	0.570549	aracne_aml	blca
TLK2	-0.344787	0.0620539	-0.399452	0.0287516	-0.352392	0.0561467	-0.399452	0.0287516	0.00855034	0.964233	-0.225022	0.231879	-0.399528	0.0287185	aracne_aml	blca
TNFSF10	-0.0978384	0.607008	-0.0772719	0.684846	0.0012926	0.994591	-0.0772719	0.684846	-0.0576453	0.762216	-0.0325316	0.864494	-0.193681	0.305124	aracne_aml	blca
TNXB	-0.453716	0.0117924	-0.50019	0.0048811	-0.434448	0.0164415	-0.50019	0.0048811	-0.512598	0.00377653	-0.497402	0.00516405	-0.0948968	0.617911	aracne_aml	blca
TOP1	-0.0768495	0.686482	-0.0380038	0.841964	-0.0793109	0.676969	-0.0380038	0.841964	-0.132829	0.484095	-0.0715488	0.707126	-0.0678044	0.721833	aracne_aml	blca
TP63	0.593146	0.00055133	0.552339	0.0015519	0.478232	0.00751588	0.552339	0.0015519	0.628681	0.000198717	0.627654	0.000205025	-0.816242	3.83311e-08	aracne_aml	blca
TPM4	-0.171409	0.365104	-0.132894	0.483881	-0.194187	0.303836	-0.132894	0.483881	-0.36117	0.0498893	-0.281855	0.131306	-0.0118222	0.95056	aracne_aml	blca
TRAF2	0.149236	0.431229	0.132536	0.48507	0.148427	0.433759	0.132536	0.48507	0.0913001	0.631351	0.141184	0.456767	0.18265	0.334011	aracne_aml	blca
TRAF3	0.000361847	0.998486	0.0170686	0.928667	0.0477081	0.802319	0.0170686	0.928667	-0.0341919	0.857646	0.0135392	0.943391	-0.0516056	0.786525	aracne_aml	blca
TRAIP	0.200794	0.287353	0.130243	0.492721	0.213095	0.258214	0.130243	0.492721	0.0592969	0.755606	0.188029	0.319723	0.155057	0.413267	aracne_aml	blca
TRIAP1	-0.157819	0.404892	-0.0922335	0.627852	-0.172017	0.363379	-0.0922335	0.627852	-0.0161923	0.93232	-0.021023	0.912198	-0.0325216	0.864535	aracne_aml	blca
TRIM28	0.0909391	0.632706	0.320873	0.0838331	0.115472	0.543434	0.320873	0.0838331	0.441182	0.014669	0.167214	0.377131	0.231409	0.218545	aracne_aml	blca
TRIP13	0.379807	0.0384345	0.337674	0.068008	0.417999	0.0215297	0.337674	0.068008	0.0989659	0.60285	0.434611	0.0163967	0.35028	0.0577413	aracne_aml	blca
TSC2	0.190832	0.31243	0.254658	0.174444	0.186727	0.323145	0.254658	0.174444	-0.11873	0.53204	0.150621	0.426917	0.339424	0.0665041	aracne_aml	blca
TSC22D2	-0.0324584	0.864796	-0.174071	0.35759	0.000492565	0.997939	-0.174071	0.35759	0.119358	0.529858	0.0263438	0.890096	0.0563274	0.767502	aracne_aml	blca
TSFM	0.352435	0.0561145	0.251024	0.180886	0.380359	0.0381305	0.251024	0.180886	0.277902	0.137035	0.514063	0.00366148	-0.0230324	0.903842	aracne_aml	blca
TTF1	-0.215299	0.253205	-0.193353	0.305957	-0.210099	0.265126	-0.193353	0.305957	-0.264484	0.157839	-0.254033	0.17554	0.283965	0.128322	aracne_aml	blca
TTF2	-0.0488698	0.797603	-0.0217753	0.909069	-0.105278	0.579804	-0.0217753	0.909069	-0.00218101	0.990874	-0.0346778	0.855644	0.196461	0.298098	aracne_aml	blca
TTK	-0.229673	0.222116	-0.155016	0.413392	-0.22814	0.225304	-0.155016	0.413392	0.255945	0.172201	-0.140013	0.460548	-0.130019	0.49347	aracne_aml	blca
TXNRD1	-0.171748	0.364141	-0.128613	0.498194	-0.157955	0.404481	-0.128613	0.498194	-0.197142	0.296393	-0.148302	0.434152	0.184601	0.328786	aracne_aml	blca
TYMS	-0.210118	0.265083	-0.158642	0.402415	-0.130576	0.491606	-0.158642	0.402415	-0.0861961	0.650621	-0.139453	0.462362	-0.278179	0.136628	aracne_aml	blca
TYRO3	0.345894	0.061165	0.422824	0.0199185	0.191964	0.309513	0.422824	0.0199185	0.0386082	0.839482	0.254181	0.175278	-0.139883	0.460971	aracne_aml	blca
UBA3	-0.0847625	0.656075	-0.0662618	0.727921	-0.17098	0.366324	-0.0662618	0.727921	-0.172085	0.363187	-0.0798248	0.674989	0.418542	0.0213429	aracne_aml	blca
UBE2C	0.0149206	0.937625	0.1188	0.531796	0.0354198	0.852588	0.1188	0.531796	-0.352216	0.0562784	-0.0167177	0.93013	0.270313	0.148539	aracne_aml	blca
UBE2D3	-0.0985385	0.604425	0.0538643	0.77741	-0.0921075	0.628323	0.0538643	0.77741	-0.254022	0.175559	-0.236132	0.209026	-0.169824	0.369621	aracne_aml	blca
UBE2L3	0.0487479	0.798098	0.098914	0.603042	0.110314	0.561701	0.098914	0.603042	0.00225747	0.990554	0.105066	0.580572	0.32167	0.0830244	aracne_aml	blca
UBE2N	0.0355714	0.851964	0.0971635	0.609502	0.0464455	0.807452	0.0971635	0.609502	-0.0178282	0.925501	0.00196304	0.991786	0.191312	0.31119	aracne_aml	blca
UBE2V1	0.0282346	0.88226	-0.0195338	0.918396	0.0636284	0.738351	-0.0195338	0.918396	-0.0447495	0.81436	-0.0155751	0.934895	0.242917	0.195856	aracne_aml	blca
UBR5	0.130873	0.490611	0.173253	0.359889	0.175229	0.354351	0.173253	0.359889	0.423011	0.0198581	0.228332	0.224903	-0.00862029	0.96394	aracne_aml	blca
UNC50	-0.145421	0.443231	-0.220893	0.240784	-0.0726996	0.702626	-0.220893	0.240784	0.233469	0.214357	-0.0680504	0.720864	0.0324103	0.864994	aracne_aml	blca
USF2	0.228927	0.223663	0.232698	0.215918	0.218483	0.246086	0.232698	0.215918	0.0286763	0.880431	0.203541	0.280672	0.0653785	0.731414	aracne_aml	blca
USP8	-0.49502	0.0054169	-0.501831	0.00472078	-0.454399	0.0116503	-0.501831	0.00472078	-0.142737	0.451781	-0.507121	0.00423425	-0.268712	0.151053	aracne_aml	blca
USP9X	0.0170221	0.928861	0.137652	0.468219	0.0654608	0.731089	0.137652	0.468219	-0.231146	0.219084	-0.0869489	0.647765	0.1443	0.44679	aracne_aml	blca
VEZF1	-0.244582	0.192712	-0.209282	0.267032	-0.187426	0.321306	-0.209282	0.267032	0.0289796	0.879175	-0.180755	0.339137	-0.194562	0.302885	aracne_aml	blca
VGLL3	0.111498	0.557483	0.0638622	0.737423	0.116447	0.540011	0.0638622	0.737423	0.0922545	0.627773	0.132346	0.485699	-0.411844	0.023739	aracne_aml	blca
VHL	0.0727336	0.702493	0.0471681	0.804514	0.0627936	0.741667	0.0471681	0.804514	0.0782597	0.681026	0.0781399	0.681489	-0.0575545	0.76258	aracne_aml	blca
VOPP1	0.146952	0.438394	0.124217	0.513116	0.171617	0.364515	0.124217	0.513116	0.302291	0.10446	0.201314	0.286081	0.043075	0.821193	aracne_aml	blca
VPS36	-0.0454357	0.811563	-0.0672171	0.724149	-0.0599411	0.753032	-0.0672171	0.724149	-0.0841332	0.658474	-0.0580292	0.760678	0.377672	0.0396282	aracne_aml	blca
VPS72	0.0458741	0.809778	0.0725096	0.703368	0.0495067	0.795021	0.0725096	0.703368	0.0112615	0.952902	0.0411846	0.828922	0.187157	0.322012	aracne_aml	blca
WNK1	0.258659	0.16754	0.263081	0.160137	0.183372	0.332071	0.263081	0.160137	0.381959	0.0372607	0.336313	0.0691962	0.0994409	0.601103	aracne_aml	blca
WSB2	0.0938614	0.621768	0.15927	0.40053	-0.0240366	0.899671	0.15927	0.40053	-0.0939016	0.621618	0.0531206	0.780408	-0.176069	0.352013	aracne_aml	blca
WWTR1	-0.0301803	0.874208	-0.0170911	0.928573	0.0188015	0.921446	-0.0170911	0.928573	0.0531175	0.78042	0.00872326	0.96351	-0.57742	0.000834774	aracne_aml	blca
XPR1	0.218675	0.24566	0.138429	0.465687	0.212514	0.259547	0.138429	0.465687	0.0107973	0.954842	0.213695	0.256845	0.0768669	0.686414	aracne_aml	blca
XRN2	0.164289	0.385652	0.283954	0.128337	0.16251	0.39089	0.283954	0.128337	-0.328632	0.0762072	0.0858321	0.652004	0.182445	0.334564	aracne_aml	blca
YAP1	-0.231944	0.217452	-0.111504	0.557463	-0.245374	0.191231	-0.111504	0.557463	-0.365981	0.0467012	-0.356541	0.053116	-0.582544	0.000730917	aracne_aml	blca
YBX1	0.338499	0.0672957	-0.057392	0.763231	0.282478	0.13042	-0.057392	0.763231	0.327879	0.0769234	0.460748	0.0103969	-0.114822	0.545718	aracne_aml	blca
YEATS2	-0.0304093	0.873261	0.0178549	0.925389	-0.0553855	0.771287	0.0178549	0.925389	0.0352355	0.853347	-0.0208504	0.912916	0.123222	0.516523	aracne_aml	blca
YEATS4	-0.0341849	0.857675	0.107307	0.57248	-0.0394046	0.836215	0.107307	0.57248	-0.0814187	0.668862	-0.039094	0.837489	0.0439091	0.817787	aracne_aml	blca
YPEL5	0.0299482	0.875168	0.0111198	0.953494	0.0536784	0.778159	0.0111198	0.953494	-0.308061	0.0976853	-0.0996762	0.600237	-0.279913	0.134098	aracne_aml	blca
YWHAE	-0.0501625	0.792364	0.0656152	0.730478	-0.157187	0.4068	0.0656152	0.730478	-0.0656888	0.730187	-0.0103742	0.956609	-0.255638	0.172734	aracne_aml	blca
YWHAZ	-0.196824	0.297188	-0.210671	0.263797	-0.156814	0.407928	-0.210671	0.263797	-0.0248572	0.896263	-0.209104	0.267448	-0.236108	0.209075	aracne_aml	blca
YY1	-0.00301163	0.987398	-0.0114745	0.952012	0.0559538	0.769003	-0.0114745	0.952012	0.0726156	0.702954	0.0149036	0.937696	-0.0338673	0.858984	aracne_aml	blca
ZBTB17	-0.408286	0.0250988	-0.388227	0.0340053	-0.402429	0.0274753	-0.388227	0.0340053	-0.0567029	0.765995	-0.375543	0.0408477	-0.0660986	0.728566	aracne_aml	blca
ZBTB37	0.047702	0.802344	0.0759894	0.689817	0.00457445	0.98086	0.0759894	0.689817	-0.149707	0.429759	0.028051	0.88302	0.184391	0.329344	aracne_aml	blca
ZBTB7A	-0.057451	0.762995	-0.049733	0.794104	-0.1062	0.57647	-0.049733	0.794104	-0.0940595	0.621029	-0.0724319	0.703672	0.0475659	0.802897	aracne_aml	blca
ZBTB8OS	-0.059314	0.755538	-0.039241	0.836886	-0.0429458	0.821721	-0.039241	0.836886	-0.190261	0.313905	-0.0263005	0.890275	0.0762999	0.688612	aracne_aml	blca
ZC3H13	-0.221064	0.240409	-0.37303	0.0423257	-0.260476	0.164469	-0.37303	0.0423257	-0.271753	0.146304	-0.287064	0.124028	0.23901	0.203366	aracne_aml	blca
ZC3H18	0.14269	0.451931	-0.0107551	0.955018	0.07508	0.693349	-0.0107551	0.955018	0.0372924	0.844886	0.121889	0.521103	0.0663306	0.727649	aracne_aml	blca
ZCCHC9	-0.000210565	0.999119	-0.157302	0.406452	0.0136554	0.942905	-0.157302	0.406452	0.114097	0.548274	-0.0221633	0.907455	0.133741	0.481074	aracne_aml	blca
ZCRB1	-0.04321	0.820642	-0.0661844	0.728227	-0.0463846	0.8077	-0.0661844	0.728227	0.252764	0.177781	0.0941304	0.620765	-0.333045	0.0721154	aracne_aml	blca
ZEB1	0.0525903	0.782548	0.0143289	0.940094	0.0517806	0.785818	0.0143289	0.940094	0.101792	0.592483	0.0907091	0.63357	-0.447049	0.0132572	aracne_aml	blca
ZFAND5	-0.0605486	0.750607	-0.0714257	0.707608	-0.0270809	0.88704	-0.0714257	0.707608	0.0184148	0.923057	-0.00913243	0.961799	-0.396944	0.0298642	aracne_aml	blca
ZFC3H1	-0.323896	0.0807961	-0.310178	0.095284	-0.32421	0.0804853	-0.310178	0.095284	-0.144016	0.447696	-0.293294	0.11572	-0.149139	0.431532	aracne_aml	blca
ZFP36L1	0.0535217	0.778791	0.101811	0.592413	0.0498005	0.79383	0.101811	0.592413	-0.0529662	0.781031	0.05816	0.760154	-0.187243	0.321787	aracne_aml	blca
ZFP69	-0.202093	0.28418	-0.207934	0.270195	-0.195141	0.301422	-0.207934	0.270195	-0.189201	0.316659	-0.213988	0.256178	0.108423	0.568467	aracne_aml	blca
ZFP69B	0.216259	0.251045	0.231337	0.218693	0.238024	0.205293	0.231337	0.218693	0.185695	0.325876	0.262401	0.16126	-0.047892	0.801572	aracne_aml	blca
ZFR	-0.294549	0.114097	-0.312586	0.0926084	-0.30221	0.104558	-0.312586	0.0926084	-0.413338	0.0231861	-0.301299	0.10566	0.148326	0.434077	aracne_aml	blca
ZFX	0.139463	0.462331	0.0747318	0.694704	0.211497	0.261887	0.0747318	0.694704	-0.00132109	0.994472	0.106738	0.574527	-0.404819	0.026484	aracne_aml	blca
ZMIZ1	0.367242	0.0458932	0.442012	0.014462	0.421973	0.0201951	0.442012	0.014462	-0.10711	0.57319	0.292746	0.116434	-0.476096	0.00782684	aracne_aml	blca
ZMYND8	-0.0777658	0.682935	-0.0392033	0.837041	-0.0729766	0.701544	-0.0392033	0.837041	-0.011497	0.951919	-0.057063	0.76455	-0.485659	0.00651505	aracne_aml	blca
ZNF217	-0.0529684	0.781022	-0.0444354	0.81564	-0.0411425	0.829095	-0.0444354	0.81564	0.0370267	0.845978	-0.0419627	0.825739	-0.436823	0.015797	aracne_aml	blca
ZNF236	-0.0378261	0.842693	0.0406098	0.831276	0.0863585	0.650005	0.0406098	0.831276	-0.176664	0.350363	-0.205651	0.275608	-0.106513	0.575341	aracne_aml	blca
ZNF273	-0.342441	0.0639711	-0.366666	0.0462609	-0.370501	0.0438567	-0.366666	0.0462609	-0.0826624	0.664095	-0.340289	0.0657696	-0.307744	0.0980483	aracne_aml	blca
ZNF284	-0.348553	0.059071	-0.373504	0.0420439	-0.340339	0.0657275	-0.373504	0.0420439	-0.312634	0.0925551	-0.356132	0.0534091	0.0318999	0.867102	aracne_aml	blca
ZNF302	-0.00563528	0.976423	0.00597181	0.975015	-0.0631355	0.740309	0.00597181	0.975015	0.324705	0.0799969	0.0906877	0.633651	-0.335658	0.0697745	aracne_aml	blca
ZNF317	-0.249016	0.184517	-0.229702	0.222057	-0.269711	0.149481	-0.229702	0.222057	-0.205924	0.274956	-0.233102	0.215099	-0.165287	0.382732	aracne_aml	blca
ZNF335	0.15157	0.423977	0.159013	0.401301	0.154529	0.414878	0.159013	0.401301	-0.0795998	0.675856	0.139481	0.462272	0.456656	0.0111909	aracne_aml	blca
ZNF407	-0.0877794	0.644619	-0.126206	0.506339	0.00519967	0.978245	-0.126206	0.506339	-0.256252	0.171669	-0.185571	0.326204	0.249108	0.184349	aracne_aml	blca
ZNF511	0.28469	0.127308	0.276235	0.139505	0.273024	0.144353	0.276235	0.139505	0.362452	0.049023	0.403629	0.0269738	-0.00155367	0.993499	aracne_aml	blca
ZNF574	-0.0988615	0.603235	-0.00435987	0.981758	-0.129763	0.494328	-0.00435987	0.981758	-0.255842	0.172379	-0.170997	0.366275	0.147662	0.43616	aracne_aml	blca
ZNF593	-0.0768487	0.686485	-0.119501	0.529359	-0.041544	0.827452	-0.119501	0.529359	-0.0137321	0.942585	-0.0375854	0.843682	-0.515015	0.00358838	aracne_aml	blca
ZNF622	0.0996559	0.600312	0.125708	0.508029	-0.030741	0.87189	0.125708	0.508029	0.11121	0.558509	0.229367	0.22275	0.415088	0.0225524	aracne_aml	blca
ZNF638	0.336108	0.0693768	0.285016	0.126854	0.368928	0.0448305	0.285016	0.126854	-0.091633	0.630102	0.291531	0.118028	0.218274	0.246549	aracne_aml	blca
ZNF658	-0.146959	0.438371	-0.0729603	0.701608	-0.15958	0.399602	-0.0729603	0.701608	0.145954	0.441544	-0.103095	0.587728	-0.185491	0.326416	aracne_aml	blca
ZNF674	-0.499217	0.00497829	-0.446632	0.0133535	-0.45995	0.0105479	-0.446632	0.0133535	-0.238614	0.204139	-0.478987	0.00740855	-0.338024	0.0677052	aracne_aml	blca
ZNF687	0.197455	0.295611	0.0648889	0.733353	0.213337	0.257663	0.0648889	0.733353	0.362197	0.0491948	0.230314	0.220792	-0.65344	9.03429e-05	aracne_aml	blca
ZNF763	-0.216689	0.25008	-0.295384	0.113027	-0.244322	0.193201	-0.295384	0.113027	-0.29698	0.111003	-0.279445	0.134777	-0.434397	0.0164555	aracne_aml	blca
ZNF780B	-0.185703	0.325854	-0.221889	0.238615	-0.192385	0.308432	-0.221889	0.238615	-0.275217	0.141029	-0.27722	0.138042	-0.0410048	0.829659	aracne_aml	blca
ZNHIT3	-0.209118	0.267415	-0.147013	0.4382	-0.163321	0.388497	-0.147013	0.4382	-0.404683	0.0265397	-0.326701	0.0780535	0.21464	0.254698	aracne_aml	blca
ZNHIT6	-0.110994	0.559277	-0.0456327	0.810761	-0.160447	0.397012	-0.0456327	0.810761	-0.0474696	0.803288	-0.101485	0.593604	-0.0145578	0.939139	aracne_aml	blca
ZRANB2	0.102962	0.588215	0.0743692	0.696115	0.086776	0.64842	0.0743692	0.696115	-0.00149181	0.993758	0.0794602	0.676394	0.0106118	0.955617	aracne_aml	blca
ZRSR2	0.186135	0.324711	0.211912	0.260929	0.152294	0.421741	0.211912	0.260929	0.311818	0.0934552	0.242681	0.196302	0.067018	0.724935	aracne_aml	blca
ZWINT	0.293949	0.114871	0.239063	0.203263	0.315885	0.0890356	0.239063	0.203263	0.077634	0.683445	0.32567	0.0790523	0.335657	0.0697748	aracne_aml	blca
ZZZ3	-0.290749	0.119063	-0.362035	0.0493032	-0.218692	0.245621	-0.362035	0.0493032	-0.209437	0.266669	-0.308999	0.0966162	-0.459367	0.0106593	aracne_aml	blca
AATF	-0.162634	0.303454	-0.130449	0.410271	-0.27065	0.0829894	-0.130449	0.410271	-0.100948	0.524711	-0.0488815	0.75853	-0.172592	0.274395	aracne_aml	brca
ABT1	0.0322642	0.839261	0.125039	0.430116	0.109295	0.490821	0.125039	0.430116	0.225284	0.15144	0.217605	0.166256	0.329746	0.0329612	aracne_aml	brca
ACIN1	-0.159316	0.313558	-0.141278	0.372157	-0.103565	0.513964	-0.141278	0.372157	0.159446	0.313161	-0.0800523	0.614295	-0.0883718	0.577854	aracne_aml	brca
ACTB	-0.0150324	0.924723	-0.00152065	0.992374	-0.0654978	0.680261	-0.00152065	0.992374	-0.143793	0.363615	-0.0471082	0.767041	-0.158083	0.317367	aracne_aml	brca
AGAP2	-0.173497	0.271848	-0.180482	0.252714	-0.164265	0.298567	-0.180482	0.252714	-0.21474	0.172043	-0.208562	0.185014	-0.144955	0.35971	aracne_aml	brca
AGAP6	0.146737	0.353772	0.125494	0.428427	0.21523	0.171043	0.125494	0.428427	0.203706	0.195687	0.193412	0.219726	0.017502	0.912401	aracne_aml	brca
AGFG1	-0.0475188	0.765068	0.00847678	0.95751	-0.0716463	0.65207	0.00847678	0.95751	-0.0225508	0.887275	-0.00498745	0.974993	0.0439313	0.782357	aracne_aml	brca
AHCTF1	-0.0834397	0.59934	-0.0896925	0.572161	-0.0227773	0.88615	-0.0896925	0.572161	-0.266823	0.0876093	-0.136868	0.387415	0.0428845	0.787422	aracne_aml	brca
AIFM1	0.176584	0.263278	0.301451	0.0523718	0.172534	0.274559	0.301451	0.0523718	-0.23404	0.135755	0.0631037	0.691358	0.153661	0.331265	aracne_aml	brca
AKT1	-0.489234	0.00100927	-0.322165	0.0374619	-0.47374	0.00152954	-0.322165	0.0374619	-0.320404	0.0385763	-0.491493	0.000948369	-0.333058	0.0311398	aracne_aml	brca
APC	0.0751928	0.636021	0.102022	0.520285	0.0731249	0.645359	0.102022	0.520285	0.0408686	0.7972	0.0967751	0.542073	0.207746	0.186776	aracne_aml	brca
APH1A	-0.102181	0.519632	-0.0653921	0.680749	-0.0357578	0.822123	-0.0653921	0.680749	-0.180856	0.251717	-0.0498524	0.753882	0.159951	0.311609	aracne_aml	brca
ARF1	-0.0178516	0.910658	0.0573879	0.718107	0.0452549	0.775966	0.0573879	0.718107	0.0773009	0.626558	0.0776239	0.625113	0.1955	0.214694	aracne_aml	brca
ARF4	0.109717	0.489135	0.254098	0.104413	0.206515	0.189461	0.254098	0.104413	0.198394	0.207849	0.103443	0.51446	-0.131764	0.405526	aracne_aml	brca
ARF6	-0.0629436	0.692102	-0.121256	0.444307	-0.0503952	0.751286	-0.121256	0.444307	0.10607	0.503778	-0.0642834	0.685882	-0.0135514	0.932121	aracne_aml	brca
ARFRP1	0.480029	0.00129505	0.482958	0.0011972	0.496516	0.000824496	0.482958	0.0011972	0.452843	0.00260116	0.558335	0.000121864	0.151555	0.338015	aracne_aml	brca
ARHGAP11A	-0.297983	0.0552801	-0.276574	0.0762161	-0.316918	0.0408623	-0.276574	0.0762161	-0.300522	0.0531388	-0.322081	0.0375143	-0.152425	0.335214	aracne_aml	brca
ARHGAP27	-0.0919028	0.56269	-0.0709192	0.65538	-0.123771	0.434843	-0.0709192	0.65538	0.117647	0.458078	-0.0176811	0.911507	-0.0448654	0.777845	aracne_aml	brca
ARHGEF5	-0.011103	0.944364	-0.0017762	0.991093	-0.133613	0.398909	-0.0017762	0.991093	0.131413	0.406787	0.0128798	0.935478	-0.199847	0.204471	aracne_aml	brca
ARHGEF7	0.422847	0.00527325	0.383923	0.0120719	0.468859	0.0017367	0.383923	0.0120719	0.00728879	0.96346	0.384153	0.0120164	-0.0276164	0.862175	aracne_aml	brca
ARID1A	0.204577	0.193739	0.197399	0.210185	0.200294	0.203439	0.197399	0.210185	0.14829	0.348644	0.184529	0.242051	-0.0801058	0.614058	aracne_aml	brca
ARID1B	-0.176302	0.264053	-0.20162	0.200401	-0.12384	0.434584	-0.20162	0.200401	0.111584	0.48173	-0.169475	0.283287	-0.259183	0.0974254	aracne_aml	brca
ARID2	0.0673157	0.671879	-0.0957783	0.546261	0.17795	0.259544	-0.0957783	0.546261	-0.166246	0.292695	-0.0193676	0.903105	0.0241615	0.879281	aracne_aml	brca
ARID3A	0.212131	0.177438	0.222518	0.156662	0.17196	0.276184	0.222518	0.156662	0.0733836	0.644188	0.183444	0.24488	0.179309	0.255864	aracne_aml	brca
ARID3B	-0.165763	0.29412	-0.171917	0.276304	-0.108307	0.494771	-0.171917	0.276304	-0.10267	0.517624	-0.139121	0.379573	0.0819646	0.605833	aracne_aml	brca
ARL2	0.108358	0.494568	0.113022	0.476063	0.083164	0.600552	0.113022	0.476063	-0.114563	0.470028	0.0444498	0.779852	-0.0962614	0.54423	aracne_aml	brca
ARL4D	0.153153	0.332885	0.180671	0.252208	0.267696	0.0865378	0.180671	0.252208	0.282306	0.0700814	0.240629	0.124773	0.191109	0.225373	aracne_aml	brca
ASB3	0.0877541	0.580526	0.0368445	0.816808	0.0393253	0.804706	0.0368445	0.816808	0.0666465	0.67496	0.0784584	0.621386	-0.085301	0.591191	aracne_aml	brca
ASCC3	-0.220911	0.159753	-0.116341	0.463121	-0.260058	0.0962601	-0.116341	0.463121	-0.115551	0.466185	-0.258744	0.0980143	-0.197429	0.210113	aracne_aml	brca
ASF1A	0.332439	0.0314741	0.327683	0.0341393	0.39928	0.00880616	0.327683	0.0341393	0.185511	0.23951	0.330149	0.0327354	-0.175735	0.265618	aracne_aml	brca
ASF1B	0.304764	0.0497092	0.256989	0.100395	0.287179	0.06518	0.256989	0.100395	0.0438435	0.782782	0.196897	0.211371	0.215307	0.170886	aracne_aml	brca
ASH1L	-0.0216443	0.891779	-0.0491374	0.757304	0.000631206	0.996835	-0.0491374	0.757304	-0.215071	0.171367	-0.0927193	0.55921	-0.417198	0.0059825	aracne_aml	brca
ASH2L	-0.00356033	0.982147	0.0125229	0.937262	-0.0544374	0.732048	0.0125229	0.937262	0.140596	0.374491	0.0440871	0.781604	0.327343	0.0343372	aracne_aml	brca
ATAD2	0.0489364	0.758267	0.0178657	0.910588	0.0649883	0.682617	0.0178657	0.910588	-0.268569	0.0854773	-0.0162856	0.918468	-0.267369	0.0869384	aracne_aml	brca
ATF1	0.146572	0.35432	0.13062	0.409649	0.139821	0.377156	0.13062	0.409649	-0.0611572	0.700428	0.0659565	0.678142	-0.151921	0.336835	aracne_aml	brca
ATF4	-0.103368	0.514768	-0.0865309	0.585833	-0.0355339	0.823219	-0.0865309	0.585833	-0.215131	0.171245	-0.0915579	0.564163	-0.387098	0.0113231	aracne_aml	brca
ATF7	0.402893	0.00815909	0.360307	0.0190822	0.287629	0.0647415	0.360307	0.0190822	-0.115768	0.465341	0.240782	0.124526	-0.0103189	0.948288	aracne_aml	brca
ATIC	-0.317186	0.0406828	-0.342068	0.0266016	-0.31065	0.0452493	-0.342068	0.0266016	-0.0871669	0.583071	-0.257312	0.0999532	-0.0581814	0.714373	aracne_aml	brca
ATP2A2	0.24065	0.124738	0.231689	0.139843	0.0201515	0.899203	0.231689	0.139843	0.260331	0.095898	0.238338	0.128513	0.24618	0.116049	aracne_aml	brca
ATP6AP2	0.0691995	0.663234	0.0494949	0.755592	0.0975423	0.53886	0.0494949	0.755592	0.178487	0.258085	0.108741	0.493035	0.375232	0.0143412	aracne_aml	brca
ATR	0.0888074	0.575974	0.0564696	0.722437	0.0610714	0.700828	0.0564696	0.722437	0.0865871	0.585589	0.0962916	0.544103	-0.00971116	0.951329	aracne_aml	brca
ATRIP	0.301221	0.0525609	0.319741	0.0390024	0.278958	0.073615	0.319741	0.0390024	-0.0376029	0.813104	0.24595	0.116401	0.310061	0.0456805	aracne_aml	brca
ATXN7L3	-0.0348898	0.826374	-0.0627422	0.693039	-0.0486539	0.759621	-0.0627422	0.693039	-0.135635	0.391746	-0.139114	0.379599	-0.387513	0.0112281	aracne_aml	brca
BAK1	-0.0614233	0.699185	-0.0233483	0.883316	-0.0378714	0.811794	-0.0233483	0.883316	-0.227187	0.147924	-0.124539	0.431978	-0.0279362	0.860594	aracne_aml	brca
BAMBI	-0.341407	0.0269146	-0.347548	0.02412	-0.237167	0.130457	-0.347548	0.02412	-0.110256	0.486994	-0.282399	0.0699856	-0.571635	7.67617e-05	aracne_aml	brca
BAP1	0.135949	0.390642	0.110933	0.484304	0.125237	0.42938	0.110933	0.484304	-0.11162	0.481585	0.148737	0.347177	-0.201159	0.201454	aracne_aml	brca
BARD1	0.412276	0.00666652	0.412067	0.00669695	0.428998	0.00458507	0.412067	0.00669695	0.147178	0.35231	0.400739	0.00853986	0.15413	0.329772	aracne_aml	brca
BAZ2A	-0.128316	0.418032	-0.15955	0.312841	-0.0554805	0.72711	-0.15955	0.312841	0.355822	0.0207413	-0.031776	0.841662	-0.211896	0.177931	aracne_aml	brca
BCAR1	-0.355864	0.0207253	-0.228354	0.145797	-0.345947	0.0248244	-0.228354	0.145797	-0.339908	0.0276361	-0.376105	0.014098	0.0234191	0.882964	aracne_aml	brca
BCL2L1	-0.37579	0.0141852	-0.267788	0.0864255	-0.307777	0.0473842	-0.267788	0.0864255	-0.348739	0.0236073	-0.361152	0.0187822	-0.3838	0.0121019	aracne_aml	brca
BCL2L2	-0.00604111	0.969712	-0.0267524	0.866447	-0.0549781	0.729487	-0.0267524	0.866447	0.0376279	0.812982	0.011396	0.942898	-0.260328	0.0959031	aracne_aml	brca
BCL6	0.0516029	0.745523	0.021214	0.893918	0.0214942	0.892525	0.021214	0.893918	0.0620095	0.696451	0.067026	0.673212	-0.270939	0.082648	aracne_aml	brca
BCLAF1	0.441423	0.00342959	0.256928	0.100479	0.426613	0.00484201	0.256928	0.100479	0.314178	0.0427353	0.40515	0.00777601	-0.286921	0.0654325	aracne_aml	brca
BCORL1	0.25945	0.0970683	0.364733	0.0175557	0.119252	0.451924	0.364733	0.0175557	-0.173155	0.272809	0.149071	0.346084	0.185425	0.239733	aracne_aml	brca
BDP1	0.127988	0.419231	0.13067	0.40947	0.165376	0.295263	0.13067	0.40947	0.135686	0.391566	0.179898	0.254278	-0.0140318	0.92972	aracne_aml	brca
BIRC2	0.359463	0.0193853	0.371671	0.0153704	0.324227	0.0361905	0.371671	0.0153704	-0.0675897	0.670619	0.292258	0.0603637	0.41769	0.00591767	aracne_aml	brca
BLM	0.0537171	0.735465	0.0950742	0.549229	-0.00369745	0.98146	0.0950742	0.549229	0.385825	0.0116184	0.120541	0.447015	0.074919	0.637254	aracne_aml	brca
BMI1	-0.116225	0.463569	-0.115947	0.464646	-0.13056	0.409868	-0.115947	0.464646	-0.252861	0.106169	-0.154776	0.327726	-0.426604	0.00484304	aracne_aml	brca
BPTF	-0.199309	0.205717	-0.211847	0.178034	-0.187558	0.234272	-0.211847	0.178034	0.137225	0.386167	-0.101652	0.521806	-0.262455	0.0931226	aracne_aml	brca
BRAF	0.103844	0.512823	0.0802849	0.613263	0.193475	0.219575	0.0802849	0.613263	0.0725931	0.647769	0.0998152	0.529396	-0.237967	0.129126	aracne_aml	brca
BRAP	0.199804	0.204571	0.232016	0.139268	0.154158	0.329684	0.232016	0.139268	-0.201802	0.199985	0.101283	0.523327	0.0334393	0.833488	aracne_aml	brca
BRCA1	0.453054	0.00258764	0.439657	0.00357643	0.434639	0.00402413	0.439657	0.00357643	0.0875716	0.581316	0.436548	0.00384837	0.303646	0.0505953	aracne_aml	brca
BRCA2	0.0254986	0.872654	0.0378292	0.811999	-0.0115945	0.941905	0.0378292	0.811999	-0.275725	0.0771589	-0.0669347	0.673632	0.132182	0.404025	aracne_aml	brca
BRD4	-0.135281	0.392996	-0.220664	0.160233	-0.116492	0.462536	-0.220664	0.160233	0.0221964	0.889035	-0.18552	0.239489	0.322352	0.0373453	aracne_aml	brca
BRD7	-0.0893672	0.573561	-0.149586	0.344401	-0.0756848	0.633807	-0.149586	0.344401	-0.131837	0.405263	-0.0812793	0.60886	-0.0837944	0.597783	aracne_aml	brca
BRD8	-0.180109	0.253714	-0.147204	0.352226	-0.216877	0.167714	-0.147204	0.352226	-0.254696	0.103572	-0.228769	0.145047	0.0398908	0.801953	aracne_aml	brca
BRPF1	-0.105969	0.504186	-0.107948	0.496209	-0.090177	0.570078	-0.107948	0.496209	-0.158768	0.315249	-0.132258	0.403752	0.0435122	0.784384	aracne_aml	brca
BTAF1	-0.191424	0.224595	-0.183432	0.244912	-0.246075	0.116209	-0.183432	0.244912	-0.352307	0.0221247	-0.369463	0.0160393	-0.00130513	0.993455	aracne_aml	brca
BTF3	-0.110868	0.484565	-0.067487	0.671091	-0.143269	0.365385	-0.067487	0.671091	0.130665	0.409489	-0.0984033	0.535266	-0.185178	0.240372	aracne_aml	brca
BTG1	-0.282467	0.0699151	-0.289293	0.06314	-0.299862	0.0536888	-0.289293	0.06314	-0.398083	0.00903012	-0.359805	0.0192621	-0.393383	0.00995702	aracne_aml	brca
C18orf32	0.0661338	0.677324	0.216833	0.167801	0.0967275	0.542273	0.216833	0.167801	0.133528	0.399213	0.129314	0.414389	0.0698763	0.660139	aracne_aml	brca
C1D	-0.21102	0.179772	-0.180847	0.25174	-0.214069	0.173419	-0.180847	0.25174	-0.102343	0.518969	-0.15759	0.318898	-0.182847	0.246447	aracne_aml	brca
C1QBP	0.153261	0.332541	0.0887847	0.576071	0.146554	0.354379	0.0887847	0.576071	-0.0648893	0.683075	0.210221	0.181463	-0.151337	0.338719	aracne_aml	brca
CACNB3	0.0721203	0.649915	0.127986	0.41924	0.0276869	0.861826	0.127986	0.41924	0.0663589	0.676286	0.0543211	0.7326	0.245404	0.117239	aracne_aml	brca
CAD	-0.146364	0.35501	-0.00184237	0.990761	-0.151679	0.337613	-0.00184237	0.990761	0.062024	0.696384	-0.0258991	0.87067	0.138488	0.381768	aracne_aml	brca
CAMLG	0.183724	0.244147	0.234551	0.134879	0.226348	0.149467	0.234551	0.134879	0.217943	0.165583	0.250359	0.109792	0.357993	0.0199237	aracne_aml	brca
CAND1	-0.0195491	0.902201	-0.0450123	0.777136	-0.00620132	0.968909	-0.0450123	0.777136	0.056755	0.72109	-0.011285	0.943453	-0.126878	0.42331	aracne_aml	brca
CAP1	-0.10164	0.521856	-0.0361253	0.820325	-0.142466	0.368108	-0.0361253	0.820325	-0.127299	0.421759	-0.102673	0.517614	0.170595	0.280071	aracne_aml	brca
CARM1	0.0460221	0.772268	-0.00482747	0.975795	0.0199497	0.900207	-0.00482747	0.975795	0.0176176	0.911824	0.0333803	0.833778	-0.161742	0.30615	aracne_aml	brca
CASZ1	-0.17336	0.272232	-0.172041	0.275953	-0.152343	0.335478	-0.172041	0.275953	0.07139	0.653236	-0.129794	0.412642	-0.330206	0.0327033	aracne_aml	brca
CCAR1	-0.0980567	0.536711	-0.108037	0.495855	-0.169036	0.284555	-0.108037	0.495855	-0.195507	0.214676	-0.115202	0.467539	0.0261404	0.869476	aracne_aml	brca
CCDC59	0.143834	0.363478	-0.0302363	0.849244	0.1205	0.447172	-0.0302363	0.849244	-0.0935878	0.555519	0.072516	0.648119	0.00629433	0.968443	aracne_aml	brca
CCNC	-0.121008	0.445244	-0.0799748	0.61464	-0.120807	0.446005	-0.0799748	0.61464	-0.0243805	0.878195	-0.122735	0.438728	-0.026481	0.86779	aracne_aml	brca
CCND1	0.217523	0.16642	0.236095	0.132255	0.182526	0.24729	0.236095	0.132255	0.134902	0.394333	0.204859	0.193113	-0.473865	0.00152454	aracne_aml	brca
CCNE1	0.0113355	0.943201	0.0464722	0.770101	0.040705	0.797994	0.0464722	0.770101	0.11103	0.483919	0.0403765	0.799591	-0.588167	4.19986e-05	aracne_aml	brca
CCNH	0.0554057	0.727463	0.0965318	0.543094	0.0723822	0.648727	0.0965318	0.543094	0.0487157	0.759324	0.0713251	0.653531	0.0993304	0.531408	aracne_aml	brca
CCNL1	0.143805	0.363574	0.239198	0.1271	0.0925439	0.559956	0.239198	0.1271	0.0238425	0.880863	0.126163	0.425948	0.172616	0.274328	aracne_aml	brca
CDC42	-0.205623	0.191422	-0.303929	0.0503698	-0.26451	0.0904957	-0.303929	0.0503698	0.163442	0.301027	-0.13712	0.386532	-0.384836	0.0118524	aracne_aml	brca
CDC42SE1	-0.0467424	0.768801	-0.106321	0.502763	-0.0879491	0.579682	-0.106321	0.502763	0.00579685	0.970936	-0.0499956	0.753197	-0.476444	0.00142449	aracne_aml	brca
CDK12	0.176242	0.264219	0.219665	0.162182	0.120944	0.445486	0.219665	0.162182	0.218389	0.164697	0.231011	0.141038	0.199639	0.204952	aracne_aml	brca
CDK2	-0.16297	0.302444	-0.234928	0.134235	-0.165061	0.296197	-0.234928	0.134235	-0.27591	0.076953	-0.196852	0.211476	-0.202977	0.197324	aracne_aml	brca
CDK4	-0.0790099	0.618929	-0.178394	0.258336	0.0106957	0.946402	-0.178394	0.258336	-0.236292	0.131923	-0.182843	0.246457	-0.120587	0.446841	aracne_aml	brca
CDK6	-0.0127847	0.935953	0.0060221	0.969807	-0.0334621	0.833376	0.0060221	0.969807	-0.0932515	0.556947	-0.0207108	0.896421	-0.320791	0.0383292	aracne_aml	brca
CEBPB	-0.218314	0.164846	-0.0916383	0.563819	-0.205696	0.19126	-0.0916383	0.563819	0.0457948	0.773363	-0.2003	0.203426	-0.254685	0.103588	aracne_aml	brca
CEBPZ	-0.453846	0.00253758	-0.350746	0.0227634	-0.441435	0.00342858	-0.350746	0.0227634	-0.188505	0.231878	-0.370666	0.0156719	-0.172134	0.27569	aracne_aml	brca
CELSR2	-0.0865299	0.585837	-0.0748582	0.637528	-0.0899005	0.571266	-0.0748582	0.637528	0.0614541	0.699042	-0.0457727	0.773469	0.121026	0.445175	aracne_aml	brca
CENPI	0.175478	0.266327	0.123422	0.436149	0.168046	0.287427	0.123422	0.436149	0.128817	0.416201	0.110676	0.485326	0.167497	0.289026	aracne_aml	brca
CEP43	-0.0242803	0.878692	0.028495	0.857834	-0.142424	0.368249	0.028495	0.857834	-0.0250877	0.874689	-0.0200201	0.899857	-0.0249838	0.875204	aracne_aml	brca
CERS2	0.0832231	0.600292	0.0679687	0.668877	0.117819	0.457419	0.0679687	0.668877	0.109154	0.491382	0.0913123	0.565213	0.00421758	0.978852	aracne_aml	brca
CFL1	-0.0388208	0.807164	0.0604263	0.703844	0.0802315	0.6135	0.0604263	0.703844	-0.173431	0.272033	0.0571538	0.71921	0.440598	0.00349752	aracne_aml	brca
CFLAR	-0.109597	0.489615	-0.0755542	0.634394	-0.0671757	0.672523	-0.0755542	0.634394	-0.345004	0.025247	-0.217187	0.167091	-0.0684926	0.666473	aracne_aml	brca
CHD1	-0.160573	0.309706	-0.152971	0.333467	-0.125325	0.429052	-0.152971	0.333467	0.146081	0.355952	-0.103544	0.514048	-0.167327	0.289523	aracne_aml	brca
CHD4	-0.182392	0.247643	-0.250042	0.110256	-0.205862	0.190894	-0.250042	0.110256	-0.0415412	0.793934	-0.151835	0.337113	-0.141672	0.370811	aracne_aml	brca
CHD8	0.104245	0.511189	0.0826409	0.602853	-0.00058217	0.997081	0.0826409	0.602853	0.0937068	0.555014	0.0953064	0.548249	0.00865016	0.956641	aracne_aml	brca
CHKA	-0.272562	0.0807539	-0.256405	0.101197	-0.216358	0.168757	-0.256405	0.101197	-0.00211517	0.989393	-0.18715	0.235312	-0.14036	0.375302	aracne_aml	brca
CHMP1A	-0.270185	0.0835404	-0.312916	0.0436211	-0.267819	0.0863884	-0.312916	0.0436211	0.146525	0.354475	-0.210377	0.181133	-0.311305	0.0447733	aracne_aml	brca
CHMP5	-0.232189	0.138966	0.0148903	0.925432	-0.284745	0.0675932	0.0148903	0.925432	0.112408	0.478478	-0.116565	0.462252	0.00104346	0.994767	aracne_aml	brca
CIAO1	-0.043105	0.786354	-0.0133865	0.932945	-0.0566942	0.721377	-0.0133865	0.932945	-0.419149	0.00572878	-0.216521	0.168429	0.182682	0.246881	aracne_aml	brca
CIDEB	-0.210963	0.179892	-0.213391	0.174818	-0.323128	0.0368637	-0.213391	0.174818	-0.148205	0.348924	-0.229519	0.143696	0.263599	0.0916528	aracne_aml	brca
CIT	-0.309578	0.0460361	-0.370777	0.0156383	-0.149312	0.345295	-0.370777	0.0156383	-0.0723755	0.648757	-0.272289	0.0810698	0.0329825	0.835731	aracne_aml	brca
CITED4	-0.00985171	0.950626	0.021619	0.891904	0.0538551	0.73481	0.021619	0.891904	-0.251207	0.108553	-0.016949	0.915158	0.03635	0.819226	aracne_aml	brca
CKS2	0.147813	0.350216	0.092446	0.560373	0.0628759	0.692417	0.092446	0.560373	-0.23025	0.142389	-0.030822	0.846358	0.166407	0.292222	aracne_aml	brca
CLTC	0.280292	0.0721906	0.310773	0.0451595	0.274071	0.0790229	0.310773	0.0451595	0.211095	0.179615	0.252864	0.106166	0.00607642	0.969535	aracne_aml	brca
CNOT1	0.109079	0.491683	0.181889	0.248972	0.0581714	0.71442	0.181889	0.248972	-0.253436	0.105351	0.0917716	0.56325	0.0473045	0.766098	aracne_aml	brca
CNOT2	-0.199242	0.205873	-0.0891371	0.574552	-0.178704	0.257498	-0.0891371	0.574552	-0.0302463	0.849195	-0.229002	0.144626	-0.0336677	0.832367	aracne_aml	brca
CNOT3	-0.0243295	0.878448	0.0570771	0.719571	-0.0408819	0.797135	0.0570771	0.719571	-0.161442	0.30706	-0.0823061	0.604327	0.226545	0.149104	aracne_aml	brca
CNOT7	0.0400514	0.801172	0.0275218	0.862642	0.0414319	0.794464	0.0275218	0.862642	0.184803	0.241342	0.071197	0.654114	-0.263315	0.092016	aracne_aml	brca
CNOT9	0.102146	0.519777	0.117334	0.459285	0.0784753	0.621311	0.117334	0.459285	0.121052	0.445079	0.0768448	0.6286	0.0651569	0.681837	aracne_aml	brca
CNTN1	-0.0629358	0.692139	-0.17378	0.271056	0.0110207	0.944776	-0.17378	0.271056	0.053806	0.735043	-0.0298778	0.851011	-0.196875	0.211421	aracne_aml	brca
COPRS	-0.156211	0.323204	0.125884	0.42698	-0.0838055	0.597735	0.125884	0.42698	0.203886	0.195282	0.0226625	0.88672	-0.0357908	0.821961	aracne_aml	brca
COPS2	0.0669794	0.673426	0.0165552	0.917123	0.0668784	0.673892	0.0165552	0.917123	0.132174	0.404053	0.150938	0.340007	0.115366	0.466903	aracne_aml	brca
COPS3	-0.195671	0.214285	-0.143745	0.363778	-0.234159	0.135551	-0.143745	0.363778	-0.0697707	0.660621	-0.1373	0.385905	0.287461	0.0649048	aracne_aml	brca
COPS5	0.0431564	0.786105	-0.0500581	0.752898	-0.0746355	0.638532	-0.0500581	0.752898	-0.00320808	0.983913	0.0073758	0.963024	0.167797	0.288151	aracne_aml	brca
CREBBP	0.298475	0.0548598	0.297615	0.0555964	0.254955	0.103209	0.297615	0.0555964	0.178619	0.257727	0.238344	0.128503	-0.0189155	0.905357	aracne_aml	brca
CRK	-0.142386	0.368379	-0.181455	0.250121	-0.0619933	0.696527	-0.181455	0.250121	-0.438912	0.00363999	-0.210948	0.179925	-0.253041	0.105913	aracne_aml	brca
CRKL	0.129792	0.412652	0.0324349	0.838422	0.139156	0.379452	0.0324349	0.838422	0.111804	0.480859	0.132985	0.40115	-0.180088	0.25377	aracne_aml	brca
CRTC2	0.213796	0.173981	0.159135	0.314116	0.245957	0.116389	0.159135	0.314116	0.0571833	0.719071	0.182404	0.247613	0.0560891	0.724233	aracne_aml	brca
CSDE1	0.0634646	0.689681	0.165251	0.295634	0.125523	0.42832	0.165251	0.295634	-0.106906	0.500402	0.00143111	0.992823	0.237682	0.129599	aracne_aml	brca
CSNK1A1	-0.116132	0.46393	-0.128836	0.416132	-0.0752889	0.635588	-0.128836	0.416132	0.0562552	0.723449	-0.0671676	0.67256	0.0899247	0.571162	aracne_aml	brca
CSNK1D	-0.126717	0.423904	-0.124724	0.431287	-0.0339175	0.831141	-0.124724	0.431287	-0.200752	0.202386	-0.128327	0.417992	-0.353757	0.0215449	aracne_aml	brca
CSNK2A1	0.0421948	0.790764	-0.00753498	0.962227	0.020376	0.898086	-0.00753498	0.962227	0.0921124	0.561795	0.0402611	0.800152	-0.0696088	0.661361	aracne_aml	brca
CSNK2B	-0.0143733	0.928015	-0.0025591	0.987167	-0.0188164	0.90585	-0.0025591	0.987167	0.0224871	0.887591	-0.0240301	0.879932	0.0354677	0.823543	aracne_aml	brca
CTBP2	0.0576575	0.716837	0.0914577	0.564591	0.0728741	0.646495	0.0914577	0.564591	-0.0750239	0.636781	0.0418058	0.79265	-0.177599	0.260498	aracne_aml	brca
CTNNB1	0.0461188	0.771802	0.059522	0.708079	-0.0869399	0.584056	0.059522	0.708079	-0.015509	0.922343	0.0164351	0.917722	-0.404429	0.00789682	aracne_aml	brca
CUL3	-0.0604564	0.703703	-0.0533135	0.737382	-0.0534115	0.736916	-0.0533135	0.737382	0.14076	0.373931	-0.0442327	0.780901	0.0593195	0.709028	aracne_aml	brca
CXXC1	-0.044583	0.779208	0.0476405	0.764484	-0.0454163	0.775187	0.0476405	0.764484	0.0606468	0.702813	-0.0193874	0.903007	0.225832	0.150421	aracne_aml	brca
CYCS	0.287678	0.0646936	0.305546	0.0490973	0.284867	0.0674709	0.305546	0.0490973	-0.0885904	0.57691	0.22555	0.150946	0.143977	0.362996	aracne_aml	brca
CYP24A1	0.0144215	0.927774	0.0207175	0.896387	0.144309	0.361879	0.0207175	0.896387	0.114798	0.469115	0.0602516	0.704662	0.206941	0.18853	aracne_aml	brca
DAP3	0.0312766	0.84412	-0.219136	0.163222	-0.00721134	0.963848	-0.219136	0.163222	-0.122191	0.440774	-0.119442	0.451201	0.0488066	0.758889	aracne_aml	brca
DAXX	-0.0696675	0.661093	-0.0327991	0.836632	-0.10673	0.50111	-0.0327991	0.836632	-0.157147	0.320278	-0.115467	0.466511	-0.0664816	0.67572	aracne_aml	brca
DCAF6	-0.0355699	0.823043	-0.00180429	0.990952	-0.0722472	0.649339	-0.00180429	0.990952	-0.359482	0.0193786	-0.143598	0.364275	0.125078	0.42997	aracne_aml	brca
DCDC2B	0.167771	0.288227	0.0646995	0.683954	0.166757	0.291195	0.0646995	0.683954	0.237626	0.129693	0.178968	0.256782	0.0358748	0.82155	aracne_aml	brca
DDX1	-0.142323	0.368592	-0.0793386	0.617467	-0.130094	0.411554	-0.0793386	0.617467	-0.114444	0.470495	-0.0956573	0.546771	0.0796738	0.615976	aracne_aml	brca
DDX20	-0.294194	0.0586044	-0.26401	0.0911302	-0.309344	0.0462099	-0.26401	0.0911302	-0.0378056	0.812115	-0.241815	0.122869	0.223821	0.154186	aracne_aml	brca
DDX5	-0.141545	0.371244	-0.0719464	0.650706	-0.272869	0.0803987	-0.0719464	0.650706	-0.0507626	0.749532	-0.182415	0.247582	-0.0877569	0.580514	aracne_aml	brca
DDX6	-0.0680695	0.668414	-0.0884508	0.577513	-0.0719887	0.650513	-0.0884508	0.577513	0.0103447	0.948158	-0.0700253	0.659458	-0.0780069	0.623402	aracne_aml	brca
DERL2	-0.441612	0.00341419	-0.312	0.0442733	-0.388896	0.0109168	-0.312	0.0442733	0.0135079	0.932339	-0.157905	0.317921	-0.0918788	0.562792	aracne_aml	brca
DICER1	-0.258248	0.0986829	-0.26328	0.0920617	-0.236568	0.131459	-0.26328	0.0920617	-0.0605091	0.703457	-0.225956	0.150193	0.08525	0.591414	aracne_aml	brca
DIDO1	-0.0102584	0.94859	-0.0294724	0.85301	0.0135538	0.932109	-0.0294724	0.85301	0.233947	0.135916	0.0780347	0.623277	-0.114534	0.470141	aracne_aml	brca
DLG5	0.0875343	0.581478	0.147931	0.349825	0.254286	0.104149	0.147931	0.349825	0.228559	0.145426	0.192953	0.220844	0.0172454	0.91368	aracne_aml	brca
DLX3	-0.250202	0.110022	-0.147208	0.352212	-0.115109	0.467903	-0.147208	0.352212	-0.0980593	0.5367	-0.207279	0.187793	-0.350931	0.0226869	aracne_aml	brca
DMAP1	0.445981	0.00307472	0.435837	0.00391301	0.421662	0.00541561	0.435837	0.00391301	-0.0757877	0.633345	0.396142	0.00940354	0.220831	0.15991	aracne_aml	brca
DNAJA1	0.252042	0.107345	0.0906263	0.56815	0.237816	0.129377	0.0906263	0.56815	0.141093	0.372788	0.254658	0.103626	-0.0411567	0.7958	aracne_aml	brca
DNAJA3	0.103848	0.512808	0.102664	0.517649	0.137278	0.385981	0.102664	0.517649	-0.0700024	0.659562	0.0647303	0.683811	0.0782732	0.622213	aracne_aml	brca
DNAJB6	-0.0896882	0.572179	-0.111026	0.483937	0.19766	0.20957	-0.111026	0.483937	-0.238121	0.128871	-0.143205	0.365602	0.227956	0.146519	aracne_aml	brca
DNLZ	0.0626351	0.693538	0.0900886	0.570458	0.055657	0.726275	0.0900886	0.570458	0.131027	0.408181	0.0738427	0.642111	0.108517	0.49393	aracne_aml	brca
DNM1L	0.033113	0.83509	0.0463155	0.770855	-0.00432988	0.978289	0.0463155	0.770855	0.00953052	0.952234	0.0351637	0.825032	0.0376471	0.812888	aracne_aml	brca
DNM2	-0.1645	0.297865	-0.137082	0.386666	-0.168035	0.287458	-0.137082	0.386666	-0.180819	0.251814	-0.206884	0.188653	0.0266079	0.867162	aracne_aml	brca
DNMT1	0.148924	0.346565	0.163901	0.299652	0.13495	0.394164	0.163901	0.299652	0.0462525	0.771159	0.126678	0.424047	0.417946	0.00588409	aracne_aml	brca
DNTTIP2	0.149127	0.3459	0.161376	0.307262	0.162636	0.30345	0.161376	0.307262	0.144427	0.361482	0.21482	0.171879	0.21815	0.165171	aracne_aml	brca
DOT1L	-0.0324941	0.838131	-0.0261093	0.86963	-0.0170779	0.914515	-0.0261093	0.86963	0.0293965	0.853385	-0.0221706	0.889164	-0.0662131	0.676958	aracne_aml	brca
DPF2	0.05795	0.715461	0.0867153	0.585032	0.110586	0.485681	0.0867153	0.585032	0.0501518	0.75245	0.0626084	0.693662	0.131953	0.404846	aracne_aml	brca
DR1	0.0591987	0.709595	0.0449405	0.777483	0.105138	0.507555	0.0449405	0.777483	-0.201341	0.201038	0.0161778	0.919006	-0.0316281	0.84239	aracne_aml	brca
DRAP1	0.160353	0.31038	0.208908	0.184269	0.158905	0.314825	0.208908	0.184269	0.225632	0.150792	0.186319	0.237433	-0.0716581	0.652016	aracne_aml	brca
DUSP4	-0.0561872	0.72377	-0.0822449	0.604597	-0.0114701	0.942527	-0.0822449	0.604597	-0.18922	0.230078	-0.121538	0.44324	-0.536698	0.00024821	aracne_aml	brca
DUSP8	-0.0777299	0.624639	-0.0347831	0.826897	0.0224201	0.887924	-0.0347831	0.826897	-0.101944	0.520605	-0.0625787	0.6938	-0.0934236	0.556215	aracne_aml	brca
E2F1	-0.160171	0.310934	-0.085629	0.58976	-0.150005	0.343034	-0.085629	0.58976	-0.0380398	0.810972	-0.0851429	0.591881	-0.147277	0.351985	aracne_aml	brca
E2F3	-0.26303	0.0923818	-0.253155	0.105751	-0.214529	0.172476	-0.253155	0.105751	-0.134066	0.397297	-0.200307	0.203409	-0.511316	0.000539027	aracne_aml	brca
E2F6	-0.152712	0.334296	-0.230461	0.142014	-0.0107505	0.946128	-0.230461	0.142014	0.106424	0.502346	-0.110598	0.485633	-0.532855	0.000280241	aracne_aml	brca
E4F1	0.0387878	0.807324	0.0814847	0.607952	0.0393054	0.804803	0.0814847	0.607952	0.0354354	0.823701	0.0347979	0.826824	0.12834	0.417943	aracne_aml	brca
EAF1	-0.351222	0.0225672	-0.280337	0.0721436	-0.367118	0.0167764	-0.280337	0.0721436	-0.403326	0.00808437	-0.339494	0.0278382	0.175329	0.26674	aracne_aml	brca
ECT2	-0.208977	0.184122	-0.194976	0.21595	-0.271221	0.0823166	-0.194976	0.21595	-0.0792554	0.617837	-0.222936	0.155864	-0.417844	0.00589745	aracne_aml	brca
EED	-0.0275678	0.862415	0.00855754	0.957105	-0.0128315	0.935719	0.00855754	0.957105	-0.382628	0.0123894	-0.123311	0.436566	0.105547	0.505896	aracne_aml	brca
EEF1E1	-0.118	0.456721	-0.178095	0.259149	-0.162176	0.304836	-0.178095	0.259149	0.0110116	0.944821	-0.148583	0.347681	0.0173196	0.91331	aracne_aml	brca
EGFR	-0.0290264	0.855211	0.113313	0.474922	-0.0225349	0.887354	0.113313	0.474922	-0.0949967	0.549556	-0.0768669	0.628501	-0.309349	0.0462064	aracne_aml	brca
EGLN1	0.014307	0.928346	0.0597367	0.707072	0.0220928	0.88955	0.0597367	0.707072	3.78927e-05	0.99981	0.0355291	0.823243	-0.266679	0.087786	aracne_aml	brca
EGLN2	-0.244663	0.118385	-0.236597	0.131411	-0.242444	0.121868	-0.236597	0.131411	-0.125837	0.427156	-0.213204	0.175204	0.0350589	0.825545	aracne_aml	brca
EGR2	-0.15682	0.3213	-0.203185	0.196856	-0.172046	0.275939	-0.203185	0.196856	0.117841	0.457335	-0.0151857	0.923957	-0.579353	5.8161e-05	aracne_aml	brca
EIF2AK4	-0.247531	0.113998	-0.248196	0.112998	-0.138666	0.381151	-0.248196	0.112998	0.0297621	0.851582	-0.151169	0.33926	-0.340369	0.0274126	aracne_aml	brca
EIF4A2	-0.26222	0.093427	-0.253429	0.10536	-0.244069	0.119311	-0.253429	0.10536	0.0394584	0.804058	-0.169915	0.28202	-0.061025	0.701045	aracne_aml	brca
ELL	0.0537861	0.735138	0.147527	0.351159	0.0305485	0.847706	0.147527	0.351159	0.167976	0.287631	0.0961278	0.544791	0.27618	0.0766517	aracne_aml	brca
ELOB	-0.263882	0.0912922	-0.231844	0.139571	-0.242419	0.121907	-0.231844	0.139571	-3.58212e-05	0.99982	-0.216502	0.168467	-0.100357	0.527153	aracne_aml	brca
ELOF1	0.163279	0.301515	0.311918	0.0443325	0.222234	0.157204	0.311918	0.0443325	-0.173229	0.272601	0.263312	0.0920197	0.144617	0.360845	aracne_aml	brca
ELP1	0.229887	0.143037	0.216983	0.167499	0.237791	0.129418	0.216983	0.167499	-0.0173498	0.913159	0.20091	0.202025	-0.0736819	0.642839	aracne_aml	brca
ELP2	-0.16577	0.294098	-0.212428	0.176818	-0.0983557	0.535464	-0.212428	0.176818	-0.44008	0.00354079	-0.218963	0.163561	-0.000198481	0.999005	aracne_aml	brca
ELP3	-0.105309	0.50686	-0.132773	0.401907	-0.149523	0.344605	-0.132773	0.401907	0.104195	0.51139	-0.0613471	0.699541	-0.220846	0.15988	aracne_aml	brca
ELP4	-0.121759	0.442405	-0.140783	0.37385	-0.131089	0.407956	-0.140783	0.37385	0.0497532	0.754356	-0.0798945	0.614996	0.256925	0.100483	aracne_aml	brca
ELP5	0.00482704	0.975797	-0.0299246	0.85078	0.00301583	0.984877	-0.0299246	0.85078	0.0755296	0.634505	0.0584633	0.713048	-0.204509	0.193892	aracne_aml	brca
ENDOG	-0.260121	0.0961759	-0.301354	0.0524512	-0.275033	0.077934	-0.301354	0.0524512	0.157116	0.320375	-0.163197	0.301762	-0.264842	0.0900769	aracne_aml	brca
ENO1	-0.0296395	0.852186	-0.0692556	0.662977	0.00484399	0.975712	-0.0692556	0.662977	-0.129499	0.413717	-0.059198	0.709598	-0.270654	0.0829848	aracne_aml	brca
ENY2	0.0824569	0.603663	-0.0400357	0.801248	0.104805	0.508907	-0.0400357	0.801248	0.126689	0.424006	0.107979	0.496087	0.461737	0.0020834	aracne_aml	brca
EP300	-0.0957634	0.546324	-0.0621528	0.695783	-0.0925298	0.560016	-0.0621528	0.695783	-0.00673687	0.966225	-0.124619	0.431678	-0.0903638	0.569277	aracne_aml	brca
EPC1	0.0495149	0.755496	0.0725817	0.647821	0.0409638	0.796737	0.0725817	0.647821	-0.0113301	0.943228	0.00849782	0.957404	0.0428764	0.787461	aracne_aml	brca
EPC2	-0.0607784	0.702197	-0.0289988	0.855347	-0.0794081	0.617157	-0.0289988	0.855347	-0.223204	0.155355	-0.111848	0.480685	0.0880778	0.579125	aracne_aml	brca
ERBB2	-0.244572	0.118527	-0.241871	0.122779	-0.206559	0.189365	-0.241871	0.122779	-0.301711	0.0521587	-0.272823	0.0804518	-0.664789	1.57333e-06	aracne_aml	brca
ERBB3	0.215474	0.170547	0.243608	0.120031	0.217768	0.16593	0.243608	0.120031	0.278695	0.0738985	0.232319	0.138739	-0.328832	0.0334794	aracne_aml	brca
ERCC2	0.150568	0.341206	0.210259	0.181384	0.111908	0.480449	0.210259	0.181384	0.100882	0.52498	0.190974	0.225706	-0.0849221	0.592846	aracne_aml	brca
ERCC3	0.0993412	0.531363	0.0735388	0.643486	0.109931	0.488286	0.0735388	0.643486	-0.277456	0.0752453	0.0127893	0.93593	0.128122	0.418741	aracne_aml	brca
ESF1	0.227804	0.146796	0.196359	0.212646	0.234028	0.135776	0.196359	0.212646	0.145375	0.358307	0.231758	0.139721	0.184077	0.243228	aracne_aml	brca
ESR1	0.0237446	0.881349	-0.0247709	0.876259	-0.162513	0.30382	-0.0247709	0.876259	-0.09283	0.558738	-0.109588	0.489652	-0.902145	3.44423e-16	aracne_aml	brca
ESRRA	-0.0836054	0.598613	-0.0653646	0.680876	-0.103262	0.515201	-0.0653646	0.680876	0.291266	0.0612814	-0.0827883	0.602204	-0.0565855	0.72189	aracne_aml	brca
ETS2	-0.00324898	0.983708	0.00422532	0.978813	-0.204817	0.193207	0.00422532	0.978813	0.00936489	0.953063	-0.0223529	0.888258	-0.230126	0.142611	aracne_aml	brca
EWSR1	0.0133281	0.933237	-0.0994928	0.530733	0.176569	0.263319	-0.0994928	0.530733	-0.123446	0.436062	-0.0650764	0.68221	-0.348361	0.0237691	aracne_aml	brca
EXOSC6	0.127535	0.420894	0.150766	0.340565	0.105806	0.504847	0.150766	0.340565	-0.00129466	0.993508	0.139761	0.377364	0.281615	0.0708001	aracne_aml	brca
EXT1	-0.192172	0.222756	-0.237884	0.129264	-0.162795	0.302971	-0.237884	0.129264	-0.223562	0.154675	-0.230618	0.141734	-0.243016	0.120962	aracne_aml	brca
FADD	0.0297971	0.851409	0.0530221	0.738767	-0.0587926	0.711501	0.0530221	0.738767	0.161829	0.305887	0.0830518	0.601045	-0.312114	0.0441916	aracne_aml	brca
FANCA	0.213369	0.174864	0.25769	0.0994391	0.149608	0.344327	0.25769	0.0994391	0.0640951	0.686755	0.198469	0.207675	0.167114	0.290147	aracne_aml	brca
FANCC	-0.203747	0.195593	-0.168401	0.286396	-0.0601365	0.7052	-0.168401	0.286396	-0.31734	0.0405793	-0.232613	0.138225	-0.263555	0.0917095	aracne_aml	brca
FANCD2	-0.138127	0.383022	-0.00939967	0.952889	-0.248667	0.112293	-0.00939967	0.952889	0.355927	0.0207011	-0.0570328	0.71978	0.0179998	0.909919	aracne_aml	brca
FANCE	-0.135308	0.392898	0.0377333	0.812467	-0.119847	0.449658	0.0377333	0.812467	-0.0265385	0.867505	-0.0482399	0.761606	0.199302	0.205733	aracne_aml	brca
FANCF	0.0640322	0.687046	0.166343	0.292409	0.0685528	0.666197	0.166343	0.292409	0.00288039	0.985556	0.0782799	0.622183	0.0946058	0.551207	aracne_aml	brca
FANCL	-0.193032	0.220653	-0.191848	0.223551	-0.0838916	0.597357	-0.191848	0.223551	-0.278753	0.0738355	-0.236042	0.132345	-0.036975	0.81617	aracne_aml	brca
FBXO11	0.0316189	0.842435	0.030663	0.847142	0.0922811	0.561076	0.030663	0.847142	0.304679	0.0497764	0.120164	0.44845	-0.201659	0.200311	aracne_aml	brca
FBXW11	-0.267102	0.0872658	-0.263228	0.0921275	-0.242234	0.122201	-0.263228	0.0921275	0.280264	0.0722205	-0.181284	0.250577	-0.00676482	0.966085	aracne_aml	brca
FBXW7	0.0413053	0.795079	0.0243868	0.878163	0.0126632	0.936561	0.0243868	0.878163	-0.220473	0.160605	-0.0640421	0.687001	-0.107219	0.49914	aracne_aml	brca
FEN1	0.165882	0.293769	0.131835	0.40527	0.0995493	0.530499	0.131835	0.40527	0.244443	0.118728	0.251235	0.108512	0.0799528	0.614737	aracne_aml	brca
FGFR1	-0.14752	0.351182	-0.137476	0.385289	-0.159331	0.313514	-0.137476	0.385289	-0.269399	0.0844776	-0.181483	0.250049	-0.452056	0.00265197	aracne_aml	brca
FGFR2	0.158223	0.316934	0.227116	0.148054	0.0810842	0.609723	0.227116	0.148054	0.366911	0.0168429	0.238624	0.128041	-0.53817	0.000236845	aracne_aml	brca
FGFR4	-0.150829	0.340359	-0.108763	0.492945	-0.179583	0.255126	-0.108763	0.492945	-0.134142	0.397027	-0.110108	0.487582	-0.43152	0.00432642	aracne_aml	brca
FKBP1A	-0.0365421	0.818286	-0.0839161	0.59725	-0.0992726	0.531648	-0.0839161	0.59725	-0.203486	0.19618	-0.239256	0.127004	0.064699	0.683956	aracne_aml	brca
FLCN	0.381774	0.0126024	0.383785	0.0121055	0.304115	0.050222	0.383785	0.0121055	-0.0856576	0.589635	0.292888	0.0597867	-0.00397186	0.980084	aracne_aml	brca
FLII	0.110476	0.48612	0.153598	0.331466	0.105372	0.506604	0.153598	0.331466	-0.120942	0.445494	0.0936873	0.555097	0.292055	0.0605507	aracne_aml	brca
FOSL1	0.152273	0.335704	0.204855	0.193123	0.156308	0.322902	0.204855	0.193123	0.282017	0.0703812	0.208802	0.184497	-0.560611	0.000112754	aracne_aml	brca
FOSL2	-0.0325544	0.837835	-0.0522238	0.742564	-0.197239	0.210561	-0.0522238	0.742564	-0.0713094	0.653603	-0.0902714	0.569673	0.206724	0.189003	aracne_aml	brca
FOXA1	-0.349925	0.0231053	-0.355157	0.0209974	-0.355078	0.021028	-0.355157	0.0209974	-0.223717	0.154383	-0.330539	0.0325174	-0.759381	5.54916e-09	aracne_aml	brca
FOXC1	-0.0854264	0.590643	-0.117308	0.459383	-0.314396	0.0425838	-0.117308	0.459383	0.00505916	0.974633	-0.0691437	0.663489	-0.327406	0.0343005	aracne_aml	brca
FOXD4	-0.181469	0.250084	-0.130127	0.411435	-0.0768577	0.628542	-0.130127	0.411435	-0.216362	0.168748	-0.212623	0.176411	-0.231065	0.140943	aracne_aml	brca
FOXK1	-0.122986	0.437785	-0.128002	0.419181	-0.0882773	0.578262	-0.128002	0.419181	-0.0072858	0.963475	-0.134532	0.395644	0.0458072	0.773303	aracne_aml	brca
FOXM1	-0.372068	0.0152526	-0.429094	0.00457497	-0.358434	0.0197608	-0.429094	0.00457497	-0.351142	0.0226	-0.434294	0.00405663	-0.160955	0.308541	aracne_aml	brca
FOXP4	0.185837	0.238671	0.166875	0.290846	0.197959	0.208869	0.166875	0.290846	0.275836	0.0770346	0.269426	0.0844458	-0.411927	0.00671743	aracne_aml	brca
FRS2	0.019888	0.900514	-0.0091229	0.954274	0.0291491	0.854605	-0.0091229	0.954274	-0.046631	0.769337	0.00118511	0.994057	-0.295861	0.0571228	aracne_aml	brca
FUBP1	0.348342	0.0237771	0.324047	0.0363003	0.41537	0.0062291	0.324047	0.0363003	0.270656	0.0829826	0.36497	0.0174767	-0.106699	0.501237	aracne_aml	brca
GABPA	-0.0148671	0.925548	0.0752143	0.635924	-0.0581945	0.714311	0.0752143	0.635924	0.108765	0.492939	-0.0300917	0.849957	0.213909	0.173749	aracne_aml	brca
GABPB1	-0.0829314	0.601574	-0.0867633	0.584823	-0.205049	0.192691	-0.0867633	0.584823	-0.111394	0.482479	-0.137779	0.384234	0.239907	0.125943	aracne_aml	brca
GATA3	0.378384	0.0134795	0.379955	0.0130667	0.306675	0.0482242	0.379955	0.0130667	0.485389	0.00112101	0.423362	0.00521236	-0.837892	4.50009e-12	aracne_aml	brca
GATAD1	-0.0934366	0.556161	-0.140678	0.374211	-0.0926761	0.559393	-0.140678	0.374211	0.114704	0.46948	-0.0262872	0.868749	-0.293373	0.0593458	aracne_aml	brca
GATAD2A	0.113056	0.475927	0.137836	0.384034	0.0994103	0.531076	0.137836	0.384034	-0.14804	0.349466	0.0320716	0.840208	-0.0109629	0.945065	aracne_aml	brca
GMNN	0.0175096	0.912362	0.127718	0.420221	0.00336447	0.983129	0.127718	0.420221	0.0771846	0.627078	-0.0110165	0.944797	0.286901	0.0654516	aracne_aml	brca
GMPS	0.19821	0.208279	0.251438	0.108218	0.210635	0.180585	0.251438	0.108218	-0.179889	0.254303	0.249978	0.110351	0.248034	0.11324	aracne_aml	brca
GNB1L	0.0743412	0.63986	0.0915209	0.564321	0.0955964	0.547027	0.0915209	0.564321	-0.0854877	0.590376	0.0620022	0.696485	0.0313718	0.843651	aracne_aml	brca
GNB2	-0.106026	0.503955	-0.121705	0.442608	-0.105676	0.505374	-0.121705	0.442608	0.003801	0.98094	-0.0820025	0.605666	-0.368803	0.0162438	aracne_aml	brca
GNG5	-0.083279	0.600046	-0.0119846	0.939954	-0.0432365	0.785718	-0.0119846	0.939954	-0.0786953	0.62033	-0.0814476	0.608116	-0.125527	0.428304	aracne_aml	brca
GNL1	-0.155496	0.325453	-0.220371	0.160803	-0.0913849	0.564902	-0.220371	0.160803	-0.128007	0.419164	-0.17865	0.257644	-0.125208	0.429486	aracne_aml	brca
GOLT1B	-0.33174	0.0318548	-0.330593	0.0324876	-0.308013	0.0472058	-0.330593	0.0324876	-0.321937	0.0376046	-0.342839	0.02624	-0.246186	0.11604	aracne_aml	brca
GON4L	-0.0391695	0.805465	-0.10274	0.517339	-0.134278	0.396543	-0.10274	0.517339	0.00130976	0.993432	-0.0444328	0.779934	0.171929	0.27627	aracne_aml	brca
GPBP1L1	-0.178241	0.258752	-0.175169	0.267183	-0.17418	0.269936	-0.175169	0.267183	-0.0253946	0.873169	-0.147989	0.349635	-0.384844	0.0118504	aracne_aml	brca
GPR61	0.0196599	0.90165	0.055499	0.727022	-0.0860976	0.587718	0.055499	0.727022	0.180005	0.253991	0.0399845	0.801498	-0.225691	0.150684	aracne_aml	brca
GPS1	0.037384	0.814173	0.00859792	0.956903	0.0195341	0.902276	0.00859792	0.956903	-0.0722843	0.649171	-0.0138905	0.930426	0.234106	0.135643	aracne_aml	brca
GRB2	0.0267064	0.866675	0.116212	0.463619	-0.00998658	0.949951	0.116212	0.463619	0.0195881	0.902007	0.0491237	0.757369	-0.00900992	0.95484	aracne_aml	brca
GREM1	0.112401	0.478507	0.0934939	0.555917	-0.148543	0.347815	0.0934939	0.555917	0.112575	0.47782	0.146599	0.35423	-0.275655	0.077237	aracne_aml	brca
GRHL1	-0.00995831	0.950092	0.166963	0.290589	-0.144821	0.360161	0.166963	0.290589	-0.187598	0.234171	-0.0905294	0.568566	-0.120777	0.446121	aracne_aml	brca
GRHL2	-0.470274	0.00167424	-0.443653	0.00325171	0.039964	0.801597	-0.443653	0.00325171	-0.482377	0.00121606	-0.479317	0.00131992	-0.52057	0.00040914	aracne_aml	brca
GRK2	-0.196503	0.212305	-0.211158	0.179482	-0.125232	0.429397	-0.211158	0.179482	0.0478888	0.763291	-0.106138	0.503503	-0.188957	0.23074	aracne_aml	brca
GTF2A1	0.259272	0.0973069	0.200362	0.203283	0.233619	0.136481	0.200362	0.203283	-0.226962	0.148336	0.12314	0.437206	0.0867138	0.585038	aracne_aml	brca
GTF2A2	-0.0878272	0.580209	0.119823	0.449746	-0.0356098	0.822847	0.119823	0.449746	-0.125183	0.429581	-0.0429305	0.787199	0.00108185	0.994575	aracne_aml	brca
GTF2F1	-0.0240837	0.879667	0.0276544	0.861987	0.0117542	0.941106	0.0276544	0.861987	0.154176	0.329627	0.0644157	0.685269	0.300424	0.0532204	aracne_aml	brca
GTF2H3	-0.38732	0.0112721	-0.413411	0.00650311	-0.403854	0.00799411	-0.413411	0.00650311	-0.202635	0.198097	-0.354797	0.0211372	-0.25036	0.10979	aracne_aml	brca
GTF2H4	0.100735	0.525591	0.0491915	0.757045	0.0158537	0.920623	0.0491915	0.757045	-0.0206206	0.896869	0.0914293	0.564713	0.0236644	0.881747	aracne_aml	brca
GTF2I	0.261236	0.094708	0.249145	0.111582	0.292974	0.0597082	0.249145	0.111582	0.418788	0.005775	0.330578	0.032496	-0.133514	0.399264	aracne_aml	brca
GTSE1	-0.0402338	0.800285	-0.111029	0.483925	-0.0833794	0.599605	-0.111029	0.483925	-0.155264	0.326182	-0.117736	0.457737	-0.0420614	0.79141	aracne_aml	brca
H2AC11	-0.0463216	0.770826	-0.024801	0.87611	-0.109332	0.490671	-0.024801	0.87611	-0.0590822	0.710142	-0.0735671	0.643358	-0.15312	0.332991	aracne_aml	brca
H2AC6	-0.24377	0.119778	-0.246949	0.114877	-0.193385	0.219792	-0.246949	0.114877	-0.161811	0.305942	-0.209196	0.183652	-0.338734	0.028212	aracne_aml	brca
H2AX	0.23162	0.139964	0.132618	0.402461	0.26609	0.0885164	0.132618	0.402461	-0.112946	0.476362	0.166374	0.29232	0.0557929	0.725633	aracne_aml	brca
H2BC12	0.066308	0.67652	0.0372978	0.814594	0.0684247	0.666784	0.0372978	0.814594	0.0461856	0.77148	0.0151401	0.924185	-0.240328	0.125259	aracne_aml	brca
H2BC17	-0.301152	0.0526179	-0.318793	0.039619	-0.304354	0.050033	-0.318793	0.039619	-0.264532	0.0904685	-0.30483	0.0496572	-0.287316	0.0650461	aracne_aml	brca
H4C5	0.0475748	0.764799	-0.0611037	0.700678	0.168085	0.287312	-0.0611037	0.700678	0.12037	0.447667	0.0883991	0.577736	-0.22918	0.144304	aracne_aml	brca
HBS1L	0.0471047	0.767058	0.0481257	0.762154	0.0178936	0.910448	0.0481257	0.762154	0.145256	0.358702	0.100474	0.526667	0.210633	0.18059	aracne_aml	brca
HDAC1	0.0408823	0.797133	0.144805	0.360215	0.232392	0.138611	0.144805	0.360215	0.0299871	0.850472	0.0133815	0.93297	-0.294217	0.0585845	aracne_aml	brca
HDAC3	-0.131507	0.406449	-0.141271	0.372181	0.0300711	0.850058	-0.141271	0.372181	0.0588262	0.711343	-0.0972484	0.54009	-0.310598	0.0452869	aracne_aml	brca
HDAC7	-0.167099	0.29019	-0.197718	0.209434	-0.200115	0.203852	-0.197718	0.209434	-0.277452	0.0752491	-0.234877	0.134322	-0.0982498	0.535905	aracne_aml	brca
HEXIM1	-0.102431	0.518605	-0.171678	0.276983	-0.142206	0.368991	-0.171678	0.276983	-0.0254853	0.872719	-0.10288	0.516765	0.255246	0.102803	aracne_aml	brca
HGS	0.069758	0.660679	0.0482462	0.761576	0.0705263	0.657171	0.0482462	0.761576	0.0322309	0.839425	0.0435503	0.7842	-0.0627316	0.693088	aracne_aml	brca
HIRA	-0.0892117	0.574231	-0.131272	0.407296	-0.0944459	0.551883	-0.131272	0.407296	0.0297392	0.851695	-0.152726	0.334249	-0.180138	0.253634	aracne_aml	brca
HMGA1	-0.125764	0.427426	-0.15023	0.342303	-0.16751	0.288989	-0.15023	0.342303	-0.00580472	0.970897	-0.105351	0.506691	0.0146068	0.926848	aracne_aml	brca
HMGB1	0.00671761	0.966322	0.0120989	0.939382	-0.00117904	0.994087	0.0120989	0.939382	0.222614	0.156477	-0.0646427	0.684217	-0.160142	0.311026	aracne_aml	brca
HMGCR	0.509313	0.000571585	0.541856	0.000210417	0.450887	0.00272913	0.541856	0.000210417	0.404347	0.00791054	0.506725	0.000616257	0.575491	6.68822e-05	aracne_aml	brca
HMGN2	0.0261737	0.869311	0.012883	0.935462	0.0609388	0.701448	0.012883	0.935462	-0.129344	0.414279	0.0243493	0.878349	-0.204529	0.193846	aracne_aml	brca
HOXC10	0.0290495	0.855097	-0.0128849	0.935452	0.10243	0.51861	-0.0128849	0.935452	-0.0682583	0.667548	0.0326496	0.837367	-0.0285408	0.857608	aracne_aml	brca
HSF1	-0.297793	0.0554435	-0.280576	0.0718909	-0.305512	0.0491239	-0.280576	0.0718909	0.0254083	0.873101	-0.262543	0.0930087	-0.0887442	0.576246	aracne_aml	brca
HSP90AB1	0.0866515	0.585309	0.176161	0.264441	0.103103	0.515852	0.176161	0.264441	0.109923	0.488316	0.141211	0.372385	-0.170777	0.27955	aracne_aml	brca
HTATSF1	0.125799	0.427295	0.0669504	0.67356	0.189625	0.229063	0.0669504	0.67356	-0.118518	0.454735	0.102073	0.520075	0.308483	0.0468522	aracne_aml	brca
HTT	0.247101	0.114648	0.25534	0.102672	0.210146	0.181623	0.25534	0.102672	0.139041	0.379851	0.209863	0.182227	0.32002	0.0388231	aracne_aml	brca
HUS1	-0.0999184	0.528968	-0.0634562	0.68972	-0.0975269	0.538925	-0.0634562	0.68972	-0.0369874	0.81611	-0.0667843	0.674325	0.0857339	0.589302	aracne_aml	brca
IGF1R	0.135659	0.39166	0.340603	0.0272996	0.0890417	0.574963	0.340603	0.0272996	0.0522905	0.742247	0.129854	0.412428	-0.0320648	0.840242	aracne_aml	brca
IKBKB	0.264304	0.0907571	0.11364	0.473637	0.261559	0.0942858	0.11364	0.473637	-0.204211	0.194556	0.0752505	0.635761	-0.00873212	0.956231	aracne_aml	brca
IKBKG	0.166476	0.292019	0.148738	0.347173	0.137213	0.386207	0.148738	0.347173	0.292011	0.0605916	0.179984	0.254047	0.0964195	0.543566	aracne_aml	brca
IL1A	0.0345188	0.828192	0.0803215	0.613101	0.0280742	0.859913	0.0803215	0.613101	-0.162317	0.304412	-0.0308472	0.846234	-0.290889	0.0616332	aracne_aml	brca
IL9R	0.301691	0.0521749	0.284818	0.0675198	0.193474	0.219577	0.284818	0.0675198	0.217056	0.167354	0.25592	0.101867	0.0389472	0.806548	aracne_aml	brca
ILF2	-0.0314483	0.843275	-0.128969	0.415646	-0.130086	0.411585	-0.128969	0.415646	0.0618481	0.697204	-0.240952	0.124252	-0.305193	0.0493727	aracne_aml	brca
ILF3	0.363155	0.0180877	0.302447	0.0515594	0.363424	0.0179959	0.302447	0.0515594	0.188718	0.231341	0.331263	0.0321167	-0.0725435	0.647994	aracne_aml	brca
ILK	0.278382	0.0742367	0.300487	0.053168	0.286351	0.0659929	0.300487	0.053168	0.0447171	0.778561	0.306476	0.0483768	0.0244588	0.877806	aracne_aml	brca
ING3	-0.0517819	0.744669	-0.0962416	0.544313	-0.0199293	0.900309	-0.0962416	0.544313	0.187794	0.233674	0.00290878	0.985414	0.0677171	0.670033	aracne_aml	brca
INTS6	0.111242	0.48308	0.0487045	0.759378	0.157959	0.317753	0.0487045	0.759378	0.369171	0.0161294	0.218089	0.165292	0.0140469	0.929645	aracne_aml	brca
IPO7	-0.147378	0.351649	-0.0612518	0.699986	-0.190579	0.226687	-0.0612518	0.699986	-0.257102	0.100241	-0.180451	0.252799	0.110693	0.485258	aracne_aml	brca
IRS2	-0.0632343	0.690751	-0.162186	0.304807	0.0208099	0.895927	-0.162186	0.304807	-0.142189	0.369049	-0.10913	0.49148	-0.477593	0.00138182	aracne_aml	brca
IRX2	0.191239	0.225051	0.140568	0.374588	0.0133071	0.933342	0.140568	0.374588	0.309638	0.045992	0.243242	0.120607	-0.420969	0.00550041	aracne_aml	brca
ITGAV	-0.159082	0.31428	-0.0907744	0.567515	-0.196827	0.211536	-0.0907744	0.567515	0.297348	0.0558271	-0.0868302	0.584532	-0.184448	0.242263	aracne_aml	brca
ITGB5	0.285388	0.0669488	0.279132	0.0734281	0.231514	0.140151	0.279132	0.0734281	0.132737	0.402035	0.261589	0.0942473	-0.120139	0.448546	aracne_aml	brca
JAZF1	-0.0576034	0.717092	-0.259234	0.0973575	-0.0830175	0.601195	-0.259234	0.0973575	-0.0759929	0.632422	-0.107083	0.499689	-0.0916788	0.563646	aracne_aml	brca
JMJD6	0.0178119	0.910856	-0.0393177	0.804743	0.00614756	0.969178	-0.0393177	0.804743	0.0477765	0.76383	-0.00964364	0.951667	-0.306114	0.0486562	aracne_aml	brca
JUN	-0.0771332	0.627308	-0.108344	0.494624	-0.211676	0.178391	-0.108344	0.494624	0.0351588	0.825056	-0.0882981	0.578173	-0.335919	0.0296346	aracne_aml	brca
JUNB	-0.00704992	0.964657	0.136421	0.388983	-0.0232271	0.883917	0.136421	0.388983	-0.0871029	0.583349	0.0367399	0.817319	0.00524593	0.973697	aracne_aml	brca
KAT2A	0.182656	0.246949	0.261453	0.0944244	0.164915	0.296631	0.261453	0.0944244	0.203557	0.196019	0.201024	0.201762	-0.0228717	0.885681	aracne_aml	brca
KAT5	0.124577	0.431836	0.234574	0.134839	0.0489054	0.758415	0.234574	0.134839	0.119867	0.449578	0.0681324	0.668126	0.188133	0.232816	aracne_aml	brca
KAT6A	0.0189675	0.905098	-0.0547111	0.730751	0.0485114	0.760304	-0.0547111	0.730751	-0.0592388	0.709407	-0.0207145	0.896402	-0.51845	0.000436119	aracne_aml	brca
KAT7	-0.151079	0.339551	-0.159183	0.313968	-0.293304	0.0594079	-0.159183	0.313968	-0.114701	0.469492	-0.198719	0.20709	-0.208311	0.185553	aracne_aml	brca
KDM2A	-0.0805557	0.612063	-0.0181533	0.909154	-0.0710135	0.65495	-0.0181533	0.909154	0.0431341	0.786213	-0.00384279	0.980731	-0.243643	0.119977	aracne_aml	brca
KDM5C	-0.0766091	0.629656	-0.0691391	0.66351	-0.101462	0.522591	-0.0691391	0.66351	0.275924	0.0769373	-0.00583623	0.970739	-0.165012	0.296344	aracne_aml	brca
KDSR	-0.0526083	0.740734	-0.050036	0.753004	-0.0565808	0.721912	-0.050036	0.753004	-0.0892075	0.574249	-0.0741338	0.640796	0.0245784	0.877214	aracne_aml	brca
KEAP1	-0.127882	0.419621	-0.0685378	0.666266	-0.130845	0.408838	-0.0685378	0.666266	-0.0144197	0.927783	-0.134151	0.396996	0.103979	0.512272	aracne_aml	brca
KHSRP	0.136204	0.389744	0.207479	0.187357	0.134806	0.394673	0.207479	0.187357	0.174746	0.268358	0.160982	0.308461	0.099613	0.530235	aracne_aml	brca
KIDINS220	-0.329429	0.0331404	-0.332575	0.0314006	-0.341305	0.0269632	-0.332575	0.0314006	0.0522845	0.742275	-0.314337	0.0426249	-0.234711	0.134605	aracne_aml	brca
KLF1	0.0383978	0.809226	0.00188518	0.990546	-0.0320412	0.840358	0.00188518	0.990546	-0.0139101	0.930329	-0.0185565	0.907145	-0.0384886	0.808783	aracne_aml	brca
KLF16	-0.075396	0.635106	-0.0316311	0.842375	0.0132797	0.933479	-0.0316311	0.842375	0.0426548	0.788534	-0.0483594	0.761033	-0.213326	0.174951	aracne_aml	brca
KLF5	0.273771	0.0793649	0.37936	0.0132219	0.331004	0.0322595	0.37936	0.0132219	0.224029	0.153794	0.285611	0.0667268	-0.399506	0.0087644	aracne_aml	brca
KMT5A	-0.180002	0.254	-0.268672	0.0853522	-0.276913	0.0758411	-0.268672	0.0853522	0.0849917	0.592542	-0.132058	0.404469	-0.0496507	0.754847	aracne_aml	brca
KMT5B	-0.11699	0.460612	-0.0852576	0.59138	0.0390573	0.806011	-0.0852576	0.59138	0.0114457	0.942649	-0.0752408	0.635805	-0.3246	0.0359647	aracne_aml	brca
KRAS	0.0230008	0.88504	0.0542416	0.732977	0.000711153	0.996434	0.0542416	0.732977	0.112648	0.477532	0.0355519	0.823131	-0.209003	0.184066	aracne_aml	brca
LDB1	-0.242871	0.121192	-0.243878	0.119609	-0.139258	0.3791	-0.243878	0.119609	-0.209928	0.182086	-0.240696	0.124665	-0.467776	0.00178588	aracne_aml	brca
LEMD3	-0.135827	0.391068	-0.109259	0.490963	-0.139575	0.378007	-0.109259	0.490963	0.0272341	0.864065	-0.112637	0.477574	0.234255	0.135386	aracne_aml	brca
LEO1	0.0702975	0.658215	0.19072	0.226337	0.028186	0.85936	0.19072	0.226337	0.147924	0.349848	0.115294	0.467181	0.49651	0.000824646	aracne_aml	brca
LGALS3BP	-0.00827034	0.958544	-0.0163972	0.917911	0.0176678	0.911574	-0.0163972	0.917911	0.157834	0.318139	0.0348728	0.826457	0.0488714	0.758578	aracne_aml	brca
LGALS9	-0.223786	0.154252	-0.254109	0.104398	-0.231701	0.139821	-0.254109	0.104398	-0.134749	0.394874	-0.241214	0.12383	-0.19095	0.225767	aracne_aml	brca
LIN54	0.0507392	0.749644	0.0547175	0.730721	0.0548663	0.730016	0.0547175	0.730721	0.239896	0.12596	0.0891733	0.574396	0.16327	0.301541	aracne_aml	brca
LMO4	-0.30451	0.0499096	-0.254026	0.104516	-0.133146	0.400576	-0.254026	0.104516	-0.290711	0.0618001	-0.2987	0.0546689	-0.1439	0.363254	aracne_aml	brca
LMX1B	0.213365	0.174871	0.207061	0.188268	0.224269	0.153341	0.207061	0.188268	-0.00264679	0.986727	0.137097	0.386612	-0.560101	0.000114738	aracne_aml	brca
LPAR1	-0.089808	0.571664	-0.10908	0.491677	-0.118949	0.453084	-0.10908	0.491677	0.0143579	0.928092	-0.075368	0.635232	-0.395829	0.00946487	aracne_aml	brca
LRPPRC	0.225249	0.151506	0.15286	0.333822	0.238503	0.12824	0.15286	0.333822	-0.0290939	0.854877	0.214337	0.172868	0.0040046	0.97992	aracne_aml	brca
LTB4R	-0.0774558	0.625865	-0.074066	0.641103	-0.105837	0.50472	-0.074066	0.641103	-0.117606	0.458237	-0.0925423	0.559963	0.0367312	0.817362	aracne_aml	brca
LTB4R2	-0.422954	0.00526053	-0.409772	0.00703971	-0.37485	0.0144485	-0.409772	0.00703971	-0.159122	0.314157	-0.389611	0.0107588	-0.296615	0.0564631	aracne_aml	brca
MAF	0.190748	0.226268	0.145372	0.358316	0.154935	0.327222	0.145372	0.358316	0.223213	0.155337	0.236732	0.131185	-0.00870533	0.956365	aracne_aml	brca
MAP2K3	0.0153697	0.923039	-0.083652	0.598408	0.0356246	0.822775	-0.083652	0.598408	0.206841	0.188746	0.0818827	0.606195	-0.205498	0.191698	aracne_aml	brca
MAP3K11	-0.253268	0.10559	-0.160957	0.308535	-0.279792	0.0727218	-0.160957	0.308535	0.0265073	0.86766	-0.209202	0.183639	-0.100482	0.526634	aracne_aml	brca
MAP3K7	0.00969912	0.95139	-0.0759647	0.632549	-0.0716249	0.652167	-0.0759647	0.632549	0.231565	0.14006	0.0743133	0.639986	0.187268	0.235009	aracne_aml	brca
MAP3K8	0.0787918	0.6199	0.0288547	0.856058	0.075297	0.635552	0.0288547	0.856058	0.138392	0.382101	0.0933543	0.55651	-0.389409	0.0108033	aracne_aml	brca
MAPK1	-0.0180723	0.909558	-0.0343553	0.828994	-0.0993513	0.531321	-0.0343553	0.828994	0.0141862	0.928949	-0.0260816	0.869767	-0.0621374	0.695855	aracne_aml	brca
MAPK14	-0.185608	0.239261	-0.196586	0.212107	-0.0911471	0.56592	-0.196586	0.212107	-0.0871964	0.582943	-0.150044	0.34291	0.0525637	0.740947	aracne_aml	brca
MAPK6	-0.0882623	0.578327	-0.112263	0.479048	-0.0653753	0.680827	-0.112263	0.479048	0.0633601	0.690166	-0.05593	0.724985	0.0124744	0.937505	aracne_aml	brca
MARK2	0.152042	0.336446	0.151486	0.338236	0.124206	0.433218	0.151486	0.338236	0.120603	0.446781	0.155877	0.324254	0.0448644	0.77785	aracne_aml	brca
MAX	0.0268656	0.865887	0.0352098	0.824806	-0.119962	0.44922	0.0352098	0.824806	0.0796084	0.616267	0.074603	0.638678	-0.0262316	0.869024	aracne_aml	brca
MBTD1	-0.0925802	0.559802	-0.0931815	0.557244	-0.0856842	0.589519	-0.0931815	0.557244	0.0421033	0.791207	-0.145717	0.357165	-0.190738	0.226292	aracne_aml	brca
MCL1	0.0716097	0.652236	0.0444635	0.779786	0.0798898	0.615017	0.0444635	0.779786	0.118063	0.45648	0.0796892	0.615908	-0.120086	0.448746	aracne_aml	brca
MCM5	0.237038	0.130673	0.194712	0.216584	0.301482	0.0523461	0.194712	0.216584	0.162485	0.303903	0.2554	0.102589	0.0288115	0.856272	aracne_aml	brca
MDC1	-0.0774136	0.626053	-0.183989	0.243455	-0.170803	0.279477	-0.183989	0.243455	0.115051	0.468129	-0.0266169	0.867117	-0.0967624	0.542127	aracne_aml	brca
MDM2	-0.156897	0.321059	-0.150159	0.342533	-0.261628	0.094196	-0.150159	0.342533	-0.245491	0.117105	-0.194405	0.217323	-0.366769	0.0168888	aracne_aml	brca
MDM4	0.00724613	0.963674	-0.00107085	0.99463	0.00832535	0.958268	-0.00107085	0.99463	-0.0170257	0.914776	0.00550031	0.972422	-0.208295	0.185589	aracne_aml	brca
MEAF6	0.0961968	0.544501	0.108879	0.492481	0.0916416	0.563805	0.108879	0.492481	-0.0959865	0.545385	0.0519687	0.74378	-0.0381859	0.810259	aracne_aml	brca
MED1	-0.172441	0.274822	-0.120378	0.447637	-0.20008	0.203932	-0.120378	0.447637	0.141115	0.372712	-0.171941	0.276239	-0.058052	0.714981	aracne_aml	brca
MED10	-0.0660663	0.677635	0.201331	0.201061	-0.00646936	0.967566	0.201331	0.201061	-0.0355373	0.823202	-0.0830092	0.601232	0.546575	0.000180468	aracne_aml	brca
MED12	0.169495	0.28323	0.200481	0.203009	0.0515143	0.745945	0.200481	0.203009	0.290937	0.0615884	0.20465	0.193577	0.0997866	0.529515	aracne_aml	brca
MED15	-0.0761307	0.631803	-0.0828565	0.601904	-0.0673282	0.671821	-0.0828565	0.601904	-0.280604	0.0718606	-0.102608	0.51788	0.0763583	0.630781	aracne_aml	brca
MED16	0.306829	0.0481056	0.366775	0.0168868	0.260831	0.0952392	0.366775	0.0168868	0.112313	0.478853	0.303311	0.0508632	0.0530584	0.738594	aracne_aml	brca
MED17	0.0623849	0.694702	-0.00117274	0.994119	-0.0279657	0.860448	-0.00117274	0.994119	-0.0940249	0.553666	0.0223356	0.888344	0.15423	0.329456	aracne_aml	brca
MED18	0.237069	0.13062	0.151163	0.339281	0.21678	0.167907	0.151163	0.339281	0.196592	0.212092	0.209752	0.182463	0.0800467	0.61432	aracne_aml	brca
MED19	-0.102598	0.517921	-0.018429	0.90778	-0.235174	0.133815	-0.018429	0.90778	-0.125544	0.428239	-0.174955	0.267777	0.353661	0.021583	aracne_aml	brca
MED20	0.0190968	0.904454	0.0183125	0.90836	-0.0581385	0.714575	0.0183125	0.90836	0.0172845	0.913485	0.0391924	0.805353	-0.0796753	0.615969	aracne_aml	brca
MED23	-0.136504	0.388692	-0.138484	0.38178	-0.184218	0.24286	-0.138484	0.38178	0.143757	0.363737	-0.114398	0.470674	0.29857	0.0547796	aracne_aml	brca
MED24	0.123188	0.437027	0.151474	0.338275	0.163321	0.301389	0.151474	0.338275	0.00335357	0.983184	0.111006	0.484017	-0.00365019	0.981696	aracne_aml	brca
MED25	0.076452	0.630361	0.252985	0.105993	0.0602852	0.704504	0.252985	0.105993	-0.164217	0.29871	0.0612975	0.699773	0.166372	0.292325	aracne_aml	brca
MED26	0.0616499	0.698128	0.0356275	0.822761	0.0668317	0.674107	0.0356275	0.822761	-0.0614319	0.699145	0.0326882	0.837177	0.181083	0.251112	aracne_aml	brca
MED27	-0.0240669	0.87975	0.0309716	0.845621	-0.00441339	0.97787	0.0309716	0.845621	-0.0855144	0.590259	-0.0410061	0.796532	-0.0126029	0.936862	aracne_aml	brca
MED29	0.143017	0.366238	0.169942	0.281945	0.137943	0.383663	0.169942	0.281945	0.0240829	0.87967	0.151034	0.339698	0.368289	0.0164049	aracne_aml	brca
MED30	0.208533	0.185077	0.275223	0.077721	0.111577	0.481755	0.275223	0.077721	0.244959	0.117927	0.177381	0.261093	0.178502	0.258044	aracne_aml	brca
MED4	-0.245445	0.117177	-0.0700543	0.659325	-0.257402	0.0998311	-0.0700543	0.659325	-0.0156575	0.921602	-0.201534	0.200596	0.17279	0.273838	aracne_aml	brca
MED7	-0.144103	0.362573	-0.083249	0.600178	-0.0591933	0.70962	-0.083249	0.600178	0.0537293	0.735407	-0.091508	0.564376	-0.0492127	0.756943	aracne_aml	brca
MED8	-0.137142	0.386456	-0.116196	0.46368	-0.121484	0.443442	-0.116196	0.46368	0.0236513	0.881812	-0.0951597	0.548868	0.00178746	0.991036	aracne_aml	brca
MED9	-0.229543	0.143653	-0.261032	0.0949757	-0.206732	0.188985	-0.261032	0.0949757	-0.379195	0.0132651	-0.270223	0.0834953	0.0527639	0.739994	aracne_aml	brca
MEN1	-0.0857074	0.589418	-0.151493	0.338214	-0.0884605	0.577471	-0.151493	0.338214	-0.183249	0.24539	-0.122857	0.438269	-0.163282	0.301507	aracne_aml	brca
MFN2	-0.183597	0.244481	-0.10148	0.522514	-0.208006	0.186213	-0.10148	0.522514	-0.0425534	0.789025	-0.116201	0.463661	-0.00274272	0.986246	aracne_aml	brca
MIB1	0.0878037	0.580311	-0.0280956	0.859807	0.0971018	0.540704	-0.0280956	0.859807	0.0701877	0.658716	0.0699555	0.659777	-0.127268	0.421876	aracne_aml	brca
MICB	0.285138	0.067199	0.283517	0.0688369	0.340572	0.0273147	0.283517	0.0688369	0.18235	0.247755	0.274023	0.0790774	-0.313672	0.0430884	aracne_aml	brca
MLST8	-0.292047	0.0605581	-0.355898	0.0207123	-0.31975	0.0389967	-0.355898	0.0207123	-0.229135	0.144387	-0.376042	0.0141153	-0.359414	0.0194031	aracne_aml	brca
MLX	-0.34056	0.0273202	-0.33845	0.0283531	-0.327902	0.0340126	-0.33845	0.0283531	-0.341955	0.0266548	-0.386185	0.0115343	-0.349527	0.0232728	aracne_aml	brca
MMS19	0.223081	0.155588	0.176084	0.264653	0.206799	0.188839	0.176084	0.264653	0.0411432	0.795866	0.194067	0.218139	-0.0280795	0.859886	aracne_aml	brca
MNAT1	-0.155017	0.326965	-0.131728	0.405655	-0.0493195	0.756432	-0.131728	0.405655	-0.211022	0.179769	-0.184084	0.24321	-0.177317	0.261269	aracne_aml	brca
MORF4L1	-0.0281927	0.859327	0.0728184	0.646748	-0.0162089	0.91885	0.0728184	0.646748	-0.0297772	0.851507	0.0486937	0.75943	-0.0122993	0.93838	aracne_aml	brca
MPZL1	-0.225798	0.150485	-0.240907	0.124324	-0.111539	0.481907	-0.240907	0.124324	-0.202918	0.197458	-0.228308	0.14588	0.0970328	0.540993	aracne_aml	brca
MRE11	-0.177322	0.261255	-0.19656	0.212169	-0.194599	0.216857	-0.19656	0.212169	0.00448354	0.977519	-0.151016	0.339755	-0.16417	0.29885	aracne_aml	brca
MRPL12	0.00248609	0.987533	-0.0405904	0.798551	0.022376	0.888143	-0.0405904	0.798551	0.0648487	0.683263	-0.0037637	0.981127	0.0828432	0.601962	aracne_aml	brca
MRPL28	-0.156916	0.320998	-0.229173	0.144317	-0.187645	0.234053	-0.229173	0.144317	-0.194527	0.217029	-0.189981	0.228176	-0.129501	0.413708	aracne_aml	brca
MTA2	0.0336044	0.832677	0.0944962	0.551671	0.168792	0.28526	0.0944962	0.551671	0.147683	0.350643	0.111716	0.481209	-0.0327273	0.836985	aracne_aml	brca
MTOR	0.286018	0.0663224	0.445285	0.00312675	0.272371	0.0809752	0.445285	0.00312675	0.249959	0.110378	0.205184	0.192393	0.170628	0.279978	aracne_aml	brca
MTSS1	-0.0235766	0.882182	0.0519375	0.743928	-0.0588295	0.711328	0.0519375	0.743928	-0.113338	0.474823	-0.0565867	0.721884	0.0491982	0.757013	aracne_aml	brca
MYB	-0.313564	0.0431643	-0.334799	0.0302165	-0.284311	0.0680308	-0.334799	0.0302165	0.0961373	0.544751	-0.244514	0.118617	-0.287205	0.0651539	aracne_aml	brca
MYBBP1A	-0.0835302	0.598943	-0.187059	0.235543	-0.0651073	0.682066	-0.187059	0.235543	0.00207364	0.989601	-0.126462	0.424843	-0.0269474	0.865483	aracne_aml	brca
MYBL2	0.00728442	0.963482	0.134673	0.395143	0.011367	0.943043	0.134673	0.395143	-0.0895712	0.572682	-0.00969095	0.95143	0.0433865	0.784992	aracne_aml	brca
MYC	-0.246419	0.115684	-0.204186	0.194612	-0.269263	0.0846413	-0.204186	0.194612	-0.102711	0.517456	-0.209538	0.182919	-0.201354	0.201008	aracne_aml	brca
MYH9	0.0546204	0.731181	0.079432	0.617051	0.037519	0.813513	0.079432	0.617051	-0.102445	0.51855	0.0241721	0.879228	0.0190953	0.904461	aracne_aml	brca
MYLK2	-0.0359303	0.821279	-0.125694	0.427686	-0.0773683	0.626256	-0.125694	0.427686	-0.0381811	0.810282	-0.0428886	0.787402	-0.226673	0.148868	aracne_aml	brca
MYT1	0.0270341	0.865054	0.0384038	0.809196	0.116063	0.464199	0.0384038	0.809196	0.0797235	0.615755	0.0811635	0.609372	-0.47663	0.00141749	aracne_aml	brca
MZF1	-0.266659	0.0878106	-0.272921	0.0803391	-0.300392	0.0532464	-0.272921	0.0803391	-0.18806	0.233002	-0.264211	0.090875	-0.22413	0.153602	aracne_aml	brca
NAA15	-0.126789	0.423639	-0.131748	0.405583	-0.136749	0.387831	-0.131748	0.405583	0.191743	0.223808	-0.131416	0.406779	0.0981074	0.5365	aracne_aml	brca
NAE1	0.0841246	0.596336	0.0998345	0.529316	0.096252	0.544269	0.0998345	0.529316	0.169103	0.284362	0.103232	0.515322	-0.0909608	0.566717	aracne_aml	brca
NAMPT	0.203755	0.195577	0.175264	0.26692	0.160259	0.310665	0.175264	0.26692	0.081412	0.608274	0.139243	0.379153	0.329417	0.033147	aracne_aml	brca
NCOA4	-0.039565	0.803539	-0.0774579	0.625855	-0.00714654	0.964173	-0.0774579	0.625855	0.0309973	0.845495	0.0141905	0.928928	0.108551	0.493794	aracne_aml	brca
NCOA5	0.160108	0.311128	0.0604691	0.703644	0.0737741	0.642421	0.0604691	0.703644	0.083043	0.601083	0.158892	0.314866	0.236993	0.130747	aracne_aml	brca
NCOA6	-0.118672	0.454143	-0.0810454	0.609895	-0.0709148	0.6554	-0.0810454	0.609895	0.0982517	0.535898	-0.0645263	0.684756	0.00526826	0.973585	aracne_aml	brca
NCOR1	-0.123151	0.437165	-0.0990565	0.532546	-0.128913	0.415852	-0.0990565	0.532546	-0.112979	0.476233	-0.136834	0.387532	-0.209341	0.183341	aracne_aml	brca
NCOR2	-0.0577553	0.716377	-0.0150864	0.924453	-0.0583764	0.713456	-0.0150864	0.924453	-0.0286298	0.857168	-0.0501402	0.752505	0.0310174	0.845396	aracne_aml	brca
NDUFA13	-0.0625746	0.693819	-0.0447556	0.778375	-0.0899204	0.571181	-0.0447556	0.778375	-0.00759185	0.961942	-0.0911708	0.565818	-0.0419831	0.79179	aracne_aml	brca
NELFA	0.121888	0.441918	0.131276	0.407282	0.11019	0.487256	0.131276	0.407282	0.117297	0.459427	0.156409	0.322585	0.329067	0.0333454	aracne_aml	brca
NELFB	0.212217	0.177259	0.174035	0.270342	0.218103	0.165264	0.174035	0.270342	-0.132394	0.403264	0.240207	0.125456	0.137601	0.384854	aracne_aml	brca
NELFCD	0.285061	0.0672762	0.255307	0.102719	0.203671	0.195765	0.255307	0.102719	-0.192738	0.221371	0.134153	0.39699	0.398425	0.00896565	aracne_aml	brca
NF2	0.041794	0.792707	0.0902416	0.569801	0.0464007	0.770445	0.0902416	0.569801	-0.286909	0.0654437	-0.0201464	0.899229	-0.00766597	0.961571	aracne_aml	brca
NFATC2IP	-0.365121	0.0174267	-0.379643	0.0131479	-0.290143	0.0623337	-0.379643	0.0131479	-0.082988	0.601325	-0.328198	0.0338425	-0.365287	0.0173719	aracne_aml	brca
NFE2L1	0.0144257	0.927753	-0.00909335	0.954422	0.0814488	0.608111	-0.00909335	0.954422	0.0529402	0.739156	0.0285363	0.85763	0.0775876	0.625275	aracne_aml	brca
NFE2L3	-0.0946078	0.551199	-0.13605	0.390283	-0.0979954	0.536967	-0.13605	0.390283	0.160779	0.309077	-0.0179503	0.910166	-0.0248722	0.875757	aracne_aml	brca
NFIB	-0.240732	0.124606	-0.172523	0.274592	-0.20279	0.197747	-0.172523	0.274592	-0.12363	0.435369	-0.255782	0.102058	-0.581596	5.35846e-05	aracne_aml	brca
NFKBIA	-0.207142	0.188089	-0.194615	0.216818	-0.222994	0.155754	-0.194615	0.216818	-0.169473	0.283294	-0.208459	0.185234	-0.237286	0.130259	aracne_aml	brca
NFRKB	0.067104	0.672853	0.069331	0.662632	0.0507889	0.749406	0.069331	0.662632	-0.0986645	0.534177	0.0321234	0.839954	0.0915336	0.564267	aracne_aml	brca
NFYA	-0.0981044	0.536512	-0.118226	0.455855	-0.080657	0.611614	-0.118226	0.455855	-0.302796	0.0512773	-0.176272	0.264136	0.105646	0.505497	aracne_aml	brca
NFYB	0.0858269	0.588897	0.0765981	0.629706	0.109169	0.491324	0.0765981	0.629706	-0.0791686	0.618223	0.0391155	0.805728	-0.144771	0.360329	aracne_aml	brca
NISCH	0.132245	0.403798	0.125143	0.429729	0.154205	0.329535	0.125143	0.429729	0.124103	0.433601	0.13942	0.378541	0.078337	0.621928	aracne_aml	brca
NLE1	-0.0957862	0.546228	-0.116605	0.462098	-0.106351	0.50264	-0.116605	0.462098	-0.00872479	0.956268	-0.0886501	0.576652	0.142102	0.369346	aracne_aml	brca
NME2	0.0045608	0.977131	0.086551	0.585746	0.0613329	0.699607	0.086551	0.585746	0.0608191	0.702007	-0.12419	0.433277	-0.0610027	0.701149	aracne_aml	brca
NOC2L	0.149824	0.343624	0.188636	0.231546	0.159168	0.314014	0.188636	0.231546	-0.0642642	0.685971	0.147289	0.351944	-0.140915	0.373399	aracne_aml	brca
NOLC1	0.0138459	0.930649	-0.0208921	0.895518	0.0222892	0.888575	-0.0208921	0.895518	0.0664366	0.675927	0.203911	0.195227	0.0884364	0.577575	aracne_aml	brca
NOTCH2	0.109214	0.491144	0.187637	0.234072	-0.00551327	0.972357	0.187637	0.234072	-0.163881	0.299713	0.00934698	0.953152	0.159508	0.312969	aracne_aml	brca
NPAT	0.236975	0.130779	0.200842	0.202181	0.266783	0.0876587	0.200842	0.202181	0.203449	0.196262	0.235546	0.133184	0.355908	0.0207085	aracne_aml	brca
NPM1	-0.0254066	0.873109	-0.206923	0.188567	-0.071538	0.652562	-0.206923	0.188567	-0.17315	0.272823	-0.175549	0.266131	-0.27596	0.0768973	aracne_aml	brca
NR3C1	0.0614573	0.699027	0.0695527	0.661618	0.0761333	0.631792	0.0695527	0.661618	-0.095065	0.549268	0.0112634	0.943561	-0.0781112	0.622936	aracne_aml	brca
NRBF2	0.104619	0.509663	-0.0771879	0.627063	0.147782	0.350315	-0.0771879	0.627063	0.0763287	0.630914	0.0432304	0.785747	0.157279	0.319865	aracne_aml	brca
NSMCE1	0.152068	0.336361	0.194778	0.216425	0.0294768	0.852989	0.194778	0.216425	-0.0574118	0.717994	0.0134012	0.932871	0.0937278	0.554925	aracne_aml	brca
NSMCE3	0.148045	0.34945	0.147836	0.350138	0.120263	0.448073	0.147836	0.350138	-0.112262	0.479052	0.0228718	0.885681	0.0795656	0.616457	aracne_aml	brca
NUFIP1	-0.0803612	0.612925	-0.0593017	0.709112	-0.0751766	0.636093	-0.0593017	0.709112	0.0126623	0.936565	-0.0323003	0.839084	0.138499	0.381728	aracne_aml	brca
NUMA1	-0.0232228	0.883939	-0.029599	0.852386	-0.0292226	0.854243	-0.029599	0.852386	-0.103302	0.515037	-0.0410516	0.796311	0.115824	0.465123	aracne_aml	brca
NUP62	-0.159268	0.313707	-0.187398	0.23468	-0.014552	0.927122	-0.187398	0.23468	-0.106039	0.503904	-0.17914	0.256318	0.383492	0.0121768	aracne_aml	brca
NUP98	0.0780729	0.623107	0.0550047	0.729361	-0.0236175	0.881979	0.0550047	0.729361	-0.0835318	0.598936	0.0316841	0.842114	0.400152	0.00864607	aracne_aml	brca
PA2G4	0.398266	0.00899548	0.0247588	0.876319	0.348063	0.0238971	0.0247588	0.876319	0.222519	0.156659	0.37705	0.0138387	-0.135167	0.393398	aracne_aml	brca
PAF1	-0.358333	0.0197982	-0.323263	0.0367805	-0.368273	0.0164098	-0.323263	0.0367805	-0.106791	0.500866	-0.387196	0.0113006	0.00261903	0.986867	aracne_aml	brca
PAK1IP1	-0.242573	0.121664	-0.249894	0.110475	-0.232232	0.138891	-0.249894	0.110475	-0.144989	0.359596	-0.250864	0.109053	-0.137779	0.384234	aracne_aml	brca
PAK2	-0.17842	0.258266	-0.110761	0.484988	-0.194517	0.217053	-0.110761	0.484988	-0.0266285	0.86706	-0.189096	0.230389	0.192704	0.221452	aracne_aml	brca
PALB2	0.101003	0.524483	0.138357	0.382223	0.0851485	0.591857	0.138357	0.382223	-0.255802	0.10203	0.0551903	0.728482	0.364833	0.0175223	aracne_aml	brca
PAQR8	0.224452	0.152998	0.156655	0.321813	0.225874	0.150343	0.156655	0.321813	0.203271	0.196662	0.212561	0.17654	0.0491525	0.757232	aracne_aml	brca
PARP1	-0.0767977	0.628811	0.09089	0.56702	-0.135756	0.391319	0.09089	0.56702	0.0534226	0.736863	0.0340588	0.830448	0.0760038	0.632373	aracne_aml	brca
PBRM1	0.128514	0.417307	0.104522	0.51006	0.0988086	0.533577	0.104522	0.51006	0.168392	0.28642	0.154633	0.328176	-0.183911	0.243661	aracne_aml	brca
PC	-0.219047	0.163397	-0.166325	0.292464	-0.334541	0.0303519	-0.166325	0.292464	-0.452461	0.00262568	-0.300919	0.0528096	-0.0191355	0.904261	aracne_aml	brca
PCBP1	-0.207204	0.187956	-0.213028	0.17557	-0.211775	0.178184	-0.213028	0.17557	-0.354673	0.0211853	-0.29141	0.0611475	-0.338391	0.0283822	aracne_aml	brca
PCGF1	-0.178278	0.258651	-0.162384	0.30421	-0.184226	0.24284	-0.162384	0.30421	0.154902	0.327328	-0.0811679	0.609353	-0.0495321	0.755414	aracne_aml	brca
PCGF3	-0.167181	0.289951	-0.158061	0.317436	-0.0841221	0.596347	-0.158061	0.317436	0.0842265	0.59589	-0.17694	0.262302	-0.415927	0.00615311	aracne_aml	brca
PCM1	-0.212243	0.177203	-0.218266	0.164941	-0.229839	0.143122	-0.218266	0.164941	-0.230822	0.141373	-0.221493	0.158628	-0.265777	0.088906	aracne_aml	brca
PCSK9	-0.0457634	0.773514	-0.12891	0.415859	-0.0847431	0.593628	-0.12891	0.415859	0.0244854	0.877675	-0.0489525	0.75819	-0.180133	0.253648	aracne_aml	brca
PDAP1	-0.227107	0.14807	-0.213473	0.174648	-0.283219	0.0691419	-0.213473	0.174648	-0.282512	0.069869	-0.227472	0.147403	-0.336139	0.0295213	aracne_aml	brca
PDCD11	-0.0348029	0.8268	-0.138792	0.380712	-0.0332419	0.834457	-0.138792	0.380712	-0.0592473	0.709367	-0.118395	0.455208	0.239157	0.127166	aracne_aml	brca
PDCD6	0.106679	0.501319	0.0311514	0.844736	0.0990474	0.532584	0.0311514	0.844736	-0.0156256	0.921761	0.00811667	0.959313	-0.174727	0.268411	aracne_aml	brca
PDCL	-0.0822286	0.604669	-0.0968364	0.541816	-0.072958	0.646115	-0.0968364	0.541816	-0.252159	0.107176	-0.105414	0.506437	0.167007	0.290459	aracne_aml	brca
PDGFRA	0.105559	0.505846	0.181556	0.249854	0.0862571	0.587024	0.181556	0.249854	-0.12437	0.432608	0.083607	0.598606	-0.303036	0.0510844	aracne_aml	brca
PDPK1	0.100415	0.52691	0.167828	0.288061	0.0841985	0.596012	0.167828	0.288061	0.219383	0.162736	0.142346	0.368514	-0.208691	0.184735	aracne_aml	brca
PEX11B	-0.00492158	0.975323	-0.207881	0.186485	0.0469434	0.767834	-0.207881	0.186485	-0.0465737	0.769612	-0.0316922	0.842075	-0.164452	0.298008	aracne_aml	brca
PFDN1	-0.0645144	0.684811	-0.087164	0.583083	0.0201034	0.899442	-0.087164	0.583083	-0.158175	0.317081	-0.0671747	0.672527	0.145287	0.3586	aracne_aml	brca
PFDN5	-0.263268	0.0920771	-0.31908	0.039432	-0.217636	0.166195	-0.31908	0.039432	-0.0124415	0.937669	-0.139923	0.376807	0.102766	0.517232	aracne_aml	brca
PFN1	0.00487454	0.975559	-0.00180546	0.990946	-0.0220351	0.889837	-0.00180546	0.990946	0.204655	0.193567	0.101761	0.52136	-0.0710255	0.654895	aracne_aml	brca
PHF12	0.0292398	0.854158	-0.0551505	0.728671	0.095536	0.547282	-0.0551505	0.728671	0.344252	0.0255881	0.0991482	0.532165	-0.205924	0.190758	aracne_aml	brca
PI4KA	-0.0659424	0.678207	-0.0511145	0.747852	-0.0132704	0.933525	-0.0511145	0.747852	0.0155836	0.921971	-0.02329	0.883605	-0.0997717	0.529576	aracne_aml	brca
PI4KB	0.100045	0.528442	0.0882961	0.578181	0.102607	0.517884	0.0882961	0.578181	0.125497	0.428416	0.134462	0.395892	-0.0718354	0.65121	aracne_aml	brca
PIK3C3	0.130991	0.40831	0.121069	0.445015	0.11294	0.476385	0.121069	0.445015	0.247958	0.113354	0.162985	0.3024	0.154053	0.330019	aracne_aml	brca
PIK3CA	0.289827	0.0626319	0.321986	0.0375737	0.332306	0.031546	0.321986	0.0375737	0.091994	0.5623	0.254399	0.103989	0.00447384	0.977567	aracne_aml	brca
PIK3CB	0.071653	0.652039	0.0574953	0.717601	0.184438	0.242288	0.0574953	0.717601	0.0280369	0.860097	0.103032	0.516141	-0.0835615	0.598806	aracne_aml	brca
PIK3R1	-0.00235035	0.988214	0.0444227	0.779982	0.00976551	0.951057	0.0444227	0.779982	0.145551	0.357719	0.0299307	0.85075	0.313752	0.0430328	aracne_aml	brca
PILRA	0.153493	0.331799	0.19948	0.205319	0.116953	0.460755	0.19948	0.205319	0.356224	0.0205878	0.204	0.195027	0.0245413	0.877398	aracne_aml	brca
PIP5K1A	-0.0170972	0.914419	-0.0236559	0.881789	-0.121102	0.44489	-0.0236559	0.881789	0.0586627	0.712111	-0.00481709	0.975847	-0.165007	0.296359	aracne_aml	brca
PKD1	-0.275312	0.0776213	-0.249011	0.111781	-0.246909	0.114938	-0.249011	0.111781	0.0741814	0.640581	-0.199829	0.204513	-0.2413	0.123693	aracne_aml	brca
PKN2	-0.0957694	0.546299	-0.0967723	0.542085	-0.120375	0.447648	-0.0967723	0.542085	0.43061	0.00441819	0.00607757	0.969529	-0.25845	0.0984098	aracne_aml	brca
PLAA	0.0344667	0.828448	-0.0737219	0.642658	0.0278119	0.861209	-0.0737219	0.642658	-0.0913535	0.565037	-0.035845	0.821696	-0.423379	0.00521033	aracne_aml	brca
PLEKHM1	0.0192004	0.903938	0.0371693	0.815221	0.0749433	0.637144	0.0371693	0.815221	0.234501	0.134964	0.0402071	0.800415	0.0971039	0.540695	aracne_aml	brca
PLRG1	0.193199	0.220246	0.221155	0.159282	0.214352	0.172838	0.221155	0.159282	0.271814	0.0816221	0.259669	0.0967767	0.00903807	0.954699	aracne_aml	brca
PMF1	-0.0441865	0.781124	0.00205924	0.989674	-0.0715121	0.65268	0.00205924	0.989674	-0.119345	0.451569	-0.0122631	0.938561	-0.261611	0.0942185	aracne_aml	brca
PMS2	-0.177592	0.260519	-0.199751	0.204692	-0.0791197	0.61844	-0.199751	0.204692	-0.207843	0.186567	-0.162253	0.304605	0.00481672	0.975849	aracne_aml	brca
POGZ	-0.421575	0.00542623	-0.319193	0.0393585	-0.280873	0.071577	-0.319193	0.0393585	-0.160272	0.310625	-0.404096	0.00795297	-0.534733	0.000264151	aracne_aml	brca
POLR1G	0.460508	0.00214907	0.423877	0.00515207	0.491023	0.000960759	0.423877	0.00515207	0.42527	0.00499211	0.504852	0.000650512	0.237006	0.130726	aracne_aml	brca
POLR1H	0.0147749	0.926009	0.0737588	0.642491	0.0410144	0.796491	0.0737588	0.642491	-0.318942	0.039522	-0.0745667	0.638842	-0.279956	0.072548	aracne_aml	brca
POLR3K	-0.015597	0.921904	-0.101982	0.520449	-0.0474822	0.765244	-0.101982	0.520449	-0.189014	0.230595	-0.0759686	0.632531	-0.244067	0.119313	aracne_aml	brca
POT1	-0.201039	0.201729	-0.242822	0.121269	-0.13275	0.401989	-0.242822	0.121269	-0.0783549	0.621848	-0.167067	0.290284	-0.266421	0.0881053	aracne_aml	brca
POU5F1	0.0731521	0.645236	0.0257546	0.871386	0.138974	0.380082	0.0257546	0.871386	0.192644	0.221598	0.0711904	0.654144	-0.103437	0.514484	aracne_aml	brca
PPARGC1B	-0.11978	0.449913	-0.20486	0.19311	-0.134506	0.395735	-0.20486	0.19311	-0.0395045	0.803833	-0.122153	0.440917	0.0629827	0.69192	aracne_aml	brca
PPIE	0.17299	0.273274	0.169198	0.284087	0.179995	0.254019	0.169198	0.284087	0.295643	0.0573155	0.252943	0.106052	-0.175417	0.266496	aracne_aml	brca
PPP1CB	-0.238458	0.128315	-0.192023	0.223122	-0.253351	0.105472	-0.192023	0.223122	0.0285243	0.857689	-0.236188	0.132098	0.0217734	0.891137	aracne_aml	brca
PPP1R10	-0.123935	0.434231	-0.22123	0.159136	-0.0608348	0.701934	-0.22123	0.159136	-0.0989502	0.532988	-0.124377	0.43258	-0.265213	0.0896111	aracne_aml	brca
PPP1R12A	-0.170398	0.280635	-0.197946	0.208899	-0.18067	0.252213	-0.197946	0.208899	-0.117589	0.458304	-0.204208	0.194563	0.0160105	0.91984	aracne_aml	brca
PPP1R15B	0.263145	0.0922341	0.264174	0.0909211	0.265891	0.0887635	0.264174	0.0909211	-0.130594	0.409743	0.119717	0.450152	-0.0631496	0.691145	aracne_aml	brca
PPP1R2	0.0568831	0.720486	0.0678336	0.669498	0.0673205	0.671857	0.0678336	0.669498	-0.0441499	0.7813	0.0601202	0.705276	0.0749179	0.637259	aracne_aml	brca
PPP1R8	-0.105854	0.504652	0.0160646	0.919571	-0.131746	0.405589	0.0160646	0.919571	-0.159225	0.31384	-0.130569	0.409836	0.0723261	0.648981	aracne_aml	brca
PPP2CA	0.0510266	0.748271	0.0853639	0.590916	0.0113215	0.943271	0.0853639	0.590916	-0.213564	0.174461	-0.0108918	0.945421	-0.00457932	0.977039	aracne_aml	brca
PPP2R1A	0.152081	0.336321	0.171525	0.277417	0.154241	0.32942	0.171525	0.277417	0.150798	0.340461	0.178538	0.257947	0.244282	0.118979	aracne_aml	brca
PPP2R2A	-0.14372	0.363861	-0.126708	0.423937	-0.121961	0.441643	-0.126708	0.423937	0.082311	0.604306	-0.0695466	0.661646	0.0225591	0.887234	aracne_aml	brca
PPP3CB	0.0587797	0.711562	0.0673058	0.671924	-0.0370577	0.815767	0.0673058	0.671924	-0.184163	0.243004	-0.0334495	0.833438	0.352886	0.0218918	aracne_aml	brca
PPP4C	0.134424	0.396027	0.09995	0.528837	0.150238	0.342278	0.09995	0.528837	0.198107	0.208521	0.118326	0.455471	0.0436451	0.783741	aracne_aml	brca
PPP4R1	-0.0696538	0.661156	-0.0373565	0.814307	-0.117951	0.456911	-0.0373565	0.814307	-0.0886378	0.576706	-0.098525	0.534759	-0.0466834	0.769084	aracne_aml	brca
PPRC1	0.228986	0.144654	0.224127	0.15361	0.172773	0.273886	0.224127	0.15361	0.473175	0.00155236	0.30159	0.0522578	-0.202035	0.199456	aracne_aml	brca
PRDM10	0.13838	0.382142	-0.195856	0.213842	0.005393	0.97296	-0.195856	0.213842	-0.050239	0.752033	-0.0515977	0.745547	0.25945	0.0970682	aracne_aml	brca
PRDX1	-0.109347	0.490613	-0.133461	0.39945	-0.278285	0.0743424	-0.133461	0.39945	0.203329	0.196531	-0.0454032	0.77525	-0.179101	0.256425	aracne_aml	brca
PRDX3	-0.218035	0.165398	-0.222219	0.157233	-0.229949	0.142927	-0.222219	0.157233	-0.159425	0.313223	-0.268837	0.0851537	0.154102	0.329863	aracne_aml	brca
PREB	0.328412	0.0337191	0.28482	0.0675174	0.341993	0.0266366	0.28482	0.0675174	-0.0913017	0.565258	0.318663	0.0397041	0.197119	0.210845	aracne_aml	brca
PRKACA	-0.0581259	0.714634	-0.0592625	0.709296	-0.0996375	0.530133	-0.0592625	0.709296	-0.0724842	0.648264	-0.0494345	0.755881	-0.03388	0.831325	aracne_aml	brca
PRKAG1	0.053654	0.735765	0.0353682	0.82403	0.0376014	0.813111	0.0353682	0.82403	-0.0377189	0.812537	0.0642291	0.686133	0.0555208	0.726919	aracne_aml	brca
PRKAR1A	-0.00259867	0.986969	-0.0835951	0.598658	0.0122647	0.938553	-0.0835951	0.598658	-0.129425	0.413985	-0.0376702	0.812775	0.128766	0.416387	aracne_aml	brca
PRKAR2A	0.0258444	0.870941	0.0287701	0.856476	-0.0291429	0.854636	0.0287701	0.856476	-0.0538214	0.73497	0.0259538	0.870399	0.170096	0.281502	aracne_aml	brca
PRMT1	0.0466302	0.76934	0.0819767	0.60578	0.0630438	0.691636	0.0819767	0.60578	0.196257	0.212889	0.168212	0.286944	-0.192079	0.222984	aracne_aml	brca
PRMT5	-0.0562099	0.723662	-0.118013	0.45667	-0.0706849	0.656448	-0.118013	0.45667	-0.031063	0.845171	-0.0651374	0.681927	-0.215256	0.17099	aracne_aml	brca
PROX1	-0.0895455	0.572793	-0.0671884	0.672465	-0.0330567	0.835367	-0.0671884	0.672465	-0.356791	0.0203729	-0.217738	0.165991	-0.840751	3.24162e-12	aracne_aml	brca
PSPC1	-0.175967	0.264977	-0.188693	0.231402	-0.0395967	0.803385	-0.188693	0.231402	-0.0817148	0.606936	-0.146664	0.354013	-0.189527	0.229308	aracne_aml	brca
PTGES3	-0.196636	0.211989	-0.0901876	0.570033	-0.173027	0.27317	-0.0901876	0.570033	0.21279	0.176065	-0.0526198	0.74068	-0.00484679	0.975698	aracne_aml	brca
PTK2	0.322344	0.03735	0.200962	0.201904	0.370894	0.0156028	0.200962	0.201904	0.240564	0.124878	0.279597	0.0729305	0.295539	0.0574068	aracne_aml	brca
PTPN1	-0.0742822	0.640126	0.0492646	0.756695	0.0334053	0.833655	0.0492646	0.756695	-0.00448628	0.977505	-0.0233432	0.883341	0.351033	0.0226448	aracne_aml	brca
PTPN11	0.00333189	0.983292	0.0634753	0.689631	-0.014045	0.929655	0.0634753	0.689631	0.180534	0.252575	0.0222647	0.888696	0.319863	0.038924	aracne_aml	brca
PTPN2	-0.0893854	0.573482	-0.135825	0.391078	-0.0352143	0.824784	-0.135825	0.391078	0.0374459	0.813871	-0.0475849	0.764751	-0.149352	0.345164	aracne_aml	brca
PTPRG	0.164174	0.298837	0.170453	0.280479	0.0591867	0.709651	0.170453	0.280479	0.112331	0.478779	0.119718	0.450147	-0.0890656	0.57486	aracne_aml	brca
PTTG1	-0.284888	0.0674496	-0.209844	0.182267	-0.244642	0.118418	-0.209844	0.182267	-0.0459032	0.772841	-0.2752	0.0777466	-0.256266	0.101389	aracne_aml	brca
PWP2	0.187543	0.234312	0.184502	0.242123	0.225903	0.150291	0.184502	0.242123	0.246648	0.115335	0.210048	0.181832	-0.169406	0.283486	aracne_aml	brca
PXN	-0.119852	0.449636	-0.16816	0.287094	-0.110945	0.484257	-0.16816	0.287094	-0.136782	0.387715	-0.118141	0.456179	0.0691215	0.663591	aracne_aml	brca
RAB10	0.0796878	0.615914	0.0966459	0.542615	0.124133	0.433492	0.0966459	0.542615	-0.29076	0.0617535	0.00925242	0.953626	-0.323295	0.0367606	aracne_aml	brca
RAB11A	0.246073	0.116213	0.225315	0.151383	0.24856	0.112453	0.225315	0.151383	-0.180093	0.253755	0.117831	0.457372	-0.368588	0.0163111	aracne_aml	brca
RAB18	-0.163479	0.300916	-0.159983	0.311511	-0.141191	0.372454	-0.159983	0.311511	0.165455	0.29503	-0.0692701	0.662911	-0.191401	0.224651	aracne_aml	brca
RAB1A	-0.103009	0.516236	0.00301529	0.98488	-0.131884	0.405093	0.00301529	0.98488	0.0665819	0.675258	0.00742923	0.962757	0.269964	0.0838026	aracne_aml	brca
RAB1B	-0.0306072	0.847416	-0.0737529	0.642517	-0.102209	0.519516	-0.0737529	0.642517	-0.161876	0.305745	-0.102977	0.516367	-0.380266	0.0129863	aracne_aml	brca
RAB21	0.150802	0.340447	0.0968648	0.541697	0.141967	0.369804	0.0968648	0.541697	0.0883625	0.577894	0.150732	0.340674	0.121989	0.441537	aracne_aml	brca
RAB35	0.0920442	0.562086	0.0161651	0.919069	0.0756868	0.633798	0.0161651	0.919069	0.0469936	0.767593	0.0906512	0.568044	-0.145263	0.358681	aracne_aml	brca
RAB43	0.177916	0.259635	0.191787	0.223701	0.251504	0.108122	0.191787	0.223701	0.150649	0.340944	0.204234	0.194505	0.0496429	0.754884	aracne_aml	brca
RAB6A	-0.00272921	0.986314	0.090119	0.570328	0.080664	0.611583	0.090119	0.570328	0.0579115	0.715642	-0.0080407	0.959694	0.133279	0.4001	aracne_aml	brca
RAB7A	-0.297874	0.0553739	-0.221461	0.158691	-0.259532	0.096959	-0.221461	0.158691	0.103876	0.512691	-0.172419	0.274884	0.0781133	0.622926	aracne_aml	brca
RABIF	0.240433	0.12509	0.205065	0.192656	0.190153	0.227745	0.205065	0.192656	0.248539	0.112485	0.258149	0.0988161	-0.216916	0.167635	aracne_aml	brca
RAC1	-0.389513	0.0107804	-0.209106	0.183844	-0.451873	0.00266395	-0.209106	0.183844	-0.556187	0.000131068	-0.417522	0.00593974	-0.177427	0.260969	aracne_aml	brca
RAC3	-0.0334932	0.833224	0.020105	0.899434	0.072239	0.649377	0.020105	0.899434	0.0166458	0.91667	-0.0128597	0.935578	-0.177579	0.260555	aracne_aml	brca
RACGAP1	-0.472302	0.00158816	-0.501672	0.000712569	-0.455115	0.00245915	-0.501672	0.000712569	-0.472885	0.00156418	-0.52545	0.000352643	-0.367867	0.0165379	aracne_aml	brca
RAD1	-0.101303	0.523243	-0.137596	0.384872	-0.0756289	0.634059	-0.137596	0.384872	0.0636849	0.688658	-0.084389	0.595178	0.20403	0.19496	aracne_aml	brca
RAD17	-0.0104101	0.947831	0.00367504	0.981572	-0.0109705	0.945027	0.00367504	0.981572	0.31904	0.0394576	0.0407422	0.797814	-0.00206586	0.98964	aracne_aml	brca
RAD51	-0.0240964	0.879603	-0.109815	0.488747	-0.0442419	0.780856	-0.109815	0.488747	0.0799141	0.614909	-0.074568	0.638836	0.154087	0.329909	aracne_aml	brca
RAD54L2	0.0655549	0.679997	0.0259478	0.870429	-0.0176861	0.911483	0.0259478	0.870429	0.170215	0.28116	0.141832	0.370265	-0.211902	0.177917	aracne_aml	brca
RAD9A	-0.0225437	0.88731	-0.0346764	0.82742	-0.0502655	0.751906	-0.0346764	0.82742	-0.347317	0.0242205	-0.0957018	0.546583	0.0932966	0.556755	aracne_aml	brca
RAF1	0.176122	0.264548	0.177169	0.261674	0.188068	0.232979	0.177169	0.261674	0.0969266	0.541438	0.115697	0.465615	0.564037	0.0001002	aracne_aml	brca
RALGAPA1	0.081334	0.608618	0.0864732	0.586084	0.00665991	0.966611	0.0864732	0.586084	0.223395	0.154992	0.105676	0.505375	-0.131459	0.406622	aracne_aml	brca
RANBP1	0.011962	0.940067	-0.0827545	0.602352	-0.041522	0.794027	-0.0827545	0.602352	0.0678552	0.669399	0.0175927	0.911948	0.0529985	0.738879	aracne_aml	brca
RANBP2	-0.0111715	0.944021	-0.0123314	0.938219	-0.0285372	0.857626	-0.0123314	0.938219	-0.059457	0.708384	0.0121622	0.939066	0.0609893	0.701212	aracne_aml	brca
RAP1B	-0.42752	0.00474286	-0.333543	0.0308805	-0.418615	0.00579724	-0.333543	0.0308805	-0.172672	0.274171	-0.403113	0.00812108	0.18241	0.247595	aracne_aml	brca
RASL11A	-0.0116895	0.94143	0.0737164	0.642683	-0.03862	0.808142	0.0737164	0.642683	0.0811007	0.60965	0.0483601	0.761029	0.0268823	0.865804	aracne_aml	brca
RB1CC1	-0.030198	0.849432	-0.0164616	0.917589	-0.0286876	0.856883	-0.0164616	0.917589	-0.254601	0.103706	-0.0668426	0.674056	0.322747	0.0370992	aracne_aml	brca
RBBP4	-0.154274	0.329315	-0.165032	0.296284	-0.141069	0.372869	-0.165032	0.296284	-0.154001	0.330182	-0.16277	0.303046	-0.0105929	0.946916	aracne_aml	brca
RBBP8	0.0348551	0.826544	0.0482637	0.761492	0.00777389	0.96103	0.0482637	0.761492	-0.0471591	0.766797	0.0503474	0.751515	-0.0562806	0.723329	aracne_aml	brca
RBM10	0.148075	0.34935	0.189867	0.22846	0.134714	0.395	0.189867	0.22846	0.0625377	0.693991	0.137616	0.384801	0.216706	0.168057	aracne_aml	brca
RBM15	-0.0202638	0.898644	-0.100959	0.524666	-0.000390209	0.998043	-0.100959	0.524666	0.134687	0.395096	-0.0787383	0.620139	0.00137167	0.993121	aracne_aml	brca
RBPJ	-0.274701	0.0783087	-0.223856	0.15412	-0.318022	0.0401262	-0.223856	0.15412	-0.146162	0.35568	-0.266132	0.0884642	-0.0250582	0.874835	aracne_aml	brca
RBSN	0.0916128	0.563928	0.112887	0.476593	0.127739	0.420146	0.112887	0.476593	0.10129	0.523297	0.152259	0.335749	0.025343	0.873424	aracne_aml	brca
RCOR1	0.150495	0.341442	0.134825	0.394607	0.192763	0.221307	0.134825	0.394607	-0.130996	0.408291	0.119	0.45289	-0.373619	0.0147996	aracne_aml	brca
RELA	0.0238633	0.88076	0.115973	0.464545	0.0538575	0.734799	0.115973	0.464545	-0.0327776	0.836738	0.0211033	0.894468	-0.114768	0.46923	aracne_aml	brca
RFC1	0.117959	0.456878	0.117135	0.460051	0.105099	0.507714	0.117135	0.460051	-0.0611158	0.700621	0.147323	0.351831	0.0404881	0.799049	aracne_aml	brca
RFC4	-0.210357	0.181175	-0.0989522	0.53298	-0.103367	0.514772	-0.0989522	0.53298	0.0613932	0.699326	-0.0360227	0.820827	0.00966256	0.951573	aracne_aml	brca
RGL4	-0.184478	0.242183	-0.182017	0.248634	-0.0786724	0.620433	-0.182017	0.248634	-0.170315	0.280874	-0.161321	0.307428	-0.0202615	0.898656	aracne_aml	brca
RGS2	0.18615	0.237868	0.182904	0.246297	0.131299	0.407198	0.182904	0.246297	0.183857	0.243802	0.189396	0.229637	-0.196431	0.212474	aracne_aml	brca
RHBDL3	-0.287696	0.0646756	-0.313436	0.043254	-0.363853	0.0178506	-0.313436	0.043254	-0.371628	0.0153831	-0.308917	0.0465277	0.220494	0.160563	aracne_aml	brca
RHEB	0.157976	0.3177	0.0960752	0.545012	0.144549	0.361071	0.0960752	0.545012	0.383013	0.0122942	0.218901	0.163685	-0.109939	0.488253	aracne_aml	brca
RHOA	-0.195728	0.214149	-0.269393	0.0844847	-0.174031	0.270354	-0.269393	0.0844847	0.220782	0.160003	-0.0564929	0.722327	-0.424667	0.00506087	aracne_aml	brca
RHOB	-0.0607572	0.702297	-0.0516559	0.74527	0.109211	0.491156	-0.0516559	0.74527	0.0789692	0.61911	-0.000834509	0.995815	-0.383912	0.0120745	aracne_aml	brca
RHOQ	0.0169686	0.91506	-0.0345465	0.828056	0.0131224	0.934265	-0.0345465	0.828056	0.0161878	0.918956	0.0138452	0.930653	-0.0447328	0.778485	aracne_aml	brca
RHPN1	-0.248166	0.113042	-0.270334	0.0833637	-0.28235	0.0700361	-0.270334	0.0833637	-0.0909577	0.566731	-0.256699	0.100793	0.00279671	0.985976	aracne_aml	brca
RICTOR	0.0082638	0.958576	0.0652555	0.681381	0.00354552	0.982221	0.0652555	0.681381	0.169882	0.282118	0.0595587	0.707907	-0.215636	0.170218	aracne_aml	brca
RING1	-0.191492	0.224427	-0.224605	0.15271	-0.217692	0.166083	-0.224605	0.15271	-0.00253169	0.987305	-0.236096	0.132254	-0.112562	0.477871	aracne_aml	brca
RINT1	-0.0849991	0.592509	-0.0769796	0.627996	-0.0095022	0.952375	-0.0769796	0.627996	-0.302587	0.0514465	-0.133079	0.400812	0.188336	0.232304	aracne_aml	brca
RIT1	0.32723	0.0344026	0.324905	0.0357807	0.306754	0.0481637	0.324905	0.0357807	0.0237964	0.881092	0.252221	0.107088	0.13705	0.386777	aracne_aml	brca
RNF10	0.201232	0.201286	0.221639	0.158347	0.202452	0.198511	0.221639	0.158347	0.175178	0.26716	0.240998	0.124177	0.124954	0.430432	aracne_aml	brca
RNF20	-0.384037	0.0120443	-0.313666	0.0430926	-0.35911	0.0195136	-0.313666	0.0430926	0.108109	0.495566	-0.266796	0.0876417	0.26511	0.0897397	aracne_aml	brca
RNF4	-0.0168959	0.915423	0.0183158	0.908344	0.160637	0.309511	0.0183158	0.908344	-0.193928	0.218475	-0.0958032	0.546157	0.202311	0.198829	aracne_aml	brca
RPL22	0.0611226	0.700589	-0.0326087	0.837568	-0.0264399	0.867993	-0.0326087	0.837568	-0.277569	0.0751216	-0.0149303	0.925233	-0.0197236	0.901333	aracne_aml	brca
RPN1	-0.00241461	0.987892	0.0937218	0.554951	0.0418026	0.792666	0.0937218	0.554951	-0.0293262	0.853731	0.138684	0.381087	0.151975	0.33666	aracne_aml	brca
RPS6KA1	-0.236168	0.132133	-0.251138	0.108654	-0.258535	0.0982951	-0.251138	0.108654	-0.276619	0.0761659	-0.263523	0.0917507	-0.236584	0.131433	aracne_aml	brca
RPS6KB1	0.0040594	0.979645	0.0973673	0.539592	-0.017294	0.913437	0.0973673	0.539592	0.159697	0.312387	0.0986897	0.534072	0.07862	0.620666	aracne_aml	brca
RPS6KC1	-0.130187	0.411217	-0.041734	0.792998	-0.0354504	0.823628	-0.041734	0.792998	-0.0013243	0.993359	0.00151122	0.992422	-0.175664	0.265812	aracne_aml	brca
RPTOR	0.158556	0.315902	0.167385	0.289355	0.0867393	0.584928	0.167385	0.289355	0.194363	0.217424	0.117984	0.456785	-0.117885	0.457163	aracne_aml	brca
RRAD	0.0226649	0.886708	0.0324341	0.838426	-0.181872	0.249016	0.0324341	0.838426	0.0757852	0.633355	0.00883442	0.955719	0.00369713	0.981461	aracne_aml	brca
RRAGC	-0.218802	0.163879	-0.127346	0.421589	-0.189446	0.229512	-0.127346	0.421589	-0.105303	0.506887	-0.173247	0.27255	-0.0274617	0.86294	aracne_aml	brca
RTF1	0.0564257	0.722644	0.108278	0.494888	0.160954	0.308545	0.108278	0.494888	-0.0605583	0.703227	0.126022	0.426471	0.0356729	0.822538	aracne_aml	brca
RUNX1	-0.0883946	0.577756	-0.0822605	0.604528	-0.053944	0.734388	-0.0822605	0.604528	-0.225587	0.150876	-0.129821	0.412545	-0.136422	0.388978	aracne_aml	brca
SAFB	-0.180862	0.2517	-0.164326	0.298384	-0.0205401	0.89727	-0.164326	0.298384	-0.0876244	0.581087	-0.096158	0.544664	-0.0426649	0.788485	aracne_aml	brca
SAP130	-0.0662598	0.676743	-0.0821359	0.605078	-0.16033	0.310449	-0.0821359	0.605078	0.0154136	0.92282	-0.0532836	0.737524	-0.0321962	0.839595	aracne_aml	brca
SARNP	0.271501	0.0819879	-0.0610671	0.700848	0.261801	0.093971	-0.0610671	0.700848	-0.241418	0.123503	0.0207025	0.896462	-0.218204	0.165064	aracne_aml	brca
SATB2	0.0891383	0.574547	0.0917739	0.56324	0.0524564	0.741457	0.0917739	0.56324	-0.082648	0.602821	0.00949146	0.952429	-0.568577	8.55182e-05	aracne_aml	brca
SCAP	-0.285409	0.0669275	-0.215402	0.170693	-0.278464	0.0741477	-0.215402	0.170693	0.0715713	0.652411	-0.237711	0.129552	0.0534535	0.736717	aracne_aml	brca
SCARF1	0.223212	0.15534	0.172468	0.274747	0.213871	0.173827	0.172468	0.274747	0.292346	0.0602827	0.234862	0.134347	0.0698427	0.660292	aracne_aml	brca
[truncated: 69,820 more rows]

## Sheet: GRNdb
hgnc_symbol	ULM.cor	ULM.p.value	W.Sum.cor	W.Sum.p.value	Viper.cor	Viper.p.value	W.Mean.cor	W.Mean.p.value	MLM.cor	MLM.p.value	Consensus.cor	Consensus.p.value	Expression.cor	Expression.p.value	Regulon	Cancer
ATF4	-0.298625	0.138377	0.0394246	0.848358	-0.176763	0.387685	0.0394246	0.848358	-0.309234	0.124244	-0.357881	0.0726403	-0.185666	0.363833	grndb_aml	aml
BDP1	-0.147248	0.472868	-0.273541	0.176328	-0.0430152	0.834726	-0.273541	0.176328	0.0547658	0.790457	-0.100987	0.623519	-0.0751643	0.715162	grndb_aml	aml
CEBPA	-0.622017	0.000692394	-0.626249	0.000620538	-0.657032	0.000265991	-0.626249	0.000620538	-0.565595	0.00260157	-0.645774	0.000366486	-0.721033	3.24432e-05	grndb_aml	aml
CEBPE	-0.109631	0.593943	-0.115067	0.575658	-0.163447	0.424975	-0.115067	0.575658	-0.119869	0.559717	-0.105468	0.608113	-0.302749	0.132752	grndb_aml	aml
CHD2	-0.00837536	0.96761	0.0934709	0.649709	-0.0151724	0.941358	0.0934709	0.649709	0.145067	0.47952	0.0151573	0.941416	-0.430811	0.0280105	grndb_aml	aml
E2F3	0.246639	0.224504	0.320344	0.110605	0.192326	0.346565	0.320344	0.110605	0.255201	0.208306	0.230583	0.257097	0.0351313	0.864713	grndb_aml	aml
E2F6	-0.460908	0.0178004	-0.572944	0.00221875	-0.434732	0.026461	-0.572944	0.00221875	-0.433627	0.0268904	-0.360662	0.070288	-0.475699	0.0140392	grndb_aml	aml
EP300	-0.213824	0.29424	-0.236193	0.245378	-0.215802	0.289691	-0.236193	0.245378	-0.0431631	0.834165	-0.216434	0.288246	-0.384191	0.052652	grndb_aml	aml
ERG	-0.47035	0.0153153	-0.495171	0.0101111	-0.465309	0.0166039	-0.495171	0.0101111	-0.475329	0.0141246	-0.465929	0.0164407	-0.564429	0.00266719	grndb_aml	aml
ESRRA	0.0142454	0.944935	0.181644	0.374501	0.096278	0.639878	0.181644	0.374501	0.31193	0.120827	0.0903598	0.660672	0.305869	0.128607	grndb_aml	aml
FLI1	-0.122245	0.551902	0.0077387	0.970071	-0.15519	0.449048	0.0077387	0.970071	-0.0928027	0.652058	-0.112301	0.584931	-0.243841	0.229976	grndb_aml	aml
GABPA	0.156109	0.446333	0.167339	0.413878	0.162874	0.426623	0.167339	0.413878	0.159942	0.435108	0.0965816	0.638819	0.384611	0.0523728	grndb_aml	aml
GATA1	-0.688763	0.000100044	-0.648032	0.000344018	-0.689507	9.76363e-05	-0.648032	0.000344018	-0.669859	0.000181645	-0.716501	3.83501e-05	-0.717763	3.66166e-05	grndb_aml	aml
GATA2	-0.446728	0.0221448	-0.395317	0.0456234	-0.412667	0.0361608	-0.395317	0.0456234	-0.441725	0.0238693	-0.436422	0.0258144	-0.307582	0.126373	grndb_aml	aml
GTF2F1	-0.0321398	0.876142	0.145651	0.477734	0.0182769	0.929385	0.145651	0.477734	-0.0425459	0.836505	-0.228722	0.261065	0.24058	0.236462	grndb_aml	aml
GTF3C2	0.0368781	0.858052	-0.0146424	0.943403	0.0374223	0.855978	-0.0146424	0.943403	0.159111	0.437529	0.1044	0.61177	-0.16361	0.424507	grndb_aml	aml
HMGB1	-0.0981499	0.633356	-0.00908109	0.964882	-0.108488	0.59782	-0.00908109	0.964882	-0.166858	0.415241	-0.215665	0.290003	-0.142808	0.48646	grndb_aml	aml
HOXA10	0.137591	0.502684	0.219997	0.280188	0.130933	0.523769	0.219997	0.280188	0.0982307	0.633075	0.0696637	0.735244	-0.214588	0.292478	grndb_aml	aml
HOXA9	0.170037	0.406283	0.208363	0.307036	0.176676	0.387923	0.208363	0.307036	0.0896767	0.663088	0.102622	0.617879	-0.560084	0.00292443	grndb_aml	aml
IKZF1	0.062935	0.760041	0.25418	0.210195	-0.0408079	0.843101	0.25418	0.210195	-0.211927	0.298647	-0.0123975	0.95207	0.0231096	0.910779	grndb_aml	aml
ING3	-0.224811	0.269529	0.110358	0.591485	-0.225457	0.268118	0.110358	0.591485	-0.124773	0.543643	-0.312785	0.119758	0.129889	0.527113	grndb_aml	aml
IRF8	-0.638026	0.000453607	-0.578294	0.00197142	-0.581674	0.00182767	-0.578294	0.00197142	-0.690242	9.53088e-05	-0.631509	0.000540337	-0.598211	0.0012468	grndb_aml	aml
KDM4C	-0.314219	0.11798	-0.278218	0.168754	-0.30985	0.123457	-0.278218	0.168754	-0.305497	0.129096	-0.336738	0.0925447	-0.33427	0.0951123	grndb_aml	aml
KLF1	-0.736776	1.76873e-05	-0.719595	3.42235e-05	-0.704647	5.85347e-05	-0.719595	3.42235e-05	0.388463	0.0498599	-0.751705	9.5572e-06	-0.711341	4.62171e-05	grndb_aml	aml
KLF16	-0.0927533	0.652232	-0.147971	0.470671	-0.223655	0.272064	-0.147971	0.470671	0.0579356	0.778617	-0.085647	0.677408	-0.205386	0.314154	grndb_aml	aml
MAFG	0.0708981	0.730722	0.0463316	0.822176	0.0795101	0.699425	0.0463316	0.822176	0.0610005	0.767214	0.0721527	0.726135	0.0892417	0.664628	grndb_aml	aml
MAX	-0.268808	0.184231	-0.268604	0.184576	-0.267543	0.186384	-0.268604	0.184576	-0.258728	0.20187	-0.20251	0.321126	-0.0304967	0.88243	grndb_aml	aml
MLX	0.413071	0.0359604	0.295518	0.142727	0.419197	0.0330342	0.295518	0.142727	0.354572	0.0755172	0.463088	0.0171991	-0.0971723	0.636759	grndb_aml	aml
MYB	-0.0426724	0.836025	-0.142601	0.487101	-0.0585362	0.776379	-0.142601	0.487101	0.0267328	0.896859	-0.0152498	0.941059	-0.350199	0.0794517	grndb_aml	aml
MYBL2	0.191558	0.348532	0.0115897	0.955189	0.0541368	0.792812	0.0115897	0.955189	0.364934	0.0667884	0.19032	0.351715	-0.047508	0.817734	grndb_aml	aml
NFE2	-0.271914	0.179017	-0.320727	0.110156	-0.322708	0.107852	-0.320727	0.110156	-0.222951	0.273615	-0.295256	0.143099	-0.134905	0.511138	grndb_aml	aml
NFYA	0.0724003	0.725231	0.292063	0.147678	0.00653353	0.97473	0.292063	0.147678	0.0111089	0.957046	0.04659	0.8212	0.222837	0.273867	grndb_aml	aml
NFYB	-0.0777274	0.705867	-0.152355	0.457477	0.00605447	0.976582	-0.152355	0.457477	-0.101649	0.621233	-0.0236827	0.908576	0.0941636	0.647278	grndb_aml	aml
RCOR1	0.202319	0.321591	0.221922	0.275895	0.133421	0.51584	0.221922	0.275895	0.181591	0.374642	0.205776	0.313216	0.13715	0.504067	grndb_aml	aml
RELA	0.178187	0.383811	-0.0946452	0.64559	0.187863	0.358083	-0.0946452	0.64559	-0.162011	0.429111	0.220488	0.279088	-0.434511	0.0265464	grndb_aml	aml
RUNX1	-0.0878521	0.669558	-0.060386	0.769497	0.124837	0.543438	-0.060386	0.769497	-0.0881042	0.668662	0.131664	0.521433	-0.231739	0.254655	grndb_aml	aml
RUNX2	-0.511034	0.00763086	-0.546285	0.00388623	-0.503648	0.00871338	-0.546285	0.00388623	-0.522254	0.00620326	-0.491585	0.0107562	-0.511169	0.00761217	grndb_aml	aml
RXRA	-0.17433	0.394356	-0.175807	0.3903	-0.163868	0.423769	-0.175807	0.3903	-0.16432	0.422474	-0.198131	0.331921	-0.456332	0.0191184	grndb_aml	aml
SETDB1	0.510903	0.007649	0.199762	0.327876	0.53463	0.00489626	0.199762	0.327876	0.625243	0.000637008	0.520149	0.00645246	-0.463088	0.017199	grndb_aml	aml
SIN3A	-0.541528	0.00427468	-0.546578	0.0038633	-0.510503	0.00770475	-0.546578	0.0038633	-0.460066	0.018037	-0.563478	0.00272176	-0.447917	0.0217503	grndb_aml	aml
SOX12	0.197257	0.334102	0.17099	0.403618	0.219824	0.280575	0.17099	0.403618	0.188371	0.356761	0.19127	0.349271	-0.18953	0.353754	grndb_aml	aml
SP2	0.0151202	0.941559	-0.1109	0.589653	0.0615561	0.765152	-0.1109	0.589653	-0.126585	0.537761	0.0466328	0.821038	-0.311354	0.121551	grndb_aml	aml
SPI1	-0.301305	0.134702	-0.290406	0.150097	-0.308461	0.125237	-0.290406	0.150097	-0.3116	0.121242	-0.27875	0.167906	-0.220607	0.278821	grndb_aml	aml
SREBF1	0.20286	0.320273	0.0670339	0.744906	0.179374	0.380601	0.0670339	0.744906	0.210915	0.301015	0.189994	0.352557	-0.125721	0.540564	grndb_aml	aml
SRF	0.0267263	0.896884	0.154954	0.449745	0.0359755	0.861493	0.154954	0.449745	0.27423	0.175197	-0.211603	0.299403	0.297839	0.139469	grndb_aml	aml
STAT5A	-0.15953	0.436307	-0.183711	0.368995	-0.0374649	0.855816	-0.183711	0.368995	-0.158882	0.438196	-0.126337	0.538565	-0.239061	0.239524	grndb_aml	aml
TAF1	-0.0303827	0.882867	-0.200039	0.327191	0.100661	0.624646	-0.200039	0.327191	-0.071584	0.728213	0.0125822	0.951356	-0.125916	0.539931	grndb_aml	aml
TAF7	0.257198	0.204646	0.286886	0.155326	0.244658	0.228367	0.286886	0.155326	0.317625	0.113836	0.1134	0.581239	0.19046	0.351353	grndb_aml	aml
TCF12	-0.111646	0.587137	-0.106062	0.606082	-0.101917	0.620311	-0.106062	0.606082	0.0692274	0.736844	-0.0553844	0.788143	-0.251283	0.215618	grndb_aml	aml
TCF3	-0.174643	0.393495	0.0380083	0.853747	-0.150891	0.46186	0.0380083	0.853747	-0.262986	0.194283	-0.211813	0.298913	-0.156857	0.44413	grndb_aml	aml
TFAP4	0.00575123	0.977755	0.0807865	0.694826	0.0207088	0.920018	0.0807865	0.694826	-0.0267799	0.896678	0.019014	0.926545	-0.171613	0.401881	grndb_aml	aml
TFDP1	0.515863	0.00698599	0.315707	0.116156	0.418611	0.0333053	0.315707	0.116156	0.132289	0.519438	0.410823	0.0370852	-0.279586	0.166582	grndb_aml	aml
THAP11	0.229461	0.259485	-0.102893	0.616946	0.19183	0.347835	-0.102893	0.616946	0.178486	0.383002	0.32301	0.107504	-0.0913652	0.657121	grndb_aml	aml
USF2	0.0754031	0.714295	-0.0773798	0.707125	0.142615	0.487057	-0.0773798	0.707125	0.282256	0.162401	0.227336	0.264044	-0.245947	0.225848	grndb_aml	aml
YY1	-0.380207	0.0553653	-0.263461	0.19345	-0.38938	0.049276	-0.263461	0.19345	-0.0603812	0.769514	-0.313055	0.119422	0.173889	0.395573	grndb_aml	aml
ZBTB2	-0.00067799	0.997377	0.186163	0.362527	-0.0468127	0.820359	0.186163	0.362527	-0.071732	0.727673	-0.0516834	0.802014	0.17598	0.389826	grndb_aml	aml
ZNF143	-0.15527	0.448812	0.00827592	0.967994	-0.236572	0.244599	0.00827592	0.967994	0.0260714	0.899398	-0.165874	0.418036	0.131167	0.52302	grndb_aml	aml
ZNF273	-0.162231	0.428476	-0.2184	0.283783	-0.232146	0.253798	-0.2184	0.283783	-0.204377	0.316589	-0.211354	0.299985	-0.320045	0.110957	grndb_aml	aml
AHCTF1	0.222303	0.237718	0.121245	0.523325	0.240088	0.201275	0.121245	0.523325	0.386747	0.0347526	0.260195	0.164942	0.0885961	0.641531	grndb_aml	blca
ATF4	-0.175306	0.354138	0.281313	0.132081	0.0257048	0.892746	0.281313	0.132081	-0.206406	0.273809	-0.147125	0.43785	0.226479	0.22879	grndb_aml	blca
BCL6	0.366971	0.0460661	0.359566	0.0509889	0.378809	0.0389886	0.359566	0.0509889	0.285561	0.126098	0.352843	0.0558111	-0.275948	0.139933	grndb_aml	blca
BDP1	0.132467	0.485297	0.183466	0.33182	0.105147	0.580279	0.183466	0.33182	0.236512	0.208274	0.100625	0.596754	0.130145	0.49305	grndb_aml	blca
BRCA1	0.17794	0.346838	0.140884	0.457736	0.140228	0.459855	0.140884	0.457736	0.102176	0.591081	0.157687	0.405288	0.225544	0.230769	grndb_aml	blca
E2F1	0.110378	0.561474	0.0272747	0.886236	0.0605386	0.750647	0.0272747	0.886236	0.106565	0.575154	0.121614	0.522052	-0.204985	0.2772	grndb_aml	blca
E2F3	-0.237233	0.206848	-0.256267	0.171643	-0.254376	0.174936	-0.256267	0.171643	-0.257154	0.170113	-0.19446	0.303144	-0.750218	1.81057e-06	grndb_aml	blca
E2F6	0.245021	0.19189	0.18132	0.337604	0.249584	0.183484	0.18132	0.337604	0.274774	0.141696	0.0294804	0.877103	0.0651343	0.732381	grndb_aml	blca
EP300	0.14088	0.45775	0.0844146	0.657401	0.118417	0.53313	0.0844146	0.657401	0.124303	0.512822	0.181604	0.336834	0.0124772	0.947825	grndb_aml	blca
ESRRA	-0.0322013	0.865857	-0.000482094	0.997983	-0.0471994	0.804386	-0.000482094	0.997983	0.0340708	0.858145	-0.0691988	0.716345	-0.36481	0.047462	grndb_aml	blca
FOSL1	-0.22577	0.230289	-0.236506	0.208285	-0.115247	0.544223	-0.236506	0.208285	-0.180114	0.340881	-0.184325	0.329522	-0.691245	2.34253e-05	grndb_aml	blca
GABPA	-0.171202	0.365693	-0.264507	0.1578	-0.166718	0.37857	-0.264507	0.1578	-0.169643	0.370139	-0.138242	0.466296	-0.107298	0.57251	grndb_aml	blca
GATA3	0.153178	0.419019	0.30327	0.103287	0.338438	0.067348	0.30327	0.103287	0.0235167	0.90183	0.25159	0.17987	-0.275992	0.139868	grndb_aml	blca
GTF2F1	0.165231	0.382897	0.0735543	0.69929	0.182273	0.335027	0.0735543	0.69929	0.0910481	0.632297	0.147181	0.437673	0.117598	0.535984	grndb_aml	blca
HMGB1	-0.118383	0.533249	0.0159424	0.933363	-0.129803	0.494194	0.0159424	0.933363	-0.0973896	0.608666	-0.291166	0.11851	-0.347526	0.0598727	grndb_aml	blca
ING3	0.39248	0.0319302	0.34582	0.0612239	0.418298	0.0214267	0.34582	0.0612239	0.433081	0.0168223	0.237572	0.206181	0.218113	0.246906	grndb_aml	blca
JUN	-0.161517	0.39383	-0.174156	0.357352	-0.0539137	0.777211	-0.174156	0.357352	-0.235479	0.210324	-0.155204	0.412816	-0.265847	0.155627	grndb_aml	blca
JUNB	-0.2281	0.225386	-0.159732	0.399148	-0.195728	0.299939	-0.159732	0.399148	-0.197542	0.295393	-0.230554	0.220298	-0.0901774	0.63557	grndb_aml	blca
KLF16	-0.32683	0.0779291	-0.459692	0.0105971	-0.149147	0.431507	-0.459692	0.0105971	-0.229425	0.222629	-0.270591	0.148107	-0.0940029	0.62124	grndb_aml	blca
KLF4	-0.160699	0.396262	-0.158418	0.403087	-0.148872	0.432368	-0.158418	0.403087	-0.0915519	0.630406	-0.14702	0.438179	-0.35862	0.0516471	grndb_aml	blca
KLF7	0.220363	0.241944	-0.00873443	0.963463	0.0276718	0.884591	-0.00873443	0.963463	0.395858	0.0303566	0.20552	0.275921	-0.440036	0.0149588	grndb_aml	blca
MAX	-0.0306709	0.87218	-0.0384333	0.8402	-0.0196934	0.917732	-0.0384333	0.8402	-0.0228094	0.904769	-0.030145	0.874354	0.211463	0.261964	grndb_aml	blca
MLX	-0.307204	0.0986703	-0.249148	0.184276	-0.358074	0.0520299	-0.249148	0.184276	-0.422357	0.02007	-0.254036	0.175535	-0.165501	0.382107	grndb_aml	blca
MYB	-0.0269927	0.887405	-0.0860581	0.651145	0.0433462	0.820085	-0.0860581	0.651145	-0.132394	0.48554	-0.0606032	0.75039	-0.0559552	0.768997	grndb_aml	blca
MYBL2	0.341809	0.0644953	0.270123	0.148836	0.150548	0.427145	0.270123	0.148836	0.450247	0.0125366	0.304151	0.102239	0.0902864	0.63516	grndb_aml	blca
MYC	-0.139401	0.462531	-0.110208	0.56208	-0.172398	0.362304	-0.110208	0.56208	-0.141618	0.455373	-0.211744	0.261318	-0.355686	0.0537304	grndb_aml	blca
NFYA	0.0424599	0.823706	-0.0561382	0.768263	0.0738901	0.697981	-0.0561382	0.768263	0.0843441	0.65767	0.11039	0.561429	0.183753	0.33105	grndb_aml	blca
NFYB	-0.221504	0.239453	-0.123565	0.515345	-0.364509	0.0476593	-0.123565	0.515345	-0.196798	0.297254	-0.357444	0.0524743	-0.255966	0.172164	grndb_aml	blca
RARG	-0.276094	0.139715	-0.220448	0.241756	-0.271348	0.146931	-0.220448	0.241756	-0.332692	0.0724366	-0.273207	0.144073	-0.248341	0.185748	grndb_aml	blca
RBBP5	0.150161	0.428347	0.253	0.177362	0.100337	0.59781	0.253	0.177362	0.0727724	0.702341	0.188679	0.318021	0.0595911	0.75443	grndb_aml	blca
RCOR1	-0.0858331	0.652001	0.0506228	0.7905	-0.153782	0.417164	0.0506228	0.7905	-0.17392	0.358015	-0.079456	0.67641	0.105428	0.579261	grndb_aml	blca
RELA	-0.113208	0.551417	-0.0657487	0.72995	-0.236036	0.209216	-0.0657487	0.72995	-0.242332	0.196968	-0.22925	0.222993	-0.182696	0.333888	grndb_aml	blca
RFX5	0.204465	0.278447	-0.0397417	0.834833	0.17708	0.34921	-0.0397417	0.834833	0.26238	0.161295	0.226951	0.227795	-0.241674	0.198224	grndb_aml	blca
RXRA	-0.0341195	0.857944	0.0388063	0.838669	-0.213266	0.257823	0.0388063	0.838669	0.09325	0.62405	-0.0947544	0.618441	-0.555113	0.00145249	grndb_aml	blca
SETDB1	0.163284	0.388606	0.12976	0.494338	0.248654	0.185176	0.12976	0.494338	-0.0277726	0.884173	0.128264	0.499374	-0.209514	0.26649	grndb_aml	blca
SIN3A	-0.00909381	0.961961	-0.0629743	0.74095	-0.0234987	0.901905	-0.0629743	0.74095	-0.0503073	0.791777	0.0253581	0.894184	-0.0414001	0.828041	grndb_aml	blca
SP2	0.0368989	0.846504	-0.0863782	0.64993	0.0577976	0.761606	-0.0863782	0.64993	0.0682469	0.72009	-0.000883099	0.996305	-0.226274	0.229224	grndb_aml	blca
SREBF1	0.235572	0.210139	0.198385	0.293297	0.230188	0.221052	0.198385	0.293297	0.108606	0.567813	0.203589	0.280556	-0.109575	0.564342	grndb_aml	blca
SREBF2	-0.369547	0.0444448	-0.396719	0.0299653	-0.423544	0.0196867	-0.396719	0.0299653	-0.341846	0.0644642	-0.403624	0.0269758	-0.206817	0.272834	grndb_aml	blca
SRF	-0.0723591	0.703956	-0.0767926	0.686702	-0.0790227	0.678081	-0.0767926	0.686702	-0.177221	0.348822	0.055095	0.772455	-0.227665	0.226297	grndb_aml	blca
STAT5A	0.195208	0.301251	-0.16152	0.393821	0.609565	0.000349286	-0.16152	0.393821	0.193165	0.306439	0.435469	0.016162	-0.101966	0.591849	grndb_aml	blca
TAF1	-0.0984417	0.604782	-0.172144	0.36302	-0.0528605	0.781457	-0.172144	0.36302	-0.137438	0.468919	-0.155355	0.412357	-0.264028	0.158583	grndb_aml	blca
TAF7	-0.062215	0.743969	-0.00554043	0.976819	-0.0595742	0.754498	-0.00554043	0.976819	-0.0977185	0.607451	-0.128204	0.499576	0.16869	0.372874	grndb_aml	blca
TCF7	0.39995	0.0285346	0.370947	0.0435831	0.225426	0.231019	0.370947	0.0435831	0.2652	0.156673	0.393675	0.0313664	0.0587395	0.757835	grndb_aml	blca
TFAP4	-0.294531	0.11412	-0.193927	0.304497	-0.306137	0.0999065	-0.193927	0.304497	-0.241879	0.197833	-0.276959	0.138428	-0.220817	0.24095	grndb_aml	blca
TFDP1	-0.0125906	0.947351	-0.174658	0.355946	0.0165585	0.930793	-0.174658	0.355946	-0.0174878	0.926919	0.00591797	0.97524	-0.269791	0.149356	grndb_aml	blca
THAP11	0.0762806	0.688687	-0.0553105	0.771589	0.0193771	0.919049	-0.0553105	0.771589	0.193627	0.30526	0.231102	0.219174	-0.0790512	0.677971	grndb_aml	blca
USF2	0.0810438	0.670301	0.0952978	0.61642	0.0712362	0.70835	0.0952978	0.61642	-0.200732	0.287506	-0.0783503	0.680676	0.0653785	0.731414	grndb_aml	blca
YY1	0.177201	0.348877	0.010536	0.955934	0.153896	0.416814	0.010536	0.955934	0.0281663	0.882542	-0.185465	0.326485	-0.0338673	0.858984	grndb_aml	blca
ZEB1	-0.50719	0.00422824	-0.416484	0.0220569	-0.11401	0.548584	-0.416484	0.0220569	-0.289301	0.120995	-0.319428	0.0853157	-0.447049	0.0132572	grndb_aml	blca
ZNF143	0.000742846	0.996892	0.138785	0.46453	-0.0505422	0.790826	0.138785	0.46453	0.00967169	0.959545	0.0469497	0.805401	0.170688	0.367156	grndb_aml	blca
ZNF236	0.105333	0.579604	0.0633262	0.739551	0.0530868	0.780545	0.0633262	0.739551	0.155013	0.413401	0.104804	0.581521	-0.106513	0.575341	grndb_aml	blca
ZNF273	-0.0325739	0.864319	0.015065	0.937023	-0.22416	0.23372	0.015065	0.937023	-0.0254674	0.893731	-0.0247248	0.896813	-0.307744	0.0980483	grndb_aml	blca
AHCTF1	0.0122473	0.93864	-0.024834	0.875947	0.0826959	0.60261	-0.024834	0.875947	0.110282	0.48689	0.130194	0.411191	0.0428845	0.787422	grndb_aml	brca
ATF4	-0.0767189	0.629164	0.0231692	0.884204	0.0106531	0.946615	0.0231692	0.884204	-0.105148	0.507515	0.0938451	0.554428	-0.387098	0.0113231	grndb_aml	brca
BCL6	0.128778	0.416343	0.0752985	0.635545	0.162933	0.302556	0.0752985	0.635545	0.173638	0.271452	0.156469	0.322396	-0.270939	0.082648	grndb_aml	brca
BDP1	0.00356111	0.982143	-0.12741	0.421353	0.0585458	0.71266	-0.12741	0.421353	0.0258522	0.870903	0.0417863	0.792745	-0.0140318	0.92972	grndb_aml	brca
BRCA1	0.422984	0.005257	0.355319	0.0209349	0.393347	0.00996439	0.355319	0.0209349	0.380972	0.0128054	0.366076	0.0171133	0.303646	0.0505953	grndb_aml	brca
CEBPB	-0.192347	0.222327	0.046629	0.769346	-0.341287	0.0269715	0.046629	0.769346	-0.0652689	0.681319	-0.262678	0.0928342	-0.254685	0.103588	grndb_aml	brca
E2F1	-0.132693	0.402193	-0.0288903	0.855883	0.000788519	0.996046	-0.0288903	0.855883	-0.166239	0.292716	-0.120101	0.448691	-0.147277	0.351985	grndb_aml	brca
E2F3	-0.287781	0.0645939	-0.198738	0.207046	-0.300242	0.0533717	-0.198738	0.207046	-0.234042	0.135753	-0.266936	0.08747	-0.511316	0.000539027	grndb_aml	brca
E2F6	-0.173723	0.271214	-0.286761	0.0655892	-0.172674	0.274165	-0.286761	0.0655892	-0.10634	0.502686	-0.108125	0.495501	-0.532855	0.000280241	grndb_aml	brca
EP300	-0.255721	0.102143	-0.179159	0.256268	-0.281479	0.0709414	-0.179159	0.256268	-0.296661	0.0564225	-0.272131	0.0812529	-0.0903638	0.569277	grndb_aml	brca
ESRRA	-0.334341	0.030457	-0.274215	0.0788587	-0.372249	0.0151991	-0.274215	0.0788587	-0.247898	0.113445	-0.329837	0.0329104	-0.0565855	0.72189	grndb_aml	brca
ETS2	0.143158	0.36576	0.138547	0.381563	0.105577	0.505775	0.138547	0.381563	0.175016	0.267608	0.126301	0.425439	-0.230126	0.142611	grndb_aml	brca
FOSL1	-0.317003	0.0408052	-0.203726	0.195641	-0.206805	0.188825	-0.203726	0.195641	-0.262982	0.0924436	-0.360421	0.0190415	-0.560611	0.000112754	grndb_aml	brca
FOXC1	0.104433	0.51042	0.0993699	0.531244	0.341612	0.0268173	0.0993699	0.531244	0.0821352	0.605081	0.0853419	0.591012	-0.327406	0.0343005	grndb_aml	brca
GABPA	-0.00416683	0.979106	0.164391	0.298189	-0.101678	0.521702	0.164391	0.298189	-0.0408995	0.797049	-0.0405257	0.798866	0.213909	0.173749	grndb_aml	brca
GATA3	-0.00766701	0.961566	0.0949243	0.549862	0.136145	0.389952	0.0949243	0.549862	-0.135287	0.392972	-0.261406	0.0944854	-0.837892	4.50009e-12	grndb_aml	brca
GTF2F1	-0.0803862	0.612814	0.199602	0.205038	-0.0399215	0.801804	0.199602	0.205038	-0.175063	0.267479	-0.235702	0.132919	0.300424	0.0532204	grndb_aml	brca
GTF3C2	0.126849	0.423416	0.0355143	0.823315	0.130906	0.408616	0.0355143	0.823315	0.056811	0.720826	0.141811	0.370337	0.217119	0.167227	grndb_aml	brca
HMGB1	-0.0697274	0.660819	-0.0776719	0.624898	-0.144146	0.362426	-0.0776719	0.624898	-0.109147	0.491411	-0.0915855	0.564045	-0.160142	0.311026	grndb_aml	brca
ING3	0.0711884	0.654154	0.237167	0.130457	0.0326444	0.837393	0.237167	0.130457	0.124716	0.431316	-0.0462919	0.770969	0.0677171	0.670033	grndb_aml	brca
JUN	-0.167061	0.290303	-0.259076	0.0975686	-0.115468	0.466504	-0.259076	0.0975686	0.105094	0.507732	-0.165374	0.295271	-0.335919	0.0296346	grndb_aml	brca
JUNB	-0.208085	0.186042	-0.0130284	0.934735	-0.234088	0.135673	-0.0130284	0.934735	0.0157937	0.920922	-0.185623	0.239224	0.00524593	0.973697	grndb_aml	brca
KLF1	0.0705015	0.657284	0.0355277	0.823249	0.0893477	0.573644	0.0355277	0.823249	0.0533328	0.73729	0.0964114	0.543599	-0.0384886	0.808783	grndb_aml	brca
KLF16	0.017809	0.91087	0.0972047	0.540273	0.0381862	0.810257	0.0972047	0.540273	0.0839089	0.597281	0.0619237	0.696851	-0.213326	0.174951	grndb_aml	brca
MAF	-0.519338	0.000424626	-0.46005	0.00217399	-0.379085	0.0132941	-0.46005	0.00217399	-0.507893	0.000595711	-0.460551	0.00214673	-0.00870533	0.956365	grndb_aml	brca
MAX	0.383057	0.0122833	0.33283	0.0312625	0.332478	0.0314528	0.33283	0.0312625	0.349837	0.0231426	0.320564	0.0384741	-0.0262316	0.869024	grndb_aml	brca
MLX	-0.182478	0.247417	-0.149758	0.343839	-0.195538	0.214602	-0.149758	0.343839	-0.146711	0.353858	-0.273543	0.0796244	-0.349527	0.0232728	grndb_aml	brca
MYB	-0.134816	0.394639	-0.0458522	0.773086	-0.175072	0.267453	-0.0458522	0.773086	-0.0482799	0.761414	-0.117811	0.457451	-0.287205	0.0651539	grndb_aml	brca
MYBL2	0.210034	0.181862	0.259563	0.0969183	0.0753842	0.635159	0.259563	0.0969183	0.376094	0.014101	0.215425	0.170647	0.0433865	0.784992	grndb_aml	brca
MYC	-0.222654	0.156401	-0.131736	0.405625	-0.26326	0.0920866	-0.131736	0.405625	-0.196293	0.212802	-0.221986	0.157679	-0.201354	0.201008	grndb_aml	brca
NFYA	-0.132224	0.403875	0.0385295	0.808583	-0.146628	0.354134	0.0385295	0.808583	-0.153821	0.330754	-0.166649	0.291511	0.105646	0.505497	grndb_aml	brca
NFYB	0.170228	0.281122	0.187568	0.234247	0.166048	0.293277	0.187568	0.234247	0.189359	0.229731	0.126948	0.423052	-0.144771	0.360329	grndb_aml	brca
NR3C1	0.284433	0.0679078	0.461039	0.00212045	0.287393	0.0649709	0.461039	0.00212045	0.271447	0.0820519	0.252516	0.106664	-0.0781112	0.622936	grndb_aml	brca
RBBP5	-0.0474333	0.765479	0.0471221	0.766975	-0.0790057	0.618948	0.0471221	0.766975	-0.0662463	0.676805	-0.0249748	0.875249	-0.14078	0.373862	grndb_aml	brca
RCOR1	-0.164662	0.297383	-0.0825473	0.603265	-0.162192	0.304789	-0.0825473	0.603265	-0.277046	0.0756952	-0.170157	0.281326	-0.373619	0.0147996	grndb_aml	brca
RELA	-0.000859907	0.995688	0.188197	0.232655	-0.0169179	0.915313	0.188197	0.232655	0.035179	0.824957	-0.088832	0.575868	-0.114768	0.46923	grndb_aml	brca
SETDB1	-0.235384	0.13346	-0.306519	0.0483439	-0.0398083	0.802355	-0.306519	0.0483439	0.195314	0.215138	-0.100299	0.52739	-0.399812	0.00870819	grndb_aml	brca
SIN3A	0.00245908	0.987669	-0.0731352	0.645312	0.0768706	0.628485	-0.0731352	0.645312	0.0969874	0.541183	0.0254003	0.873141	0.0180606	0.909616	grndb_aml	brca
SMARCC2	0.00171067	0.991421	-0.0407716	0.797671	0.028344	0.85858	-0.0407716	0.797671	0.0252683	0.873794	-0.085879	0.58867	-0.0695707	0.661535	grndb_aml	brca
SP2	-0.281823	0.0705832	-0.214935	0.171645	-0.263998	0.0911444	-0.214935	0.171645	-0.228871	0.144861	-0.259983	0.0963594	-0.148934	0.346533	grndb_aml	brca
SREBF1	0.0938926	0.554226	0.0932226	0.557069	0.231755	0.139728	0.0932226	0.557069	-0.0482479	0.761568	0.117497	0.458656	0.0665509	0.6754	grndb_aml	brca
SRF	0.378047	0.0135695	0.168709	0.285501	0.283519	0.0688349	0.168709	0.285501	0.0110982	0.944388	0.339914	0.0276332	-0.115091	0.46797	grndb_aml	brca
STAT2	0.428579	0.00462936	0.357263	0.0201954	0.422475	0.00531757	0.357263	0.0201954	0.410775	0.00688805	0.470474	0.00166557	0.186846	0.236087	grndb_aml	brca
STAT5A	-0.134842	0.394547	0.0337482	0.831972	-0.0147701	0.926033	0.0337482	0.831972	-0.168002	0.287556	-0.110342	0.486652	0.0641424	0.686535	grndb_aml	brca
TAF1	0.0187356	0.906253	-0.00211343	0.989402	0.0295489	0.852633	-0.00211343	0.989402	0.0143653	0.928055	0.0622284	0.695431	0.238693	0.127927	grndb_aml	brca
TAF7	0.183178	0.245577	0.197803	0.209235	0.147229	0.352141	0.197803	0.209235	0.139657	0.377724	0.0672907	0.671994	0.120936	0.445519	grndb_aml	brca
TCF7	-0.466095	0.00186467	-0.395454	0.00953908	-0.564795	9.75986e-05	-0.395454	0.00953908	-0.0851328	0.591925	-0.341138	0.0270431	-0.456115	0.00239885	grndb_aml	brca
TFAP4	-0.266063	0.0885501	0.107563	0.497759	-0.276505	0.0762923	0.107563	0.497759	-0.264944	0.0899493	-0.34429	0.0255708	-0.000487273	0.997556	grndb_aml	brca
TFDP1	-0.256401	0.101203	-0.0628493	0.692541	-0.245219	0.117526	-0.0628493	0.692541	-0.211398	0.178976	-0.304823	0.0496632	-0.191147	0.22528	grndb_aml	brca
TGIF1	-0.209184	0.183677	-0.212619	0.176419	-0.155358	0.325887	-0.212619	0.176419	-0.241874	0.122774	-0.200837	0.202191	-0.202506	0.198388	grndb_aml	brca
THAP11	0.079555	0.616504	0.268468	0.0855999	0.22901	0.144611	0.268468	0.0855999	0.0479329	0.763079	0.0320939	0.840099	-0.0430521	0.786611	grndb_aml	brca
TRPS1	0.298018	0.0552505	0.23384	0.1361	0.317137	0.0407154	0.23384	0.1361	-0.170901	0.279197	0.0824745	0.603585	-0.740766	2.03709e-08	grndb_aml	brca
USF2	-0.32856	0.0336345	-0.130328	0.410708	-0.419739	0.00565386	-0.130328	0.410708	-0.410753	0.00689141	-0.325218	0.0355928	-0.0389731	0.806422	grndb_aml	brca
YY1	0.0340563	0.83046	-0.0327612	0.836819	0.0362062	0.819929	-0.0327612	0.836819	0.047448	0.765408	0.00564102	0.971717	0.162478	0.303927	grndb_aml	brca
ZBTB7B	-0.207687	0.186906	-0.241491	0.123386	-0.289817	0.0626422	-0.241491	0.123386	-0.0585806	0.712496	-0.246865	0.115004	-0.590371	3.86587e-05	grndb_aml	brca
ZEB1	-0.197812	0.209212	-0.260452	0.0957392	-0.151107	0.339459	-0.260452	0.0957392	-0.0667254	0.674596	-0.17452	0.268987	-0.388292	0.0110518	grndb_aml	brca
ZMAT2	-0.0255376	0.87246	0.0348088	0.826771	-0.102207	0.519525	0.0348088	0.826771	0.00357801	0.982058	-0.0294555	0.853093	0.268201	0.0859228	grndb_aml	brca
ZNF143	0.0148549	0.925609	-0.0542154	0.733101	0.00398531	0.980016	-0.0542154	0.733101	0.366493	0.0169778	0.0464971	0.769981	-0.0208864	0.895547	grndb_aml	brca
ZNF273	-0.215519	0.170455	-0.234301	0.135306	-0.187942	0.233301	-0.234301	0.135306	-0.216759	0.167949	-0.200835	0.202197	-0.182952	0.246171	grndb_aml	brca
ATF4	0.151619	0.298356	-0.0619647	0.672323	0.0202175	0.890333	-0.0619647	0.672323	0.290743	0.0426956	0.227917	0.115246	0.141954	0.33057	grndb_aml	coad
BDP1	-0.24286	0.0926838	-0.174873	0.229443	-0.252141	0.0805018	-0.174873	0.229443	-0.279918	0.0514171	-0.240699	0.0957149	0.0828496	0.571428	grndb_aml	coad
BRCA1	0.247406	0.0865489	0.0811098	0.579561	0.250079	0.0830928	0.0811098	0.579561	0.398536	0.00456428	0.280136	0.0512289	0.0758438	0.604494	grndb_aml	coad
CEBPA	-0.207333	0.152875	-0.192626	0.18483	-0.0294659	0.840714	-0.192626	0.18483	-0.225588	0.119111	-0.0604672	0.679811	-0.121127	0.407071	grndb_aml	coad
E2F1	-0.0410104	0.779647	0.0667271	0.648721	-0.0260993	0.858716	0.0667271	0.648721	-0.0901929	0.53769	-0.0895231	0.540727	-0.128573	0.378623	grndb_aml	coad
E2F3	0.123349	0.398454	0.0469358	0.748782	0.148947	0.307052	0.0469358	0.748782	0.168338	0.247591	0.113216	0.438605	0.0545624	0.709629	grndb_aml	coad
E2F6	-0.0905114	0.536249	0.123927	0.39623	-0.122281	0.402581	0.123927	0.39623	-0.0974625	0.505274	-0.233304	0.106675	-0.00927949	0.949543	grndb_aml	coad
EP300	-0.108442	0.458275	-0.114416	0.433738	-0.0968226	0.508087	-0.114416	0.433738	-0.217574	0.13316	-0.130884	0.370038	-0.138673	0.341984	grndb_aml	coad
ESRRA	0.0739455	0.613595	0.0988162	0.49935	0.116681	0.42463	0.0988162	0.49935	0.0431471	0.768475	0.0852103	0.560476	-0.0497926	0.734036	grndb_aml	coad
ETS2	0.081784	0.576403	0.142724	0.327926	-0.0462111	0.752537	0.142724	0.327926	0.112356	0.442114	0.0777903	0.595224	0.0394743	0.787705	grndb_aml	coad
FOSL1	0.0284344	0.846222	0.0130722	0.928965	0.0978566	0.503546	0.0130722	0.928965	0.136825	0.348519	0.075378	0.606722	-0.21664	0.134875	grndb_aml	coad
GABPA	-0.0862367	0.555745	-0.27055	0.0600823	0.0296126	0.839932	-0.27055	0.0600823	-0.0629573	0.667377	-0.0594024	0.685153	-0.176722	0.224478	grndb_aml	coad
GATA3	0.206273	0.155033	0.0428743	0.769899	-0.166001	0.254312	0.0428743	0.769899	0.323783	0.0232387	0.211281	0.145035	-0.39189	0.00535675	grndb_aml	coad
GTF2F1	0.251827	0.0808914	-0.132248	0.365028	0.048406	0.741182	-0.132248	0.365028	0.402061	0.00418717	0.282693	0.049055	0.0615637	0.674325	grndb_aml	coad
GTF3C2	-0.0388972	0.790738	-0.0983999	0.501168	-0.0298751	0.838532	-0.0983999	0.501168	0.0956783	0.513137	-0.133935	0.358887	-0.032743	0.823268	grndb_aml	coad
HMGB1	-0.0445127	0.76136	-0.0935924	0.522406	-0.125334	0.39085	-0.0935924	0.522406	-0.116382	0.425828	0.0187886	0.898041	-0.201012	0.166069	grndb_aml	coad
ING3	0.0144132	0.9217	0.142584	0.328408	0.012983	0.929449	0.142584	0.328408	0.045122	0.758191	-0.105916	0.468875	0.0209562	0.886351	grndb_aml	coad
JUN	-0.00931886	0.949329	-0.0751214	0.607951	0.12198	0.403752	-0.0751214	0.607951	0.156694	0.282284	0.0588619	0.687872	-0.298989	0.0368975	grndb_aml	coad
JUNB	0.186311	0.199925	-0.0238338	0.870871	0.219733	0.129258	-0.0238338	0.870871	-0.0173836	0.90563	0.192669	0.184729	-0.163861	0.260572	grndb_aml	coad
JUND	-0.0304921	0.835242	-0.0428664	0.76994	0.0640823	0.661788	-0.0428664	0.76994	-0.162507	0.264586	-0.022706	0.876933	0.0748945	0.609038	grndb_aml	coad
KLF16	0.25575	0.0761188	0.402064	0.00418691	0.248572	0.0850275	0.402064	0.00418691	0.256188	0.0755998	0.270686	0.0599477	0.229428	0.112791	grndb_aml	coad
KLF7	-0.145544	0.318361	-0.14425	0.322727	-0.0867219	0.553516	-0.14425	0.322727	-0.0593944	0.685194	-0.135412	0.353567	-0.191938	0.186434	grndb_aml	coad
MAF	-0.0984717	0.500854	-0.0645921	0.659261	-0.0135096	0.926595	-0.0645921	0.659261	-0.128943	0.377239	-0.103754	0.478049	0.0446907	0.760434	grndb_aml	coad
MAX	-0.119371	0.413955	-0.130631	0.370972	-0.108042	0.459946	-0.130631	0.370972	-0.111741	0.444635	-0.168712	0.246528	0.0504348	0.730734	grndb_aml	coad
MAZ	-0.0213367	0.884302	0.073785	0.614367	0.0482757	0.741855	0.073785	0.614367	-0.0619552	0.67237	-0.102437	0.483683	0.144734	0.32109	grndb_aml	coad
MLX	-0.0916172	0.53126	-0.00915174	0.950237	-0.136407	0.350008	-0.00915174	0.950237	-0.0948471	0.516821	-0.0934725	0.522942	0.116792	0.424185	grndb_aml	coad
MYB	-0.109658	0.453221	0.0192919	0.895325	-0.081735	0.576633	0.0192919	0.895325	-0.160604	0.270295	-0.11732	0.422082	-0.483103	0.00043812	grndb_aml	coad
MYBL2	-0.0132911	0.927779	0.0253166	0.862912	0.0763689	0.601987	0.0253166	0.862912	-0.0737326	0.614619	-0.0282185	0.847375	-0.0666449	0.649125	grndb_aml	coad
NFYA	-0.0288921	0.843777	-0.113599	0.437049	0.0124297	0.932448	-0.113599	0.437049	-0.145456	0.318655	0.0189352	0.89725	-0.169071	0.245509	grndb_aml	coad
NFYB	-0.0737025	0.614764	-0.0622736	0.670782	-0.0819014	0.575854	-0.0622736	0.670782	-0.0470004	0.748448	-0.0939858	0.520652	-0.0821698	0.5746	grndb_aml	coad
POLR3G	-0.129646	0.37462	-0.0970651	0.50702	-0.113265	0.438408	-0.0970651	0.50702	-0.129545	0.374998	-0.0889302	0.543422	0.134716	0.356068	grndb_aml	coad
RBBP5	0.0313745	0.830544	0.0669749	0.647502	0.0733433	0.616494	0.0669749	0.647502	0.051331	0.726134	-0.00230715	0.987447	0.177086	0.223509	grndb_aml	coad
RCOR1	0.060759	0.678349	0.162476	0.264677	-0.0368825	0.801352	0.162476	0.264677	-0.195743	0.177688	-0.0898944	0.539042	0.146357	0.315636	grndb_aml	coad
RELA	-0.0017355	0.990557	0.076477	0.601472	-0.0700204	0.632596	0.076477	0.601472	0.0320016	0.827208	-0.0230419	0.875127	-0.0926777	0.526497	grndb_aml	coad
RFX5	-0.138112	0.34396	-0.138006	0.344333	-0.0682782	0.641105	-0.138006	0.344333	-0.166692	0.252312	-0.178292	0.220321	-0.039465	0.787754	grndb_aml	coad
SETDB1	-0.0971021	0.506857	-0.0661182	0.65172	-0.117744	0.420392	-0.0661182	0.65172	0.0286799	0.84491	-0.0947532	0.517237	-0.103035	0.481121	grndb_aml	coad
SIN3A	0.00677775	0.963135	0.0294153	0.840984	0.0147442	0.919908	0.0294153	0.840984	0.00629131	0.965779	0.021214	0.884963	0.0213753	0.884094	grndb_aml	coad
SREBF1	0.129674	0.374517	0.259153	0.072162	0.0832643	0.569497	0.259153	0.072162	0.168769	0.246364	0.10824	0.459119	-0.0413399	0.777921	grndb_aml	coad
SRF	0.102615	0.482916	0.248088	0.0856569	0.0324094	0.82504	0.248088	0.0856569	0.0651882	0.656311	-0.00818854	0.955469	0.259259	0.0720406	grndb_aml	coad
STAT5A	-0.133812	0.359334	-0.0777716	0.595313	-0.136993	0.34792	-0.0777716	0.595313	-0.0462694	0.752235	-0.201118	0.165841	-0.0601345	0.681478	grndb_aml	coad
TAF1	-0.240683	0.0957383	-0.331455	0.019993	-0.189418	0.192392	-0.331455	0.019993	-0.263977	0.0668327	-0.244024	0.0910818	-0.0937363	0.521764	grndb_aml	coad
TAF7	-0.181924	0.210911	-0.240832	0.0955269	-0.183972	0.20573	-0.240832	0.0955269	-0.142795	0.327683	-0.074268	0.612045	0.16137	0.267988	grndb_aml	coad
TCF7	-0.266612	0.064057	-0.333066	0.0193625	-0.241362	0.0947764	-0.333066	0.0193625	-0.227421	0.116062	-0.258718	0.0726584	-0.0553977	0.705383	grndb_aml	coad
TFAP4	-0.127528	0.382541	-0.0529898	0.717646	-0.161429	0.267811	-0.0529898	0.717646	-0.16844	0.247301	-0.147003	0.313481	-0.00265275	0.985567	grndb_aml	coad
TFDP1	0.289798	0.0434056	0.148945	0.307058	0.286231	0.0461712	0.148945	0.307058	0.366466	0.00960249	0.280733	0.0507141	0.0504041	0.730892	grndb_aml	coad
THAP11	0.164765	0.257915	-0.0235116	0.872602	0.0822254	0.57434	-0.0235116	0.872602	0.0920289	0.529409	0.236299	0.102126	-0.0748369	0.609314	grndb_aml	coad
USF2	0.137265	0.346953	0.0472622	0.747093	0.128322	0.37956	0.0472622	0.747093	0.130228	0.372462	0.209308	0.148915	-0.0219836	0.880819	grndb_aml	coad
YY1	0.115548	0.429172	0.189386	0.192468	0.0777511	0.59541	0.189386	0.192468	0.0409117	0.780164	-0.123246	0.398852	-0.0863211	0.555357	grndb_aml	coad
ZBTB7B	0.0385264	0.792689	0.0989691	0.498683	-0.0144106	0.921714	0.0989691	0.498683	0.168987	0.245746	0.0245402	0.867077	-0.18102	0.213227	grndb_aml	coad
ZNF143	-0.0842514	0.564913	-0.00798661	0.956566	-0.0752931	0.607129	-0.00798661	0.956566	-0.221054	0.126913	-0.0468915	0.749012	-0.141387	0.332525	grndb_aml	coad
ZNF236	-0.248328	0.0853445	-0.264339	0.0664454	-0.234759	0.104446	-0.264339	0.0664454	-0.237236	0.100733	-0.255834	0.0760198	-0.00790448	0.957012	grndb_aml	coad
ZNF273	0.0878539	0.54833	0.0882853	0.54636	0.17149	0.238719	0.0882853	0.54636	0.0772754	0.59767	0.120415	0.409854	0.0227141	0.876889	grndb_aml	coad
ZNF343	-0.0797864	0.585783	-0.0389445	0.79049	-0.071221	0.626758	-0.0389445	0.79049	-0.099213	0.49762	-0.0632629	0.665857	0.239361	0.0976305	grndb_aml	coad
ZNF579	0.239033	0.0981047	0.243342	0.0920177	0.244097	0.090982	0.243342	0.0920177	0.217776	0.132792	0.216394	0.135329	0.262195	0.0687632	grndb_aml	coad
ATF4	-0.348444	0.0297145	0.0611909	0.711344	-0.026637	0.872121	0.0611909	0.711344	-0.214505	0.189749	-0.123984	0.452053	-0.0112693	0.945715	grndb_aml	gbm
BDP1	-0.0547065	0.740815	-0.00167987	0.991902	-0.0486923	0.768479	-0.00167987	0.991902	0.0208348	0.899816	-0.0349354	0.83278	0.327918	0.0415544	grndb_aml	gbm
BRCA1	-0.2664	0.101147	-0.257568	0.113417	-0.240568	0.14015	-0.257568	0.113417	-0.304383	0.0595643	-0.371719	0.0198041	0.199925	0.222361	grndb_aml	gbm
E2F1	0.16261	0.322634	-0.0264443	0.873039	0.154549	0.347517	-0.0264443	0.873039	0.234708	0.150366	0.130199	0.42952	-0.119007	0.470548	grndb_aml	gbm
E2F3	0.0307872	0.852402	-0.132455	0.421502	0.0564007	0.733078	-0.132455	0.421502	-0.00667816	0.967815	0.0277714	0.866723	-0.469325	0.00257757	grndb_aml	gbm
E2F6	-0.00956366	0.953921	-0.198726	0.225203	-0.00417064	0.979897	-0.198726	0.225203	0.0308072	0.852307	-0.0519446	0.753482	-0.0887253	0.591183	grndb_aml	gbm
EP300	-0.418232	0.00805977	-0.33071	0.0397488	-0.44856	0.00418285	-0.33071	0.0397488	-0.413637	0.00885748	-0.41591	0.00845484	-0.314247	0.0513795	grndb_aml	gbm
ESRRA	0.0287036	0.862292	-0.0787215	0.633817	0.00497575	0.976017	-0.0787215	0.633817	-0.0114182	0.944999	-0.021531	0.896487	0.171954	0.29522	grndb_aml	gbm
FOSL1	0.220202	0.177973	0.172932	0.292441	0.0970158	0.556841	0.172932	0.292441	0.385953	0.0152364	0.266265	0.101327	-0.361909	0.0235779	grndb_aml	gbm
GABPA	-0.117131	0.477621	0.112459	0.495476	-0.178643	0.276545	0.112459	0.495476	-0.145934	0.375368	-0.145388	0.377176	0.145365	0.377252	grndb_aml	gbm
GLI1	-0.227766	0.163158	-0.171827	0.295584	-0.27498	0.0902242	-0.171827	0.295584	-0.209607	0.200302	-0.17954	0.274104	-0.484697	0.00176592	grndb_aml	gbm
GTF2F1	0.145266	0.37758	0.240905	0.13958	0.176354	0.282847	0.240905	0.13958	0.0021545	0.989614	-0.030433	0.854082	0.225343	0.167804	grndb_aml	gbm
HMGB1	-0.231676	0.15586	-0.0273052	0.868941	-0.14583	0.375711	-0.0273052	0.868941	-0.227051	0.164519	-0.172734	0.293003	0.0120197	0.942106	grndb_aml	gbm
ING3	-0.0766371	0.642856	-0.0938166	0.569982	-0.0842902	0.609929	-0.0938166	0.569982	-0.0213369	0.897414	-0.055887	0.735421	-0.224119	0.170185	grndb_aml	gbm
JUN	-0.117773	0.475195	-0.148674	0.36637	-0.115685	0.483113	-0.148674	0.36637	0.0420361	0.799429	-0.0681473	0.680183	-0.349255	0.0293111	grndb_aml	gbm
KLF16	-0.057888	0.726307	-0.0281055	0.865135	-0.204446	0.211862	-0.0281055	0.865135	-0.255834	0.115953	-0.15595	0.34311	-0.194634	0.235095	grndb_aml	gbm
MAX	0.0246055	0.881803	0.00725817	0.965022	-0.00171256	0.991744	0.00725817	0.965022	0.0223146	0.892741	0.00311315	0.984993	-0.204565	0.21159	grndb_aml	gbm
MLX	-0.0877429	0.595313	-0.0356375	0.829468	-0.0549975	0.739484	-0.0356375	0.829468	-0.110952	0.501309	-0.135979	0.409141	-0.188898	0.249448	grndb_aml	gbm
MYBL2	0.0170535	0.91793	-0.0852212	0.605973	-0.031722	0.847972	-0.0852212	0.605973	0.243015	0.13604	0.109949	0.50521	-0.0262945	0.873752	grndb_aml	gbm
MYC	-0.410433	0.00945275	-0.254585	0.117806	-0.397675	0.012175	-0.254585	0.117806	-0.400841	0.0114438	-0.402584	0.0110575	-0.394271	0.0130047	grndb_aml	gbm
NFYA	-0.00117794	0.994322	-0.291395	0.0718864	0.0313744	0.849619	-0.291395	0.0718864	0.345236	0.0313564	0.116946	0.478323	0.0243992	0.882787	grndb_aml	gbm
NFYB	-0.11195	0.497441	-0.127768	0.438261	-0.170737	0.298705	-0.127768	0.438261	-0.0786508	0.634123	-0.120025	0.466732	-0.145415	0.377084	grndb_aml	gbm
RBBP5	0.241891	0.137916	0.348101	0.0298866	0.193634	0.237555	0.348101	0.0298866	0.107531	0.514675	0.156019	0.342894	-0.0331278	0.841319	grndb_aml	gbm
RCOR1	0.118144	0.473794	0.149069	0.365084	0.1383	0.401115	0.149069	0.365084	0.221449	0.175468	0.11118	0.500424	-0.0607064	0.713533	grndb_aml	gbm
RELA	0.148146	0.368092	-0.0509221	0.758187	0.0406662	0.805838	-0.0509221	0.758187	-0.104858	0.52524	0.000885622	0.995731	-0.509716	0.000918124	grndb_aml	gbm
RFX5	-0.344782	0.0315946	-0.222714	0.17295	-0.3042	0.0597258	-0.222714	0.17295	-0.333553	0.0379762	-0.328086	0.0414439	-0.349097	0.0293894	grndb_aml	gbm
RUNX2	0.0478626	0.772319	0.0520516	0.75299	0.133435	0.418042	0.0520516	0.75299	0.0595159	0.718919	0.0880606	0.593976	-0.521083	0.000670737	grndb_aml	gbm
SETDB1	0.113825	0.490221	0.126634	0.44237	0.00154091	0.992572	0.126634	0.44237	0.129613	0.431619	0.183627	0.263147	0.0587366	0.722453	grndb_aml	gbm
SIN3A	-0.0967589	0.557891	-0.278299	0.086253	-0.043414	0.792995	-0.278299	0.086253	-0.0642329	0.697657	-0.140129	0.394856	-0.170725	0.29874	grndb_aml	gbm
SREBF1	-0.036839	0.823808	-0.148578	0.366682	0.0104353	0.949727	-0.148578	0.366682	0.0893133	0.588716	-0.0101272	0.95121	-0.158479	0.335243	grndb_aml	gbm
SREBF2	-0.120093	0.466479	-0.0783543	0.635406	-0.0815371	0.621691	-0.0783543	0.635406	-0.100744	0.541709	-0.0543598	0.742401	-0.0933716	0.571821	grndb_aml	gbm
SRF	-0.0706211	0.669224	-0.109413	0.507301	-0.0734914	0.656592	-0.109413	0.507301	-0.0718349	0.663871	-0.124589	0.449832	-0.212967	0.193019	grndb_aml	gbm
STAT5A	-0.0275396	0.867826	-0.0916984	0.57876	-0.0287853	0.861904	-0.0916984	0.57876	-0.0175152	0.915716	-0.0431518	0.794219	-0.172435	0.293853	grndb_aml	gbm
TAF1	-0.187998	0.251751	-0.192913	0.239341	-0.166826	0.310074	-0.192913	0.239341	-0.165728	0.313315	-0.189202	0.248673	0.0117528	0.943389	grndb_aml	gbm
TAF7	0.133033	0.419459	0.0224768	0.891965	0.192091	0.241388	0.0224768	0.891965	0.104155	0.528036	0.0876914	0.59553	0.0581923	0.724924	grndb_aml	gbm
TFAP4	-0.0901075	0.585393	-0.00411933	0.980144	-0.132682	0.420699	-0.00411933	0.980144	-0.156584	0.341126	-0.127436	0.43946	0.00482829	0.976728	grndb_aml	gbm
TFDP1	0.0296389	0.85785	-0.121627	0.460763	0.0313522	0.849724	-0.121627	0.460763	0.120121	0.466372	0.0400724	0.80862	-0.177172	0.280585	grndb_aml	gbm
THAP11	0.0708809	0.668077	-0.291286	0.0719967	0.0574013	0.728521	-0.291286	0.0719967	0.266324	0.101249	0.18967	0.247483	-0.195485	0.233013	grndb_aml	gbm
YY1	-0.105008	0.524645	-0.265037	0.102972	-0.0779826	0.637015	-0.265037	0.102972	0.119967	0.466951	-0.185912	0.257146	0.400027	0.0116281	grndb_aml	gbm
ZEB1	-0.231215	0.156708	-0.252405	0.121092	0.279756	0.0845526	-0.252405	0.121092	-0.0832608	0.614315	-0.034999	0.83248	-0.516292	0.000766648	grndb_aml	gbm
ZNF143	-0.0567024	0.731703	-0.0186552	0.910252	-0.0251004	0.879443	-0.0186552	0.910252	0.0393721	0.811904	-0.0195795	0.905824	0.163931	0.318663	grndb_aml	gbm
ZNF236	0.255614	0.116277	0.260994	0.108531	0.252617	0.12077	0.260994	0.108531	0.194893	0.23446	0.269898	0.0965784	0.230069	0.158829	grndb_aml	gbm
ZNF273	0.126077	0.444396	0.210706	0.197899	0.169104	0.30342	0.210706	0.197899	0.120039	0.466679	0.131687	0.424222	-0.207538	0.204883	grndb_aml	gbm
ZNF484	0.17671	0.281863	-0.0382646	0.817103	0.239508	0.14196	-0.0382646	0.817103	0.0996086	0.546296	0.0397835	0.809974	0.0264765	0.872886	grndb_aml	gbm
ATF4	0.0761921	0.595139	-0.174947	0.219487	0.0108522	0.939752	-0.174947	0.219487	-0.0444457	0.756797	0.0576019	0.688055	-0.402181	0.00343819	grndb_aml	hnsc
BDP1	-0.096031	0.502636	-0.0384566	0.788757	-0.127611	0.372184	-0.0384566	0.788757	-0.182122	0.200862	-0.120558	0.3994	0.0602188	0.674655	grndb_aml	hnsc
BRCA1	-0.0305033	0.831728	-0.0300561	0.83416	-0.0489651	0.732941	-0.0300561	0.83416	0.00443719	0.975347	0.00665817	0.963015	0.0298603	0.835225	grndb_aml	hnsc
E2F1	0.208112	0.142792	0.126003	0.378288	0.0699667	0.625639	0.126003	0.378288	0.254824	0.0711351	0.274689	0.0510878	0.16655	0.242767	grndb_aml	hnsc
E2F3	0.262381	0.062877	0.333728	0.0166992	0.204982	0.149036	0.333728	0.0166992	0.24715	0.0803806	0.254236	0.0718124	-0.00747173	0.958499	grndb_aml	hnsc
E2F6	0.0111554	0.938072	-0.0256587	0.858152	0.0159809	0.911375	-0.0256587	0.858152	0.0139499	0.922602	0.00282583	0.984298	0.204393	0.150233	grndb_aml	hnsc
EP300	-0.0551472	0.700712	-0.088985	0.534626	-0.02539	0.859623	-0.088985	0.534626	-0.0393969	0.783715	-0.0506873	0.723914	-0.167712	0.23945	grndb_aml	hnsc
ESRRA	-0.354764	0.0106372	-0.117208	0.412723	-0.437917	0.00130984	-0.117208	0.412723	-0.302999	0.0306731	-0.38848	0.00484602	-0.149459	0.295199	grndb_aml	hnsc
FOSL1	-0.2444	0.0839137	-0.145434	0.308542	-0.0620759	0.665205	-0.145434	0.308542	0.0628021	0.661524	-0.194252	0.171972	-0.23685	0.0942448	grndb_aml	hnsc
GABPA	0.0938441	0.512458	0.113587	0.427406	0.066798	0.64141	0.113587	0.427406	0.120114	0.401152	0.0437022	0.760744	0.143581	0.314812	grndb_aml	hnsc
GTF2F1	0.0752948	0.599494	-0.0923546	0.519204	0.124931	0.382393	-0.0923546	0.519204	-0.000429885	0.997611	0.205088	0.14882	0.142926	0.317049	grndb_aml	hnsc
GTF3C2	-0.0784269	0.584352	0.0127186	0.929415	-0.0991707	0.488703	0.0127186	0.929415	-0.0361541	0.801139	-0.0865878	0.545732	0.0699649	0.625648	grndb_aml	hnsc
HMGB1	-0.15013	0.293011	-0.139838	0.327726	-0.121353	0.396276	-0.139838	0.327726	-0.158928	0.265307	-0.141691	0.321292	-0.129806	0.363947	grndb_aml	hnsc
ING3	0.00943261	0.947622	0.0612195	0.669556	-0.00449762	0.975012	0.0612195	0.669556	0.0294224	0.837609	-0.0789915	0.581641	0.191169	0.179012	grndb_aml	hnsc
IRF2	-0.157719	0.269008	-0.122133	0.393223	-0.207517	0.143965	-0.122133	0.393223	-0.10848	0.448607	-0.112464	0.432019	-0.152064	0.286767	grndb_aml	hnsc
JUN	-0.186621	0.189772	-0.15116	0.289676	-0.151001	0.290189	-0.15116	0.289676	-0.169189	0.235275	-0.190625	0.180276	-0.244403	0.0839102	grndb_aml	hnsc
JUNB	-0.369726	0.00757917	-0.277351	0.0487896	-0.363878	0.00866888	-0.277351	0.0487896	-0.152918	0.284037	-0.389968	0.00467188	-0.274696	0.0510815	grndb_aml	hnsc
KLF16	0.0847352	0.554391	-0.0267331	0.852278	0.0178862	0.900859	-0.0267331	0.852278	-0.0927748	0.517297	0.0672845	0.638978	-0.0574081	0.689052	grndb_aml	hnsc
KLF7	0.200932	0.15741	0.146612	0.304597	-0.085415	0.551206	0.146612	0.304597	0.293138	0.0368311	0.150885	0.290565	0.113545	0.42758	grndb_aml	hnsc
MAX	0.0538615	0.707374	0.0975253	0.495979	0.078369	0.584631	0.0975253	0.495979	0.149408	0.295368	0.0967163	0.499578	0.152309	0.285982	grndb_aml	hnsc
MYB	-0.0670366	0.640218	-0.118691	0.406795	-0.0308253	0.829978	-0.118691	0.406795	-0.109407	0.444717	-0.0698531	0.626202	0.196012	0.168044	grndb_aml	hnsc
MYBL2	-0.084337	0.55626	-0.0013757	0.992356	-0.188252	0.18586	-0.0013757	0.992356	-0.159949	0.262209	-0.0680861	0.63498	0.0540035	0.706638	grndb_aml	hnsc
MYC	0.123853	0.386544	-0.0240767	0.866817	0.110713	0.43927	-0.0240767	0.866817	0.0972919	0.497016	0.0990396	0.489281	-0.56111	1.84279e-05	grndb_aml	hnsc
NFYA	-0.0268091	0.851863	-0.0629698	0.660674	-0.0114983	0.936173	-0.0629698	0.660674	0.038662	0.787654	-0.0579887	0.686068	0.0264273	0.853949	grndb_aml	hnsc
NFYB	0.139155	0.330118	0.022162	0.877323	0.212252	0.134836	0.022162	0.877323	0.110897	0.438503	0.175758	0.217324	0.0490191	0.732657	grndb_aml	hnsc
RARG	-0.0889631	0.534727	-0.0817693	0.568386	-0.0749769	0.601041	-0.0817693	0.568386	-0.198291	0.163055	-0.108095	0.450231	-0.121457	0.395867	grndb_aml	hnsc
RCOR1	0.441693	0.00117556	0.201199	0.156848	0.498964	0.000193844	0.201199	0.156848	0.342397	0.0139161	0.453702	0.000826412	0.202623	0.153874	grndb_aml	hnsc
RELA	-0.279138	0.047295	-0.0527996	0.712893	-0.221404	0.118431	-0.0527996	0.712893	-0.293046	0.0368932	-0.30537	0.0293273	-0.107174	0.454122	grndb_aml	hnsc
SETDB1	0.183444	0.197558	0.176187	0.216184	0.150601	0.291481	0.176187	0.216184	0.120659	0.399002	0.176754	0.214686	0.132626	0.353529	grndb_aml	hnsc
SIN3A	0.0504683	0.72506	-0.18748	0.187704	0.136475	0.339606	-0.18748	0.187704	0.102088	0.475941	0.01807	0.899846	-0.107036	0.454708	grndb_aml	hnsc
SREBF1	-0.175381	0.218327	-0.168729	0.236571	-0.183058	0.198518	-0.168729	0.236571	-0.101322	0.479275	-0.165025	0.24717	0.00737201	0.959053	grndb_aml	hnsc
SRF	0.259918	0.0654796	0.0598399	0.676589	0.283246	0.0440001	0.0598399	0.676589	-0.108485	0.44859	0.303477	0.0303974	0.136079	0.341022	grndb_aml	hnsc
TAF1	0.0069527	0.96138	0.0262297	0.85503	-0.00610135	0.966106	0.0262297	0.85503	0.0180719	0.899835	0.0199675	0.889391	0.069204	0.629421	grndb_aml	hnsc
TAF7	-0.0530752	0.711459	-0.155568	0.275674	-0.0559289	0.696673	-0.155568	0.275674	-0.0129854	0.927938	0.00437143	0.975713	-0.120819	0.398372	grndb_aml	hnsc
TBX1	0.174216	0.221449	0.13519	0.344216	0.127434	0.372854	0.13519	0.344216	0.184838	0.194115	0.17579	0.217238	0.0995627	0.486978	grndb_aml	hnsc
TFAP4	0.00391341	0.978257	0.152748	0.284579	-0.0125004	0.930623	0.152748	0.284579	-0.0464608	0.746131	-0.000352887	0.998039	0.213443	0.132609	grndb_aml	hnsc
TFDP1	0.375843	0.00656874	0.338479	0.0151202	0.385897	0.00516173	0.338479	0.0151202	0.405615	0.00314766	0.376313	0.00649622	0.125316	0.380914	grndb_aml	hnsc
TGIF1	-0.121674	0.395017	-0.177986	0.211456	-0.0780484	0.586173	-0.177986	0.211456	-0.156397	0.273092	-0.108311	0.449322	-0.0994774	0.487353	grndb_aml	hnsc
THAP11	-0.0017716	0.990156	-0.0772743	0.589904	0.0103172	0.942718	-0.0772743	0.589904	0.0191632	0.89382	0.131537	0.357533	-0.226201	0.110463	grndb_aml	hnsc
USF2	0.254512	0.0714934	0.241801	0.0873653	0.281969	0.045004	0.241801	0.0873653	0.200891	0.157498	0.302811	0.0307816	0.240075	0.0897168	grndb_aml	hnsc
YY1	0.0638427	0.656262	0.118578	0.407243	0.0383051	0.78957	0.118578	0.407243	-0.112071	0.433643	0.144092	0.313074	0.228386	0.106972	grndb_aml	hnsc
ZMAT2	-0.017798	0.901346	-0.0419788	0.769915	-0.0068258	0.962084	-0.0419788	0.769915	-0.0351785	0.8064	-0.186546	0.189952	0.00996492	0.94467	grndb_aml	hnsc
ZNF143	-0.0504448	0.725183	0.00879392	0.951164	-0.0552582	0.700138	0.00879392	0.951164	-0.192536	0.175864	-0.0648409	0.651231	-0.100919	0.481032	grndb_aml	hnsc
ZNF236	-0.194817	0.170702	-0.150747	0.291011	-0.235731	0.0958561	-0.150747	0.291011	-0.26221	0.0630557	-0.223454	0.114974	0.107182	0.45409	grndb_aml	hnsc
ZNF273	-0.0932767	0.515023	0.070378	0.623604	-0.161085	0.258792	0.070378	0.623604	-0.0904558	0.527867	-0.0940092	0.511714	0.151628	0.288165	grndb_aml	hnsc
ATF4	-0.158134	0.460514	0.4018	0.0516247	-0.0824984	0.701544	0.4018	0.0516247	-0.107341	0.617614	-0.0932744	0.664649	0.191365	0.370377	grndb_aml	kirc
BDP1	0.31464	0.134273	0.346546	0.0971238	0.338646	0.105512	0.346546	0.0971238	0.344044	0.0997254	0.342685	0.10116	0.116151	0.588867	grndb_aml	kirc
BRCA1	0.349448	0.0941711	0.348504	0.0951246	0.345666	0.0980336	0.348504	0.0951246	0.476095	0.0186857	0.299423	0.155196	0.203817	0.339442	grndb_aml	kirc
E2F1	0.167317	0.434534	0.0895442	0.677341	0.14304	0.504911	0.0895442	0.677341	0.161989	0.449511	0.126346	0.556339	-0.0771667	0.72005	grndb_aml	kirc
E2F6	0.47614	0.0186728	0.335488	0.109011	0.455419	0.0253302	0.335488	0.109011	0.436235	0.0330813	0.462737	0.0227905	0.126161	0.55692	grndb_aml	kirc
EP300	-0.300528	0.153604	-0.28372	0.179096	-0.296418	0.159585	-0.28372	0.179096	-0.257542	0.22438	-0.302603	0.150644	-0.405636	0.0492293	grndb_aml	kirc
ESRRA	-0.00798085	0.970476	0.14477	0.499719	-0.0452281	0.833785	0.14477	0.499719	0.0343141	0.87353	-0.052949	0.805898	-0.389871	0.0596578	grndb_aml	kirc
FOSL1	-0.330721	0.114452	-0.401056	0.0521002	-0.0783535	0.715917	-0.401056	0.0521002	-0.482913	0.0168349	-0.358038	0.0858211	-0.0823862	0.701932	grndb_aml	kirc
GABPA	-0.173377	0.41783	-0.0660307	0.759187	-0.155609	0.467797	-0.0660307	0.759187	-0.188595	0.377474	-0.115845	0.589854	0.178302	0.404519	grndb_aml	kirc
GTF2F1	0.181485	0.396042	-0.193957	0.363808	0.216843	0.308784	-0.193957	0.363808	0.353568	0.0900934	0.295029	0.161644	0.160728	0.453093	grndb_aml	kirc
GTF3C2	0.0651378	0.762351	0.218886	0.304136	0.0126752	0.953125	0.218886	0.304136	0.0822958	0.702244	0.04696	0.827511	0.159959	0.455287	grndb_aml	kirc
HMGB1	-0.0746359	0.728888	0.0126792	0.95311	-0.0438994	0.838604	0.0126792	0.95311	-0.0573685	0.790037	-0.0559331	0.79518	-0.233135	0.272926	grndb_aml	kirc
HOXA9	-0.133942	0.532646	-0.130671	0.542789	-0.0895242	0.677409	-0.130671	0.542789	-0.0239076	0.911707	-0.0985556	0.646834	-0.0109247	0.959593	grndb_aml	kirc
ING3	0.312815	0.136669	0.138387	0.519006	0.295583	0.16082	0.138387	0.519006	0.281219	0.183125	0.234309	0.27045	0.384944	0.0632434	grndb_aml	kirc
JUN	0.0742218	0.730338	-0.0334054	0.876854	0.0681537	0.751678	-0.0334054	0.876854	0.124274	0.562881	0.0993382	0.644209	-0.187835	0.379437	grndb_aml	kirc
KLF16	-0.207167	0.33139	-0.0131613	0.95133	-0.202196	0.343379	-0.0131613	0.95133	-0.107103	0.618397	-0.300149	0.154148	0.0158467	0.941414	grndb_aml	kirc
KLF6	-0.115209	0.591914	0.00807118	0.970142	-0.20334	0.340596	0.00807118	0.970142	-0.131244	0.541006	-0.128695	0.548962	-0.281595	0.182516	grndb_aml	kirc
KLF7	-0.294204	0.162875	-0.149918	0.484424	-0.353989	0.0896845	-0.149918	0.484424	-0.229634	0.280399	-0.298144	0.157054	-0.19794	0.353845	grndb_aml	kirc
MAX	-0.24911	0.240453	-0.236434	0.266002	-0.214866	0.313323	-0.236434	0.266002	-0.215736	0.311322	-0.232669	0.273914	-0.0558957	0.795314	grndb_aml	kirc
MYB	0.116802	0.586765	0.0104445	0.961368	0.169077	0.429647	0.0104445	0.961368	0.0427188	0.842891	0.109798	0.60954	0.0901834	0.67516	grndb_aml	kirc
MYC	-0.311006	0.139075	-0.311032	0.139039	-0.291498	0.166959	-0.311032	0.139039	-0.310792	0.139361	-0.279738	0.185541	-0.202509	0.342616	grndb_aml	kirc
NFYA	-0.109354	0.610994	-0.282445	0.181143	-0.043535	0.839927	-0.282445	0.181143	0.192328	0.367929	-0.0301075	0.888934	-0.203365	0.340537	grndb_aml	kirc
NFYB	0.181918	0.394899	0.121421	0.571949	-0.025707	0.90509	0.121421	0.571949	0.222126	0.296854	0.122664	0.567992	-0.351067	0.0925528	grndb_aml	kirc
RBBP5	-0.287892	0.172513	-0.129081	0.547754	-0.269249	0.203274	-0.129081	0.547754	-0.195244	0.360571	-0.238301	0.262135	0.0301151	0.888906	grndb_aml	kirc
RCOR1	-0.211322	0.321563	-0.164921	0.441236	-0.138751	0.517896	-0.164921	0.441236	0.224103	0.292464	-0.0758065	0.724796	-0.121708	0.571035	grndb_aml	kirc
RELA	0.14722	0.492409	0.224825	0.29087	0.22239	0.296266	0.224825	0.29087	0.0478989	0.824115	-0.0288142	0.893678	0.13182	0.539217	grndb_aml	kirc
RELB	-0.0920886	0.668674	-0.161778	0.450108	-0.0648618	0.76333	-0.161778	0.450108	-0.140946	0.511229	-0.0627181	0.770945	-0.152008	0.478282	grndb_aml	kirc
SETDB1	-0.0310917	0.885326	-0.0151227	0.944086	-0.0655005	0.761065	-0.0151227	0.944086	-0.147321	0.492109	-0.0612788	0.77607	-0.283631	0.179239	grndb_aml	kirc
SIN3A	0.0526046	0.807138	0.0885246	0.680825	0.0189633	0.929917	0.0885246	0.680825	-0.027016	0.90028	0.0153106	0.943393	0.233121	0.272957	grndb_aml	kirc
SREBF1	-0.568823	0.00372503	-0.39727	0.0545695	-0.597239	0.00206028	-0.39727	0.0545695	-0.61418	0.00140933	-0.572418	0.00346615	-0.177383	0.406984	grndb_aml	kirc
SREBF2	-0.349541	0.0940773	-0.293134	0.164481	-0.344433	0.0993176	-0.293134	0.164481	-0.360664	0.0833833	-0.341702	0.102206	-0.367322	0.0774355	grndb_aml	kirc
SRF	-0.013865	0.948731	0.133143	0.535116	-0.00986719	0.963502	0.133143	0.535116	0.164983	0.441061	-0.0410283	0.849037	-0.108545	0.613652	grndb_aml	kirc
TAF1	0.20296	0.352992	0.0139415	0.949659	0.293992	0.173317	0.0139415	0.949659	0.239677	0.270678	0.207621	0.341808	0.128695	0.558397	grndb_aml	kirc
TAF7	0.119463	0.578211	-0.0782593	0.716245	0.120241	0.575719	-0.0782593	0.716245	0.0142167	0.947432	0.0386051	0.857863	0.0549302	0.798778	grndb_aml	kirc
TFDP1	-0.145488	0.497571	-0.15069	0.482151	-0.142253	0.507281	-0.15069	0.482151	-0.101108	0.638289	-0.169218	0.429256	-0.358655	0.0852434	grndb_aml	kirc
TGIF1	-0.310856	0.139276	-0.347537	0.0961085	0.0358572	0.86789	-0.347537	0.0961085	-0.0398513	0.853322	-0.0946416	0.66002	-0.299244	0.155455	grndb_aml	kirc
THAP11	0.0229088	0.915382	0.099462	0.643795	0.0105848	0.960849	0.099462	0.643795	-0.0101601	0.962419	0.0259486	0.904202	0.324576	0.121756	grndb_aml	kirc
USF2	-0.168968	0.429947	-0.0971869	0.651433	-0.170213	0.426507	-0.0971869	0.651433	-0.188086	0.378788	-0.236284	0.266314	-0.0573706	0.790029	grndb_aml	kirc
YY1	0.378827	0.067923	-0.0176546	0.934743	0.389673	0.0597986	-0.0176546	0.934743	0.330292	0.114951	0.245087	0.248381	0.147551	0.491428	grndb_aml	kirc
ZNF143	-0.00747949	0.97233	-0.163307	0.44578	0.00922436	0.965878	-0.163307	0.44578	0.0447196	0.835628	0.0114401	0.957688	-0.165395	0.439905	grndb_aml	kirc
ZNF236	-0.187703	0.379777	-0.090165	0.675223	-0.152655	0.476389	-0.090165	0.675223	-0.114497	0.594219	-0.161291	0.451492	0.00328944	0.987829	grndb_aml	kirc
ZNF273	-0.0505271	0.814623	0.163113	0.446329	-0.304237	0.148343	0.163113	0.446329	0.0334223	0.876792	-0.0915277	0.670581	-0.142554	0.506373	grndb_aml	kirc
ARNTL	0.23628	0.102154	0.206618	0.154327	0.288579	0.0443347	0.206618	0.154327	0.265666	0.0650427	0.260691	0.0704267	0.001085	0.994097	grndb_aml	luad
ATF4	-0.00313978	0.982918	-0.0579514	0.692459	-0.0266346	0.855848	-0.0579514	0.692459	0.0599601	0.682353	-0.0342013	0.815531	-0.0475696	0.745503	grndb_aml	luad
BDP1	0.0256462	0.861144	0.0311425	0.831779	0.0556379	0.704164	0.0311425	0.831779	-0.06919	0.636646	0.0228781	0.876007	0.255662	0.0762235	grndb_aml	luad
BRCA1	-0.2334	0.106527	-0.245448	0.0891503	-0.225467	0.119314	-0.245448	0.0891503	-0.153093	0.293629	-0.193603	0.182569	0.180089	0.215629	grndb_aml	luad
CEBPA	-0.182348	0.209831	-0.176411	0.225309	-0.0108061	0.941255	-0.176411	0.225309	-0.148176	0.309593	-0.11638	0.425832	-0.0747279	0.609837	grndb_aml	luad
CEBPB	-0.00313119	0.982964	0.136366	0.350151	0.0602141	0.681079	0.136366	0.350151	-0.0471241	0.747808	0.0020466	0.988865	-0.362579	0.0104578	grndb_aml	luad
CTCF	0.0762663	0.602477	-0.0504899	0.730451	0.109912	0.452169	-0.0504899	0.730451	-0.0488316	0.738986	0.0821328	0.574772	-0.269864	0.0607594	grndb_aml	luad
E2F1	0.13506	0.35483	0.00824086	0.955184	0.075022	0.608427	0.00824086	0.955184	0.170921	0.240304	0.0916495	0.531115	0.00123791	0.993265	grndb_aml	luad
E2F3	-0.116032	0.427229	0.13191	0.366266	-0.124195	0.395202	0.13191	0.366266	-0.139261	0.339919	-0.108024	0.46002	-0.454518	0.00103522	grndb_aml	luad
E2F6	-0.0246879	0.866285	-0.060473	0.679782	0.00667648	0.963685	-0.060473	0.679782	-0.0132242	0.928141	-0.0786849	0.590985	-0.186161	0.200294	grndb_aml	luad
EP300	-0.0175452	0.904757	0.0317878	0.828345	-0.0527976	0.718627	0.0317878	0.828345	-0.0705601	0.629968	-0.0204111	0.889289	0.0254211	0.862351	grndb_aml	luad
ESRRA	-0.00835904	0.954542	0.0100695	0.945253	-0.0183545	0.900385	0.0100695	0.945253	-0.100098	0.493776	0.00264736	0.985596	-0.175097	0.228837	grndb_aml	luad
FOS	-0.221981	0.125289	-0.125179	0.391438	-0.0781432	0.59355	-0.125179	0.391438	-0.165345	0.256221	-0.194745	0.179952	-0.281316	0.0502161	grndb_aml	luad
FOSL1	0.0649169	0.657653	-0.090185	0.537726	-0.0736962	0.614795	-0.090185	0.537726	0.221216	0.126628	0.0710459	0.627608	-0.46396	0.000785673	grndb_aml	luad
GABPA	-0.176445	0.225216	-0.244288	0.0907203	-0.139268	0.339895	-0.244288	0.0907203	-0.138199	0.343653	-0.198295	0.171989	-0.0722462	0.621791	grndb_aml	luad
GLI1	-0.0398133	0.785925	-0.0574052	0.695216	-0.0824147	0.573456	-0.0574052	0.695216	-0.0418386	0.775311	-0.0199235	0.891918	-0.129534	0.375037	grndb_aml	luad
GTF2F1	0.186875	0.198543	-0.0594664	0.684832	0.178061	0.220928	-0.0594664	0.684832	0.180843	0.213683	0.0735238	0.615625	0.0877006	0.549031	grndb_aml	luad
GTF3C2	0.0858252	0.55764	-0.0421788	0.773532	0.0920248	0.529427	-0.0421788	0.773532	0.0897652	0.539628	0.0674711	0.645064	0.110448	0.449951	grndb_aml	luad
HMGB1	0.198729	0.171034	0.297563	0.0378512	0.0843788	0.564323	0.297563	0.0378512	0.162494	0.264626	0.0152628	0.9171	0.164416	0.258939	grndb_aml	luad
ING3	0.00120598	0.993438	0.132255	0.365003	-0.0276138	0.850608	0.132255	0.365003	0.0275488	0.850956	-0.0466419	0.750304	0.137972	0.344452	grndb_aml	luad
JUN	-0.318556	0.0256944	-0.352959	0.0128621	-0.26356	0.0672801	-0.352959	0.0128621	-0.358149	0.0115122	-0.339308	0.0170756	-0.224488	0.12097	grndb_aml	luad
JUNB	-0.110613	0.449273	-0.172476	0.23599	-0.0890405	0.54292	-0.172476	0.23599	-0.0106306	0.942208	-0.0945347	0.518208	-0.349174	0.01393	grndb_aml	luad
KLF16	-0.428708	0.00211645	-0.349038	0.0139697	-0.360286	0.0109928	-0.349038	0.0139697	-0.326845	0.021894	-0.416419	0.00291889	-0.316044	0.0269501	grndb_aml	luad
KLF2	0.096001	0.51171	0.048474	0.740831	0.113446	0.437671	0.048474	0.740831	0.122414	0.402068	0.103223	0.480313	0.1703	0.242043	grndb_aml	luad
KLF7	-0.113277	0.438358	-0.0431836	0.768285	0.0215076	0.883382	-0.0431836	0.768285	-0.127829	0.38141	-0.0841086	0.565575	-0.0021288	0.988418	grndb_aml	luad
MAFG	-0.326527	0.0220304	-0.367371	0.00941216	-0.240101	0.0965673	-0.367371	0.00941216	-0.335378	0.0184869	-0.299045	0.0368604	-0.300625	0.0358281	grndb_aml	luad
MAX	0.0766885	0.600464	0.0700008	0.632691	0.181058	0.213128	0.0700008	0.632691	0.0371759	0.799804	0.141712	0.331403	0.0111457	0.939413	grndb_aml	luad
MLX	-0.130446	0.371656	-0.145375	0.318929	-0.120538	0.409373	-0.145375	0.318929	-0.112148	0.442966	-0.154145	0.290285	-0.402239	0.00416894	grndb_aml	luad
MYBL2	0.240341	0.0962245	0.237817	0.0998775	0.119602	0.413048	0.237817	0.0998775	0.237189	0.100803	0.212471	0.142732	0.050741	0.729161	grndb_aml	luad
MYC	-0.115994	0.427383	-0.0133819	0.927287	-0.102249	0.484487	-0.0133819	0.927287	-0.144576	0.321626	-0.129854	0.373851	-0.285605	0.0466709	grndb_aml	luad
NFYA	0.0250511	0.864336	0.174826	0.22957	0.0143049	0.922286	0.174826	0.22957	-0.0184978	0.899611	-0.0148003	0.919603	0.280915	0.0505581	grndb_aml	luad
NFYB	0.068465	0.640191	0.0655041	0.654751	0.0557883	0.703401	0.0655041	0.654751	0.0157679	0.914367	0.0392616	0.788823	-0.103461	0.479296	grndb_aml	luad
NR3C1	-0.0932639	0.523874	-0.0253182	0.862903	-0.169814	0.243408	-0.0253182	0.862903	-0.0624626	0.66984	-0.135829	0.35207	-0.205123	0.157397	grndb_aml	luad
RBBP5	-0.134496	0.356861	0.0645143	0.659647	-0.132762	0.363151	0.0645143	0.659647	-0.130893	0.370005	-0.164576	0.258468	-0.0659154	0.65272	grndb_aml	luad
RCOR1	-0.141691	0.331477	-0.172464	0.236023	-0.140363	0.336075	-0.172464	0.236023	-0.151336	0.299269	-0.210962	0.145657	-0.178281	0.220351	grndb_aml	luad
RELA	0.0394497	0.787834	0.163478	0.261704	0.0803143	0.583298	0.163478	0.261704	0.0858987	0.557301	0.00365411	0.98012	-0.194734	0.179976	grndb_aml	luad
SETDB1	-0.177024	0.223673	-0.138078	0.344079	-0.197847	0.17298	-0.138078	0.344079	0.0215778	0.883004	-0.150202	0.30295	-0.169987	0.242923	grndb_aml	luad
SREBF1	0.0227517	0.876687	-0.00333818	0.981838	0.0971976	0.506437	-0.00333818	0.981838	0.0141887	0.922915	0.0383213	0.793768	-0.136645	0.349159	grndb_aml	luad
SRF	-0.0658872	0.65286	0.0303994	0.835736	-0.0866746	0.553733	0.0303994	0.835736	-0.110369	0.45028	-0.0372094	0.799627	-0.281427	0.0501214	grndb_aml	luad
STAT3	-0.05788	0.692819	-0.106251	0.46746	-0.0352185	0.810144	-0.106251	0.46746	0.0873854	0.550474	-0.0828669	0.571347	0.057195	0.696278	grndb_aml	luad
STAT5A	-0.202571	0.162742	-0.247047	0.0870216	0.0460905	0.753163	-0.247047	0.0870216	-0.200634	0.166884	-0.168443	0.247292	-0.0143697	0.921936	grndb_aml	luad
TAF1	0.157435	0.279985	0.122615	0.401291	0.143186	0.326347	0.122615	0.401291	0.125721	0.389374	0.129289	0.375948	0.314315	0.0278435	grndb_aml	luad
TAF7	0.0749613	0.608718	0.0361996	0.804957	0.0604975	0.679659	0.0361996	0.804957	0.0993801	0.496893	0.0879368	0.547952	0.0601727	0.681287	grndb_aml	luad
TFAP4	-0.202756	0.16235	-0.147305	0.312476	-0.185825	0.201122	-0.147305	0.312476	-0.225515	0.119234	-0.254189	0.0779909	-0.0011779	0.993591	grndb_aml	luad
TFDP1	0.290482	0.0428908	0.33651	0.0180708	0.266043	0.0646489	0.33651	0.0180708	0.293998	0.0403239	0.245277	0.0893805	-0.205801	0.156	grndb_aml	luad
TGIF1	-0.19102	0.188589	-0.180701	0.214049	-0.138412	0.342902	-0.180701	0.214049	-0.272308	0.0583724	-0.213469	0.14082	-0.225779	0.11879	grndb_aml	luad
THAP11	0.157328	0.280317	0.04535	0.757007	0.149784	0.304313	0.04535	0.757007	0.0734589	0.615937	0.175333	0.228199	-0.216242	0.13561	grndb_aml	luad
USF2	0.0631415	0.66646	0.123293	0.39867	0.0654302	0.655116	0.123293	0.39867	0.0977914	0.503832	-0.00524496	0.971468	0.191438	0.187606	grndb_aml	luad
YY1	0.0316655	0.828995	0.0157883	0.914256	0.0156286	0.91512	0.0157883	0.914256	0.0953133	0.514753	-0.019483	0.894294	0.341247	0.0164139	grndb_aml	luad
ZBTB1	0.105044	0.472563	0.292018	0.0417536	0.0959643	0.511872	0.292018	0.0417536	0.105931	0.46881	0.189387	0.192467	0.227826	0.115396	grndb_aml	luad
ZBTB7B	-0.104827	0.473484	0.0133321	0.927557	-0.0522369	0.721494	0.0133321	0.927557	0.0193759	0.894872	-0.0953756	0.514477	-0.244869	0.0899324	grndb_aml	luad
ZEB1	-0.000102726	0.999441	-0.0340509	0.816328	-0.013372	0.92734	-0.0340509	0.816328	0.0621407	0.671445	0.024782	0.86578	-0.284435	0.0476171	grndb_aml	luad
ZMAT2	-0.0749042	0.608992	-0.193281	0.183312	-0.0765915	0.600926	-0.193281	0.183312	-0.0744927	0.610966	-0.104665	0.474171	0.190487	0.189848	grndb_aml	luad
ZNF143	0.0422152	0.773342	0.00555235	0.969797	0.0401886	0.783955	0.00555235	0.969797	-0.0234015	0.873193	0.0679748	0.642592	-0.0710291	0.62769	grndb_aml	luad
ZNF236	0.233066	0.107043	0.216643	0.13487	0.21281	0.142079	0.216643	0.13487	0.115148	0.430782	0.219738	0.12925	0.364265	0.0100792	grndb_aml	luad
ZNF273	0.12931	0.375873	0.0619458	0.672417	0.0320138	0.827143	0.0619458	0.672417	0.0996066	0.495908	0.100309	0.492859	-0.179823	0.216321	grndb_aml	luad
ZNF579	-0.194748	0.179946	-0.187167	0.19783	-0.19198	0.186335	-0.187167	0.19783	-0.214395	0.139064	-0.226666	0.117311	-0.273815	0.0569385	grndb_aml	luad
ARNTL	-0.0653668	0.680866	-0.014956	0.925105	-0.111495	0.48208	-0.014956	0.925105	-0.0132372	0.933692	-0.050514	0.750719	-0.148077	0.349345	grndb_aml	paad
ATF4	0.0440866	0.781607	0.239847	0.12604	0.0416211	0.793546	0.239847	0.12604	0.0959195	0.545667	0.128728	0.416527	-0.204119	0.194762	grndb_aml	paad
BDP1	0.189648	0.229006	0.182685	0.246871	0.207609	0.187074	0.182685	0.246871	0.27005	0.0837008	0.215223	0.171057	0.169994	0.281795	grndb_aml	paad
BRCA1	0.38195	0.0125583	0.304331	0.0500507	0.356626	0.0204354	0.304331	0.0500507	0.342577	0.0263622	0.411576	0.00676912	0.462261	0.00205596	grndb_aml	paad
CEBPB	-0.319447	0.0391932	-0.301278	0.0525138	-0.118072	0.456445	-0.301278	0.0525138	0.255682	0.102197	-0.178172	0.25894	-0.315512	0.0418148	grndb_aml	paad
E2F1	0.181294	0.250551	0.170916	0.279155	0.171433	0.277681	0.170916	0.279155	0.170722	0.279709	0.19041	0.227106	0.104583	0.509811	grndb_aml	paad
E2F6	0.13177	0.405503	0.105928	0.504351	0.132161	0.404101	0.105928	0.504351	0.131353	0.407006	0.0816497	0.607223	-0.00983546	0.950707	grndb_aml	paad
ESRRA	-0.391765	0.0102944	-0.262624	0.0929047	-0.399454	0.00877413	-0.262624	0.0929047	-0.369531	0.0160182	-0.409463	0.00708701	0.125772	0.427394	grndb_aml	paad
FLI1	-0.0803322	0.613054	-0.239481	0.126636	-0.0628693	0.692448	-0.239481	0.126636	-0.0331448	0.834934	-0.0633971	0.689995	-0.171239	0.278232	grndb_aml	paad
FOSL1	0.160498	0.309936	0.240263	0.125365	0.0541117	0.733593	0.240263	0.125365	0.324899	0.0357839	0.166872	0.290856	-0.413487	0.00649221	grndb_aml	paad
GABPA	0.0790456	0.61877	0.0446395	0.778936	0.0615312	0.698682	0.0446395	0.778936	0.0629952	0.691862	0.0249635	0.875305	-0.0624813	0.694253	grndb_aml	paad
GTF2F1	0.0930213	0.557925	-0.0296346	0.85221	0.124854	0.430802	-0.0296346	0.85221	0.116396	0.462908	0.211761	0.178214	0.0856265	0.589771	grndb_aml	paad
GTF3C2	0.132366	0.403364	0.182942	0.246195	0.114508	0.470245	0.182942	0.246195	0.032591	0.837655	0.188403	0.232135	0.209619	0.182747	grndb_aml	paad
HINFP	0.0314893	0.843073	-0.152137	0.336141	0.0386801	0.807849	-0.152137	0.336141	0.117351	0.459218	0.086339	0.586668	-0.262245	0.0933936	grndb_aml	paad
HMGB1	-0.193589	0.219297	-0.122452	0.439791	-0.313234	0.0433965	-0.122452	0.439791	-0.209914	0.182117	-0.157454	0.31932	-0.0898394	0.571529	grndb_aml	paad
HOXA11	0.106293	0.502878	0.104902	0.508515	-0.0279839	0.860359	0.104902	0.508515	0.0760501	0.632165	0.0743482	0.639828	0.202723	0.197897	grndb_aml	paad
ING3	-0.0179467	0.910184	-0.00899714	0.954904	0.013431	0.932723	-0.00899714	0.954904	0.0115119	0.942318	-0.155318	0.326014	0.184103	0.243161	grndb_aml	paad
IRF2	0.138701	0.381029	0.178772	0.257314	0.130965	0.408406	0.178772	0.257314	0.18089	0.251625	0.178193	0.258881	0.226486	0.149212	grndb_aml	paad
JUNB	5.44323e-05	0.999727	0.0137961	0.930898	-0.00872022	0.956291	0.0137961	0.930898	0.275682	0.0772066	0.0946048	0.551212	-0.334455	0.0303973	grndb_aml	paad
KLF16	0.175915	0.265118	0.205838	0.190947	0.273439	0.0797445	0.205838	0.190947	-0.0844568	0.594881	0.0791516	0.618298	0.0263806	0.868287	grndb_aml	paad
KLF6	0.00632994	0.968264	-0.00319733	0.983967	-0.0295661	0.852548	-0.00319733	0.983967	0.0774885	0.625718	-0.0437627	0.783172	-0.158878	0.31491	grndb_aml	paad
KLF7	-0.0801067	0.614054	-0.142789	0.36701	-0.00974825	0.951144	-0.142789	0.36701	-0.14329	0.365315	-0.098852	0.533397	-0.0330567	0.835367	grndb_aml	paad
MAX	0.173501	0.271839	0.153936	0.330389	0.131047	0.408107	0.153936	0.330389	0.156623	0.321913	0.173206	0.272666	-0.164765	0.297076	grndb_aml	paad
MLX	0.000767056	0.996153	-0.024304	0.878574	-0.0102369	0.948698	-0.024304	0.878574	0.130394	0.410467	-0.00485203	0.975672	-0.0420329	0.791549	grndb_aml	paad
MYB	-0.152511	0.334939	-0.178055	0.259258	-0.145822	0.356813	-0.178055	0.259258	-0.218656	0.164169	-0.164591	0.297594	-0.0924449	0.560378	grndb_aml	paad
MYBL2	0.197869	0.209078	0.148822	0.346899	0.233636	0.136452	0.148822	0.346899	0.389492	0.0107849	0.213427	0.174743	0.0738301	0.642168	grndb_aml	paad
NFYA	0.249829	0.11057	0.0333382	0.833984	0.259868	0.0965126	0.0333382	0.833984	0.101662	0.521766	0.392319	0.0101777	0.0280589	0.859988	grndb_aml	paad
NFYB	0.0128269	0.935742	0.0672452	0.672203	0.0780977	0.622996	0.0672452	0.672203	0.0079514	0.960141	0.0607953	0.702118	0.220096	0.16134	grndb_aml	paad
NR3C1	-0.13654	0.388563	-0.0945712	0.551354	0.0120537	0.939608	-0.0945712	0.551354	-0.109221	0.491117	-0.105133	0.507575	-0.0155008	0.922385	grndb_aml	paad
RCOR1	0.190523	0.226826	0.0119027	0.940363	0.244245	0.119036	0.0119027	0.940363	0.254577	0.103739	0.205184	0.192391	-0.152209	0.335908	grndb_aml	paad
RELA	-0.0652466	0.681422	0.0671113	0.672819	0.021418	0.892904	0.0671113	0.672819	0.0238887	0.880634	-0.125793	0.427317	0.000488226	0.997552	grndb_aml	paad
RXRA	0.0234504	0.882808	-0.0650891	0.68215	-0.0861593	0.587449	-0.0650891	0.68215	-0.0248416	0.875909	-0.000778086	0.996098	-0.256175	0.101514	grndb_aml	paad
SETDB1	-0.151068	0.339586	-0.284294	0.0680481	0.103447	0.514444	-0.284294	0.0680481	-0.0769043	0.628333	-0.16358	0.300612	-0.331115	0.0321984	grndb_aml	paad
SIN3A	0.312034	0.0442491	0.3008	0.0529082	0.336187	0.0294963	0.3008	0.0529082	0.281705	0.070706	0.329363	0.0331775	0.142153	0.369172	grndb_aml	paad
SREBF1	-0.199753	0.204688	-0.188243	0.232537	-0.275349	0.077579	-0.188243	0.232537	-0.359763	0.0192772	-0.218991	0.163508	-0.114835	0.46897	grndb_aml	paad
SRF	-0.0828703	0.601843	-0.248833	0.112046	-0.0863145	0.586774	-0.248833	0.112046	-0.0554684	0.727167	0.184519	0.242077	-0.248955	0.111865	grndb_aml	paad
STAT5A	0.134158	0.396972	0.0668032	0.674238	-0.0672887	0.672003	0.0668032	0.674238	0.15762	0.318805	0.117993	0.456749	0.208034	0.186153	grndb_aml	paad
TAF1	-0.147595	0.350932	-0.226135	0.14986	-0.150718	0.34072	-0.226135	0.14986	-0.148663	0.34742	-0.163227	0.301673	0.160832	0.308917	grndb_aml	paad
TAF7	0.264217	0.0908672	0.153345	0.332273	0.250113	0.110153	0.153345	0.332273	0.230592	0.14178	0.18889	0.230907	0.22588	0.150333	grndb_aml	paad
TFAP4	-0.354275	0.0213411	-0.344511	0.0254703	-0.367646	0.0166081	-0.344511	0.0254703	-0.34744	0.0241669	-0.354146	0.0213916	-0.298146	0.0551406	grndb_aml	paad
TFDP1	-0.038425	0.809093	0.0546977	0.730815	-0.0402499	0.800207	0.0546977	0.730815	-0.0217484	0.891261	-0.0813191	0.608684	-0.252941	0.106055	grndb_aml	paad
TGIF1	0.0517716	0.744718	0.0538435	0.734865	-0.175343	0.266701	0.0538435	0.734865	-0.00470832	0.976392	0.00264596	0.986732	-0.364949	0.0174837	grndb_aml	paad
THAP11	-0.224756	0.152427	-0.152298	0.335623	-0.173219	0.27263	-0.152298	0.335623	-0.227005	0.148258	-0.194248	0.217703	-0.0494019	0.756037	grndb_aml	paad
USF2	-0.356925	0.0203226	-0.254087	0.104429	-0.36135	0.0187128	-0.254087	0.104429	-0.29876	0.0546177	-0.332546	0.031416	-0.293555	0.059181	grndb_aml	paad
YY1	-0.132325	0.40351	-0.308291	0.0469962	-0.114957	0.468493	-0.308291	0.0469962	-0.0386022	0.808229	-0.0448631	0.777856	-0.0548392	0.730145	grndb_aml	paad
ZBTB3	0.314066	0.0428129	0.298936	0.0544685	0.29842	0.0549066	0.298936	0.0544685	0.291121	0.0614166	0.30634	0.0484821	-0.0717564	0.651569	grndb_aml	paad
ZEB1	-0.231541	0.140103	-0.262469	0.093105	-0.231728	0.139774	-0.262469	0.093105	-0.161494	0.306904	-0.259675	0.0967688	-0.451005	0.00272125	grndb_aml	paad
ZNF143	-0.00641738	0.967826	0.25691	0.100503	-0.0228699	0.88569	0.25691	0.100503	-0.00981326	0.950818	0.0259093	0.87062	0.204841	0.193152	grndb_aml	paad
ZNF236	-0.166462	0.292061	-0.21487	0.171778	-0.179971	0.254084	-0.21487	0.171778	-0.0107351	0.946205	-0.138158	0.382914	-0.124497	0.432131	grndb_aml	paad
ZNF273	0.233773	0.136216	0.230504	0.141938	0.229221	0.144231	0.230504	0.141938	0.260129	0.0961653	0.228569	0.145408	-0.293485	0.0592439	grndb_aml	paad
ZNF283	-0.0705799	0.656926	-0.178342	0.258477	0.0243355	0.878418	-0.178342	0.258477	-0.0605329	0.703345	-0.0321718	0.839716	-0.0988818	0.533273	grndb_aml	paad
ATF4	0.187839	0.329177	-0.133627	0.489529	0.0903527	0.641132	-0.133627	0.489529	0.13409	0.48801	0.149843	0.43785	-0.242939	0.204139	grndb_aml	stad
BDP1	-0.305532	0.10701	-0.319768	0.0908401	-0.281995	0.138324	-0.319768	0.0908401	-0.337739	0.0731576	-0.321323	0.0891926	-0.113741	0.556879	grndb_aml	stad
BRCA1	-0.0645763	0.739282	-0.163938	0.395454	-0.0383816	0.843302	-0.163938	0.395454	0.0648031	0.738397	-0.0104676	0.957021	0.105373	0.586435	grndb_aml	stad
CEBPA	-0.0277339	0.886441	-0.0514275	0.791057	-0.0701147	0.717789	-0.0514275	0.791057	-0.0495457	0.798544	-0.0176961	0.927404	-0.185454	0.335467	grndb_aml	stad
E2F1	0.126195	0.514205	0.0188491	0.922687	0.147959	0.443698	0.0188491	0.922687	0.105955	0.584357	0.088295	0.648779	-0.131173	0.497608	grndb_aml	stad
E2F6	0.0339786	0.861094	-0.359651	0.0553315	0.079845	0.680542	-0.359651	0.0553315	0.0776566	0.688859	0.140576	0.467012	-0.609014	0.000454697	grndb_aml	stad
EP300	-0.0308178	0.873908	-0.0596837	0.75843	-0.0171096	0.929804	-0.0596837	0.75843	-0.0283541	0.883918	-0.0203365	0.916607	-0.175093	0.363628	grndb_aml	stad
ESRRA	-0.0979669	0.613151	-0.225343	0.239866	-0.104008	0.591321	-0.225343	0.239866	-0.00979171	0.959794	-0.0600703	0.756912	0.343303	0.0682603	grndb_aml	stad
FLI1	0.248558	0.193545	0.201838	0.293731	0.435272	0.0182778	0.201838	0.293731	0.302277	0.110993	0.321146	0.089379	-0.356283	0.0578237	grndb_aml	stad
FOSL1	-0.107311	0.579531	-0.10257	0.596488	-0.063649	0.7429	-0.10257	0.596488	-0.030617	0.874723	-0.0863914	0.655884	-0.502936	0.00542288	grndb_aml	stad
GABPA	0.0295958	0.878871	-0.0850221	0.661014	0.0325941	0.866703	-0.0850221	0.661014	-0.0164904	0.932339	0.0414114	0.831102	-0.00928879	0.961858	grndb_aml	stad
GLI1	0.210899	0.272127	0.153091	0.427866	0.172652	0.370459	0.153091	0.427866	0.245521	0.199222	0.236251	0.217261	-0.208318	0.278173	grndb_aml	stad
GTF2F1	0.210757	0.272456	0.250913	0.18922	0.0474678	0.806831	0.250913	0.18922	0.20218	0.292894	-0.114227	0.555185	0.317011	0.0938169	grndb_aml	stad
GTF3C2	0.199882	0.298531	0.0472054	0.80788	0.235824	0.218117	0.0472054	0.80788	0.109428	0.572028	0.243266	0.203512	0.0341459	0.860417	grndb_aml	stad
HMGB1	0.0285425	0.883152	0.0842188	0.66403	-0.126423	0.513438	0.0842188	0.66403	0.0148363	0.939113	-0.140225	0.468136	0.0111576	0.954191	grndb_aml	stad
ING3	0.226922	0.236501	0.326392	0.0839803	0.262294	0.169265	0.326392	0.0839803	0.2909	0.125779	0.0819738	0.672487	0.168287	0.38286	grndb_aml	stad
KLF16	-0.0805172	0.677995	-0.0273893	0.887843	-0.438389	0.0173701	-0.0273893	0.887843	0.0114023	0.953188	-0.203804	0.288953	0.094215	0.626875	grndb_aml	stad
KLF7	0.00180863	0.992571	-0.0333682	0.863566	-0.0512642	0.791706	-0.0333682	0.863566	-0.0390442	0.84063	-0.0246882	0.898845	-0.102368	0.597215	grndb_aml	stad
MAX	-0.0964185	0.6188	-0.0932137	0.630559	-0.0985293	0.611105	-0.0932137	0.630559	-0.0381219	0.844349	-0.234061	0.221678	-0.227233	0.235841	grndb_aml	stad
MYBL2	0.460126	0.0120212	0.574028	0.00112981	0.34057	0.0706323	0.574028	0.00112981	0.476762	0.00892651	0.409095	0.0275535	-0.0619864	0.7494	grndb_aml	stad
MYC	0.0882292	0.649024	0.230397	0.229206	0.0210386	0.913738	0.230397	0.229206	0.0141564	0.941898	0.0570621	0.768749	-0.067511	0.727868	grndb_aml	stad
NFYA	0.430904	0.0196154	0.129112	0.504448	0.482291	0.00805988	0.129112	0.504448	0.327679	0.0826946	0.450915	0.0140896	0.531121	0.00303135	grndb_aml	stad
NFYB	0.0530203	0.784734	0.124457	0.520062	0.0494921	0.798758	0.124457	0.520062	0.0846377	0.662457	0.0451272	0.816192	0.150871	0.434677	grndb_aml	stad
PHF8	-0.0724349	0.708846	-0.167483	0.38517	-0.0599921	0.757219	-0.167483	0.38517	-0.0675512	0.727712	-0.0723813	0.709052	-0.00548464	0.977473	grndb_aml	stad
RCOR1	0.014896	0.938868	-0.00483936	0.980123	0.038142	0.844268	-0.00483936	0.980123	-0.0949	0.62436	-0.00600718	0.975328	-0.247678	0.195178	grndb_aml	stad
RELA	-0.191483	0.31971	-0.156488	0.417563	-0.0959334	0.620574	-0.156488	0.417563	-0.225073	0.240444	-0.148464	0.442126	-0.389724	0.0366311	grndb_aml	stad
SETDB1	0.101775	0.59935	0.108955	0.5737	0.108129	0.576625	0.108955	0.5737	0.0905571	0.640374	0.00317988	0.986938	0.0412951	0.831569	grndb_aml	stad
SIN3A	-0.0627795	0.746297	-0.077547	0.689277	-0.120757	0.532641	-0.077547	0.689277	-0.152018	0.431152	-0.0460006	0.812696	0.123441	0.523502	grndb_aml	stad
SREBF1	0.025096	0.897183	0.0560525	0.772734	-0.00495527	0.979647	0.0560525	0.772734	-0.0531049	0.784398	-0.00556396	0.977148	-0.046332	0.81137	grndb_aml	stad
SRF	-0.160618	0.405223	-0.120773	0.532585	-0.077424	0.689745	-0.120773	0.532585	-0.305504	0.107045	-0.241327	0.207251	0.0727465	0.707648	grndb_aml	stad
STAT3	-0.26452	0.165543	-0.210662	0.272678	-0.245257	0.199722	-0.210662	0.272678	-0.215484	0.261597	-0.258191	0.176278	-0.133317	0.490545	grndb_aml	stad
TAF1	-0.155204	0.421441	-0.263614	0.16705	-0.128174	0.507577	-0.263614	0.16705	-0.140732	0.466513	-0.219254	0.253141	0.250542	0.189896	grndb_aml	stad
TAF7	-0.254105	0.183466	-0.250655	0.189691	-0.28057	0.140413	-0.250655	0.189691	-0.246832	0.196758	-0.278936	0.142838	0.145609	0.451049	grndb_aml	stad
TFAP4	-0.240645	0.208578	-0.193018	0.315771	-0.231287	0.227362	-0.193018	0.315771	-0.19905	0.30059	-0.296463	0.118378	-0.167092	0.386298	grndb_aml	stad
TFDP1	0.257131	0.178124	0.207561	0.279962	0.214662	0.263465	0.207561	0.279962	0.422959	0.0222542	0.158631	0.411133	-0.129108	0.504463	grndb_aml	stad
TGIF1	0.163788	0.395891	0.139872	0.469267	0.178751	0.353531	0.139872	0.469267	0.206747	0.281896	0.175349	0.362915	-0.357305	0.0570583	grndb_aml	stad
THAP11	-0.224591	0.24148	-0.0445339	0.818568	-0.232516	0.224833	-0.0445339	0.818568	-0.274179	0.150065	-0.0795619	0.681616	-0.196601	0.306698	grndb_aml	stad
USF2	-0.325753	0.0846245	-0.241613	0.206697	-0.29636	0.118512	-0.241613	0.206697	-0.272972	0.151939	-0.392365	0.035268	-0.0380076	0.84481	grndb_aml	stad
YY1	-0.0092704	0.961933	-0.148341	0.442506	0.0328482	0.865673	-0.148341	0.442506	0.137947	0.475465	0.098167	0.612423	0.232601	0.224658	grndb_aml	stad
ZNF143	0.0357427	0.853957	0.0868393	0.65421	0.0257094	0.894683	0.0868393	0.65421	-0.159297	0.409145	0.0654841	0.735745	0.210332	0.273448	grndb_aml	stad
ZNF236	0.0744756	0.701011	-0.0655918	0.735326	0.106253	0.583295	-0.0655918	0.735326	0.0816822	0.673588	0.0885347	0.647886	0.0374486	0.847066	grndb_aml	stad
ZNF273	-0.147854	0.444025	-0.153722	0.425943	0.110882	0.566901	-0.153722	0.425943	-0.140452	0.467408	-0.134569	0.486444	0.195386	0.309756	grndb_aml	stad
ZNF706	0.044152	0.820099	0.168659	0.381794	0.120799	0.532495	0.168659	0.381794	0.023688	0.902923	0.0116849	0.952029	-0.088799	0.646903	grndb_aml	stad
ATF4	-0.197634	0.33316	-0.0555215	0.78763	-0.260044	0.199505	-0.0555215	0.78763	-0.173655	0.396218	-0.279959	0.165994	-0.185666	0.363833	grndb_blca	aml
CEBPA	-0.518538	0.00664887	-0.331744	0.0977939	-0.67449	0.000157567	-0.331744	0.0977939	-0.552725	0.00340835	-0.634823	0.000494586	-0.721033	3.24432e-05	grndb_blca	aml
CHD2	0.0130791	0.949438	0.100937	0.623694	-0.00225527	0.991276	0.100937	0.623694	0.437152	0.0255395	0.0239182	0.90767	-0.430811	0.0280105	grndb_blca	aml
E2F3	0.254522	0.209561	0.358724	0.071921	0.198837	0.330166	0.358724	0.071921	0.0951279	0.643899	0.15757	0.442036	0.0351313	0.864713	grndb_blca	aml
E2F6	-0.519077	0.00658259	-0.569118	0.00241155	-0.493773	0.0103585	-0.569118	0.00241155	-0.379061	0.0561656	-0.39826	0.0438941	-0.475699	0.0140392	grndb_blca	aml
E4F1	0.127335	0.535334	0.0814787	0.692336	0.134315	0.513004	0.0814787	0.692336	0.134049	0.513848	0.210862	0.30114	0.0548998	0.789955	grndb_blca	aml
ELF2	-0.155306	0.448704	-0.0863954	0.67474	-0.145518	0.47814	-0.0863954	0.67474	-0.111692	0.586981	-0.144945	0.479895	-0.198508	0.330982	grndb_blca	aml
ERG	0.107134	0.602427	-0.0789755	0.701355	0.0343502	0.867695	-0.0789755	0.701355	0.388658	0.0497353	0.0884292	0.667509	-0.564429	0.00266719	grndb_blca	aml
ESRRA	-0.00465262	0.982004	0.23068	0.256893	0.0888471	0.666026	0.23068	0.256893	0.0630225	0.759717	-0.20261	0.320882	0.305869	0.128607	grndb_blca	aml
ETV6	0.606673	0.00101695	0.494877	0.0101627	0.466015	0.0164182	0.494877	0.0101627	0.548964	0.00368094	0.600734	0.00117399	-0.0991488	0.629886	grndb_blca	aml
EZH2	0.104788	0.610442	0.243117	0.231405	0.0794055	0.699803	0.243117	0.231405	-0.290674	0.149704	-0.00503176	0.980537	0.081335	0.692852	grndb_blca	aml
FAAP24	-0.246331	0.225102	-0.277987	0.169123	-0.237565	0.242566	-0.277987	0.169123	-0.162332	0.428185	-0.266218	0.188657	-0.306372	0.127948	grndb_blca	aml
FLI1	-0.254281	0.210008	-0.130244	0.525972	0.114039	0.579096	-0.130244	0.525972	0.172979	0.398087	-0.189518	0.353785	-0.243841	0.229976	grndb_blca	aml
FOSL2	0.00901753	0.965128	0.204907	0.315309	-0.0753565	0.714464	0.204907	0.315309	-0.0839132	0.683603	-0.0130561	0.949526	-0.213125	0.295861	grndb_blca	aml
GABPA	0.268467	0.18481	0.263248	0.193823	0.262579	0.195	0.263248	0.193823	0.237093	0.243532	0.241946	0.23373	0.384611	0.0523728	grndb_blca	aml
GABPB1	-0.11376	0.580032	0.0445253	0.829006	-0.18764	0.358663	0.0445253	0.829006	-0.085149	0.679185	-0.176502	0.388399	-0.120381	0.558028	grndb_blca	aml
GATA2	-0.276791	0.171039	-0.132392	0.519111	-0.0994563	0.628819	-0.132392	0.519111	-0.237312	0.243083	-0.208119	0.307615	-0.307582	0.126373	grndb_blca	aml
GTF2F1	-0.175665	0.390689	0.042171	0.837927	-0.120397	0.557974	0.042171	0.837927	-0.0795864	0.69915	-0.268897	0.184079	0.24058	0.236462	grndb_blca	aml
GTF3C2	-0.0427921	0.835572	-0.0473265	0.818419	-0.0691031	0.737301	-0.0473265	0.818419	-0.243363	0.230918	-0.0936045	0.64924	-0.16361	0.424507	grndb_blca	aml
HMGA1	0.160226	0.43428	0.188723	0.355847	0.157841	0.441241	0.188723	0.355847	0.126255	0.538831	0.0133556	0.94837	-0.122752	0.550243	grndb_blca	aml
HOXA10	-0.136042	0.507551	-0.0574514	0.780422	-0.145481	0.478255	-0.0574514	0.780422	0.160422	0.433711	-0.0913719	0.657098	-0.214588	0.292478	grndb_blca	aml
HOXA9	-0.368675	0.0638361	-0.330921	0.0986798	-0.232241	0.253597	-0.330921	0.0986798	0.0582921	0.777288	-0.305227	0.129452	-0.560084	0.00292443	grndb_blca	aml
HOXC10	-0.136129	0.507277	-0.298153	0.139032	0.142044	0.488821	-0.298153	0.139032	-0.232721	0.252589	-0.133919	0.514258	0.17084	0.404037	grndb_blca	aml
IKZF1	-0.0604302	0.769332	0.185062	0.365424	-0.0442343	0.830108	0.185062	0.365424	-0.35002	0.0796165	-0.0303407	0.883027	0.0231096	0.910779	grndb_blca	aml
ING3	-0.365598	0.066257	-0.166749	0.415552	-0.351557	0.0782139	-0.166749	0.415552	-0.420758	0.0323198	-0.379068	0.0561605	0.129889	0.527113	grndb_blca	aml
IRF8	-0.423104	0.0312696	-0.293489	0.145621	-0.274217	0.175218	-0.293489	0.145621	-0.372125	0.0612029	-0.3728	0.0606985	-0.598211	0.0012468	grndb_blca	aml
KLF16	-0.101102	0.623124	-0.143564	0.484134	-0.112368	0.584708	-0.143564	0.484134	-0.017233	0.93341	-0.134995	0.510853	-0.205386	0.314154	grndb_blca	aml
KMT2A	0.0789571	0.701421	0.161126	0.431672	0.0544735	0.791551	0.161126	0.431672	-0.0840185	0.683226	0.126922	0.53667	0.313969	0.118289	grndb_blca	aml
LYL1	-0.337204	0.0920663	-0.325042	0.105183	-0.330422	0.09922	-0.325042	0.105183	-0.31918	0.11198	-0.33994	0.0892934	0.0317872	0.877491	grndb_blca	aml
MAFG	0.0991977	0.629716	0.00997681	0.961421	0.111866	0.586395	0.00997681	0.961421	0.162555	0.427543	0.0773744	0.707145	0.0892417	0.664628	grndb_blca	aml
MBD2	0.202974	0.319995	0.376031	0.0583253	0.145323	0.478738	0.376031	0.0583253	0.192231	0.346808	0.0772932	0.707439	0.107478	0.601255	grndb_blca	aml
MEF2C	-0.218564	0.283412	-0.151099	0.461237	-0.162281	0.428332	-0.151099	0.461237	-0.154421	0.451325	-0.149287	0.466692	-0.439942	0.0245098	grndb_blca	aml
MEF2D	-0.104462	0.611559	-0.046613	0.821113	-0.122882	0.549815	-0.046613	0.821113	-0.225832	0.267302	-0.0798247	0.698291	-0.825771	2.05947e-07	grndb_blca	aml
MEIS2	0.121445	0.554527	0.161693	0.43003	0.0298205	0.88502	0.161693	0.43003	0.100336	0.625771	0.0791105	0.700867	-0.204433	0.316453	grndb_blca	aml
MLX	0.263631	0.193151	0.0484306	0.814255	0.226383	0.266106	0.0484306	0.814255	0.399756	0.0430347	0.566075	0.00257492	-0.0971723	0.636759	grndb_blca	aml
NFYA	0.30765	0.126285	0.447872	0.0217652	0.202394	0.32141	0.447872	0.0217652	0.154153	0.452122	0.304056	0.131004	0.222837	0.273867	grndb_blca	aml
OVOL1	-0.399727	0.0430514	-0.633005	0.000519246	-0.327043	0.102935	-0.633005	0.000519246	-0.150671	0.462522	-0.383828	0.052895	-0.753828	8.72583e-06	grndb_blca	aml
PBX2	-0.28224	0.162425	0.0744469	0.717772	-0.273124	0.177015	0.0744469	0.717772	-0.131385	0.522324	-0.251199	0.215776	-0.206881	0.310566	grndb_blca	aml
POLE3	-0.0333326	0.871582	-0.157159	0.443244	-0.0568022	0.782845	-0.157159	0.443244	0.0337044	0.870162	0.0124184	0.951989	-0.122571	0.550835	grndb_blca	aml
POU2F1	0.203456	0.318823	0.195881	0.337551	0.197312	0.333963	0.195881	0.337551	0.0884457	0.66745	0.21372	0.294483	0.335223	0.0941149	grndb_blca	aml
RCOR1	0.0196299	0.924172	0.132466	0.518876	0.0987111	0.631405	0.132466	0.518876	0.0314729	0.878693	0.0213966	0.91737	0.13715	0.504067	grndb_blca	aml
RELA	-0.0489205	0.812408	-0.275704	0.172796	0.00336991	0.986965	-0.275704	0.172796	-0.170542	0.404868	0.00422457	0.983659	-0.434511	0.0265464	grndb_blca	aml
RUNX1	-0.570036	0.00236406	-0.458909	0.0183666	-0.242295	0.233034	-0.458909	0.0183666	-0.652606	0.000302177	-0.589781	0.00151905	-0.231739	0.254655	grndb_blca	aml
RXRA	-0.203008	0.319911	-0.149251	0.4668	-0.245883	0.225974	-0.149251	0.4668	-0.317175	0.114377	-0.23022	0.257868	-0.456332	0.0191184	grndb_blca	aml
SETDB1	-0.166795	0.415421	-0.198951	0.329882	-0.297275	0.140255	-0.198951	0.329882	0.0821692	0.689855	-0.12549	0.541312	-0.463088	0.017199	grndb_blca	aml
SIN3A	-0.607411	0.000998759	-0.536781	0.00469468	-0.596706	0.00129207	-0.536781	0.00469468	-0.342733	0.0865269	-0.595814	0.00131954	-0.447917	0.0217503	grndb_blca	aml
SP1	0.0885799	0.666974	0.18962	0.353521	0.0623946	0.762043	0.18962	0.353521	-0.134458	0.51255	0.132352	0.519237	0.162709	0.427099	grndb_blca	aml
SP2	-0.327236	0.10272	-0.274438	0.174856	-0.316404	0.115309	-0.274438	0.174856	-0.144966	0.479829	-0.274351	0.174999	-0.311354	0.121551	grndb_blca	aml
SPI1	-0.194056	0.342162	-0.175852	0.390175	-0.0614809	0.765431	-0.175852	0.390175	-0.318539	0.112743	-0.119352	0.561422	-0.220607	0.278821	grndb_blca	aml
SREBF1	-0.121555	0.554165	-0.205793	0.313175	-0.0185586	0.9283	-0.205793	0.313175	-0.182023	0.373488	0.125955	0.539805	-0.125721	0.540564	grndb_blca	aml
SRF	-0.0288472	0.888749	0.110948	0.589491	-0.431682	0.02766	0.110948	0.589491	0.0279844	0.892057	-0.208789	0.306026	0.297839	0.139469	grndb_blca	aml
STAT5A	-0.212374	0.297606	-0.258382	0.202496	-0.223188	0.273094	-0.258382	0.202496	-0.17512	0.392183	-0.232926	0.25216	-0.239061	0.239524	grndb_blca	aml
SUPT20H	0.229255	0.259925	0.275365	0.173346	0.250907	0.216327	0.275365	0.173346	0.139412	0.496992	0.18986	0.352902	0.284697	0.158644	grndb_blca	aml
TAF1	0.094116	0.647445	-0.139786	0.495827	0.211471	0.299711	-0.139786	0.495827	0.0970174	0.637299	0.100335	0.625775	-0.125916	0.539931	grndb_blca	aml
TFDP1	0.181792	0.374105	0.137195	0.503926	0.245128	0.227446	0.137195	0.503926	-0.340834	0.0884009	-0.195433	0.33868	-0.279586	0.166582	grndb_blca	aml
THAP1	-0.00332733	0.987129	0.320825	0.110041	-0.0650382	0.752264	0.320825	0.110041	-0.0525359	0.798814	-0.187137	0.359977	0.286326	0.15617	grndb_blca	aml
THAP11	0.337277	0.0919914	-0.0583502	0.777072	0.379938	0.0555523	-0.0583502	0.777072	0.261055	0.1977	0.481989	0.0126523	-0.0913652	0.657121	grndb_blca	aml
USF2	0.0469629	0.819791	-0.101344	0.622286	0.153874	0.452949	-0.101344	0.622286	-0.0405632	0.84403	0.147774	0.471269	-0.245947	0.225848	grndb_blca	aml
YY1	0.0528848	0.797505	-0.0639233	0.756384	0.126942	0.536606	-0.0639233	0.756384	0.181994	0.373566	0.0921403	0.654389	0.173889	0.395573	grndb_blca	aml
ZBTB7A	0.00464727	0.982024	-0.00885093	0.965772	-0.0370426	0.857425	-0.00885093	0.965772	0.0494444	0.810435	0.0125247	0.951578	-0.339839	0.0893946	grndb_blca	aml
ZMIZ1	-0.429939	0.028365	-0.0730356	0.722913	-0.491078	0.01085	-0.0730356	0.722913	-0.446828	0.0221113	-0.360302	0.0705885	-0.295121	0.14329	grndb_blca	aml
ZNF143	-0.186941	0.360489	-0.00633093	0.975513	-0.25457	0.209473	-0.00633093	0.975513	-0.225437	0.268164	-0.290872	0.149413	0.131167	0.52302	grndb_blca	aml
ZNF217	-0.0461675	0.822796	-0.0464576	0.8217	-0.12394	0.546358	-0.0464576	0.8217	-0.152958	0.455678	-0.0741677	0.718788	-0.586742	0.00162901	grndb_blca	aml
ZNF407	-0.25747	0.20415	-0.347195	0.0822438	-0.480985	0.0128657	-0.347195	0.0822438	-0.102897	0.616932	-0.318442	0.112857	-0.278784	0.167853	grndb_blca	aml
AHCTF1	0.264641	0.157582	0.167424	0.376525	0.272527	0.145115	0.167424	0.376525	0.282914	0.129802	0.230987	0.219409	0.0885961	0.641531	grndb_blca	blca
ATF4	-0.121626	0.52201	0.180403	0.340095	-0.0713996	0.70771	0.180403	0.340095	-0.127695	0.501293	-0.105723	0.578194	0.226479	0.22879	grndb_blca	blca
BRCA1	0.212	0.260727	0.162113	0.392063	0.194416	0.303255	0.162113	0.392063	0.182546	0.334293	0.134359	0.479029	0.225544	0.230769	grndb_blca	blca
[truncated: 5,535 more rows]

## Sheet: DoRothEA
hgnc_symbol	ULM.cor	ULM.p.value	W.Sum.cor	W.Sum.p.value	Viper.cor	Viper.p.value	W.Mean.cor	W.Mean.p.value	MLM.cor	MLM.p.value	Consensus.cor	Consensus.p.value	Expression.cor	Expression.p.value	Cancer
[truncated: 568 more rows]

[truncated: 2 more sheets: ARACNe_CCLE, GRNdb_like]
