# Supplementary material for: Gene essentiality in cancer is better predicted by mRNA abundance than by gene regulatory network-inferred activity
Source: NAR Cancer. 2023 Nov 28;5(4):zcad056. doi: 10.1093/narcan/zcad056 (PMC10683780; doi:10.1093/narcan/zcad056)
Supplement: zcad056_Supplemental_Files [file zcad056_supplemental_files.zip › Supplementary_table3.xlsx]

## Sheet: ARACNe_GO_genes_above_R_0_6
geneSet	description	link	size	overlap	expect	enrichmentRatio	pValue	FDR	overlapId	database	userId
GO:0001228	DNA-binding transcription activator activity	RNA polymerase II-specific	http://amigo.geneontology.org/amigo/term/GO:0001228	140	11	2.26721	4.85179	3.11443e-06	0.0023732	1050;2099;2623;2625;3169;4209;6657;7022;8626;10661;23314	geneontology_Molecular_Function_noRedundant	CEBPA;GATA1;KLF1;MEF2D;TFAP2C;TP63;ESR1;FOXA1;GATA3;SATB2;SOX2
GO:0045165	cell fate commitment	http://amigo.geneontology.org/amigo/term/GO:0045165	67	7	1.08502	6.45149	5.29243e-05	0.0170613	2623;2625;3169;6657;23314;25803;161882	geneontology_Biological_Process_noRedundant	GATA1;ZFPM1;FOXA1;GATA3;SPDEF;SATB2;SOX2
GO:0061458	reproductive system development	http://amigo.geneontology.org/amigo/term/GO:0061458	124	9	2.0081	4.48185	6.71705e-05	0.0170613	598;1045;1050;2099;2623;2625;3169;7022;8626	geneontology_Biological_Process_noRedundant	BCL2L1;CEBPA;GATA1;TFAP2C;TP63;ESR1;FOXA1;GATA3;CDX2
GO:0001227	DNA-binding transcription repressor activity	RNA polymerase II-specific	http://amigo.geneontology.org/amigo/term/GO:0001227	90	7	1.45749	4.80278	0.000357537	0.0681108	1045;2625;2672;3394;7022;25803;161882	geneontology_Molecular_Function_noRedundant	GFI1;IRF8;ZFPM1;TFAP2C;GATA3;SPDEF;CDX2
GO:0042445	hormone metabolic process	http://amigo.geneontology.org/amigo/term/GO:0042445	24	4	0.388664	10.2917	0.000453618	0.0691313	2099;2625;2672;3169	geneontology_Biological_Process_noRedundant	GFI1;ESR1;FOXA1;GATA3
GO:0030099	myeloid cell differentiation	http://amigo.geneontology.org/amigo/term/GO:0030099	100	7	1.61943	4.3225	0.000689521	0.0734774	1050;2623;2625;3394;7994;10661;161882	geneontology_Biological_Process_noRedundant	CEBPA;GATA1;IRF8;KAT6A;KLF1;ZFPM1;GATA3
GO:0007548	sex differentiation	http://amigo.geneontology.org/amigo/term/GO:0007548	72	6	1.16599	5.14583	0.000715668	0.0734774	598;2099;2623;2625;7022;8626	geneontology_Biological_Process_noRedundant	BCL2L1;GATA1;TFAP2C;TP63;ESR1;GATA3
GO:0001503	ossification	http://amigo.geneontology.org/amigo/term/GO:0001503	73	6	1.18219	5.07534	0.000771416	0.0734774	1050;2623;4209;6657;8626;23314	geneontology_Biological_Process_noRedundant	CEBPA;GATA1;MEF2D;TP63;SATB2;SOX2

## Sheet: GRNdb_GO_genes_above_R_0_6
geneSet	description	link	size	overlap	expect	enrichmentRatio	pValue	FDR	overlapId	database	userId
GO:0002064	epithelial cell development	http://amigo.geneontology.org/amigo/term/GO:0002064	11	7	0.850515	8.2303	9.90214e-07	0.000149522	688;1499;2099;3169;6662;8626;25803	geneontology_Biological_Process_noRedundant	SOX9;TP63;ESR1;FOXA1;SPDEF;KLF5;CTNNB1
GO:0001655	urogenital system development	http://amigo.geneontology.org/amigo/term/GO:0001655	20	7	1.54639	4.52667	0.000163063	0.00882872	1499;2099;2625;3169;6662;7020;8626	geneontology_Biological_Process_noRedundant	SOX9;TP63;ESR1;FOXA1;GATA3;TFAP2A;CTNNB1
GO:0061458	reproductive system development	http://amigo.geneontology.org/amigo/term/GO:0061458	35	9	2.70619	3.32571	0.000175405	0.00882872	1045;1050;1499;2099;2623;2625;3169;6662;8626	geneontology_Biological_Process_noRedundant	CEBPA;GATA1;SOX9;TP63;ESR1;FOXA1;GATA3;CDX2;CTNNB1
GO:0002009	morphogenesis of an epithelium	http://amigo.geneontology.org/amigo/term/GO:0002009	21	7	1.62371	4.31111	0.000234928	0.00886852	1499;2099;2625;3169;6662;7020;8626	geneontology_Biological_Process_noRedundant	SOX9;TP63;ESR1;FOXA1;GATA3;TFAP2A;CTNNB1
GO:0001503	ossification	http://amigo.geneontology.org/amigo/term/GO:0001503	17	6	1.31443	4.56471	0.000565413	0.0121968	1050;1499;2623;6662;7020;8626	geneontology_Biological_Process_noRedundant	CEBPA;GATA1;SOX9;TP63;TFAP2A;CTNNB1
GO:0006338	chromatin remodeling	http://amigo.geneontology.org/amigo/term/GO:0006338	17	6	1.31443	4.56471	0.000565413	0.0121968	1499;2099;2625;3169;6662;8626	geneontology_Biological_Process_noRedundant	SOX9;TP63;ESR1;FOXA1;GATA3;CTNNB1
GO:0007548	sex differentiation	http://amigo.geneontology.org/amigo/term/GO:0007548	17	6	1.31443	4.56471	0.000565413	0.0121968	1499;2099;2623;2625;6662;8626	geneontology_Biological_Process_noRedundant	GATA1;SOX9;TP63;ESR1;GATA3;CTNNB1
GO:0002065	columnar/cuboidal epithelial cell differentiation	http://amigo.geneontology.org/amigo/term/GO:0002065	13	5	1.00515	4.97436	0.00123426	0.0207082	688;1045;3169;8626;25803	geneontology_Biological_Process_noRedundant	TP63;FOXA1;SPDEF;CDX2;KLF5
GO:0055123	digestive system development	http://amigo.geneontology.org/amigo/term/GO:0055123	13	5	1.00515	4.97436	0.00123426	0.0207082	688;1045;1499;8626;25803	geneontology_Biological_Process_noRedundant	TP63;SPDEF;CDX2;KLF5;CTNNB1
GO:0048568	embryonic organ development	http://amigo.geneontology.org/amigo/term/GO:0048568	29	7	2.24227	3.12184	0.00226948	0.0342692	1045;1050;1499;2623;2625;6662;7020	geneontology_Biological_Process_noRedundant	CEBPA;GATA1;SOX9;GATA3;TFAP2A;CDX2;CTNNB1
GO:0030323	respiratory tube development	http://amigo.geneontology.org/amigo/term/GO:0030323	15	5	1.15979	4.31111	0.00262502	0.0360343	1050;1499;3169;6662;25803	geneontology_Biological_Process_noRedundant	CEBPA;SOX9;FOXA1;SPDEF;CTNNB1
GO:0001763	morphogenesis of a branching structure	http://amigo.geneontology.org/amigo/term/GO:0001763	16	5	1.23711	4.04167	0.00364451	0.0378842	1499;2099;3169;6662;8626	geneontology_Biological_Process_noRedundant	SOX9;TP63;ESR1;FOXA1;CTNNB1
GO:0060541	respiratory system development	http://amigo.geneontology.org/amigo/term/GO:0060541	16	5	1.23711	4.04167	0.00364451	0.0378842	1050;1499;3169;6662;25803	geneontology_Biological_Process_noRedundant	CEBPA;SOX9;FOXA1;SPDEF;CTNNB1
GO:2000027	regulation of animal organ morphogenesis	http://amigo.geneontology.org/amigo/term/GO:2000027	16	5	1.23711	4.04167	0.00364451	0.0378842	1499;2099;2625;6662;7020	geneontology_Biological_Process_noRedundant	SOX9;ESR1;GATA3;TFAP2A;CTNNB1
GO:0090596	sensory organ morphogenesis	http://amigo.geneontology.org/amigo/term/GO:0090596	10	4	0.773196	5.17333	0.00376333	0.0378842	1499;2625;6662;7020	geneontology_Biological_Process_noRedundant	SOX9;GATA3;TFAP2A;CTNNB1
GO:0045165	cell fate commitment	http://amigo.geneontology.org/amigo/term/GO:0045165	24	6	1.85567	3.23333	0.00451283	0.0400846	1499;2623;2625;3169;6662;25803	geneontology_Biological_Process_noRedundant	GATA1;SOX9;FOXA1;GATA3;SPDEF;CTNNB1
GO:0048863	stem cell differentiation	http://amigo.geneontology.org/amigo/term/GO:0048863	24	6	1.85567	3.23333	0.00451283	0.0400846	2099;2623;2625;3169;6662;8626	geneontology_Biological_Process_noRedundant	GATA1;SOX9;TP63;ESR1;FOXA1;GATA3
GO:0045995	regulation of embryonic development	http://amigo.geneontology.org/amigo/term/GO:0045995	11	4	0.850515	4.70303	0.00563619	0.0472814	1045;1499;2623;2625	geneontology_Biological_Process_noRedundant	GATA1;GATA3;CDX2;CTNNB1
GO:0021700	developmental maturation	http://amigo.geneontology.org/amigo/term/GO:0021700	13	4	1.00515	3.97949	0.0110887	0.0881263	1050;1499;2625;3169	geneontology_Biological_Process_noRedundant	CEBPA;FOXA1;GATA3;CTNNB1
GO:0048732	gland development	http://amigo.geneontology.org/amigo/term/GO:0048732	38	7	2.93814	2.38246	0.0125002	0.0943764	1050;1499;2099;2625;3169;6662;8626	geneontology_Biological_Process_noRedundant	CEBPA;SOX9;TP63;ESR1;FOXA1;GATA3;CTNNB1
GO:0048736	appendage development	http://amigo.geneontology.org/amigo/term/GO:0048736	14	4	1.08247	3.69524	0.014791	0.0971059	1499;6662;7020;8626	geneontology_Biological_Process_noRedundant	SOX9;TP63;TFAP2A;CTNNB1
GO:0048871	multicellular organismal homeostasis	http://amigo.geneontology.org/amigo/term/GO:0048871	14	4	1.08247	3.69524	0.014791	0.0971059	1499;2623;6662;8626	geneontology_Biological_Process_noRedundant	GATA1;SOX9;TP63;CTNNB1
GO:0070997	neuron death	http://amigo.geneontology.org/amigo/term/GO:0070997	14	4	1.08247	3.69524	0.014791	0.0971059	1499;2625;7020;8626	geneontology_Biological_Process_noRedundant	TP63;GATA3;TFAP2A;CTNNB1

## Sheet: Expression_GO_genes_above_R_0_6
geneSet	description	link	size	overlap	expect	enrichmentRatio	pValue	FDR	overlapId	database	userId
GO:0001228	DNA-binding transcription activator activity	RNA polymerase II-specific	http://amigo.geneontology.org/amigo/term/GO:0001228	140	20	5.85695	3.41475	2.55982e-07	0.000126307	1050;1871;1876;2099;2294;2623;2625;3169;4209;4613;4781;5017;6657;6663;7022;8061;8626;10661;23314;79977	geneontology_Molecular_Function_noRedundant	CEBPA;GATA1;KLF1;MEF2D;NFIB;OVOL1;E2F3;FOSL1;GRHL2;TP63;ESR1;FOXA1;GATA3;SOX10;TFAP2C;SATB2;SOX2;FOXF1;MYCN;E2F6
GO:0030323	respiratory tube development	http://amigo.geneontology.org/amigo/term/GO:0030323	41	11	1.71525	6.41306	3.31513e-07	0.000126307	1050;1499;2260;2294;3169;4781;5156;5159;5629;25803;79977	geneontology_Biological_Process_noRedundant	CEBPA;NFIB;FGFR1;GRHL2;FOXA1;PROX1;SPDEF;FOXF1;PDGFRB;CTNNB1;PDGFRA
GO:0060541	respiratory system development	http://amigo.geneontology.org/amigo/term/GO:0060541	44	11	1.84076	5.97581	7.29564e-07	0.000185309	1050;1499;2260;2294;3169;4781;5156;5159;5629;25803;79977	geneontology_Biological_Process_noRedundant	CEBPA;NFIB;FGFR1;GRHL2;FOXA1;PROX1;SPDEF;FOXF1;PDGFRB;CTNNB1;PDGFRA
GO:0001655	urogenital system development	http://amigo.geneontology.org/amigo/term/GO:0001655	73	13	3.05398	4.25674	4.17231e-06	0.000794826	1399;1499;2099;2260;2294;2625;3169;5017;5156;5159;5629;6928;8626	geneontology_Biological_Process_noRedundant	OVOL1;FGFR1;HNF1B;TP63;ESR1;FOXA1;GATA3;PROX1;FOXF1;PDGFRB;CRKL;CTNNB1;PDGFRA
GO:0045165	cell fate commitment	http://amigo.geneontology.org/amigo/term/GO:0045165	67	12	2.80297	4.28117	9.79784e-06	0.00140763	1499;2260;2623;2625;3169;5629;6657;6928;7005;23314;25803;161882	geneontology_Biological_Process_noRedundant	GATA1;ZFPM1;FGFR1;HNF1B;FOXA1;GATA3;PROX1;SPDEF;SATB2;SOX2;TEAD3;CTNNB1
GO:0001701	in utero embryonic development	http://amigo.geneontology.org/amigo/term/GO:0001701	105	15	4.39271	3.41475	1.19997e-05	0.00140763	430;598;677;1050;1499;2260;2294;2623;2625;5156;6663;6928;8061;57178;79977	geneontology_Biological_Process_noRedundant	BCL2L1;CEBPA;GATA1;FGFR1;FOSL1;GRHL2;HNF1B;GATA3;SOX10;ZMIZ1;FOXF1;ASCL2;CTNNB1;PDGFRA;ZFP36L1
GO:0048568	embryonic organ development	http://amigo.geneontology.org/amigo/term/GO:0048568	93	14	3.89069	3.59834	1.33692e-05	0.00140763	430;677;1050;1499;2260;2294;2623;2625;5156;5629;6928;23314;79977;161882	geneontology_Biological_Process_noRedundant	CEBPA;GATA1;ZFPM1;FGFR1;GRHL2;HNF1B;GATA3;PROX1;SATB2;FOXF1;ASCL2;CTNNB1;PDGFRA;ZFP36L1
GO:0002064	epithelial cell development	http://amigo.geneontology.org/amigo/term/GO:0002064	48	10	2.0081	4.97984	1.47782e-05	0.00140763	1499;2099;2260;3169;4659;5629;8626;25803;79977;81876	geneontology_Biological_Process_noRedundant	FGFR1;GRHL2;TP63;ESR1;FOXA1;PROX1;SPDEF;PPP1R12A;CTNNB1;RAB1B
GO:0048732	gland development	http://amigo.geneontology.org/amigo/term/GO:0048732	122	16	5.10391	3.13485	1.79504e-05	0.0015198	1050;1399;1499;2099;2260;2294;2625;3169;4781;5156;5629;6657;6663;6928;8626;8660	geneontology_Biological_Process_noRedundant	CEBPA;NFIB;FGFR1;HNF1B;TP63;ESR1;FOXA1;GATA3;PROX1;SOX10;SOX2;FOXF1;CRKL;IRS2;CTNNB1;PDGFRA
GO:0055123	digestive system development	http://amigo.geneontology.org/amigo/term/GO:0055123	31	8	1.2969	6.16857	2.1964e-05	0.00154031	1399;1499;2294;5156;6663;6928;8626;25803	geneontology_Biological_Process_noRedundant	HNF1B;TP63;SOX10;SPDEF;FOXF1;CRKL;CTNNB1;PDGFRA
GO:0061458	reproductive system development	http://amigo.geneontology.org/amigo/term/GO:0061458	124	16	5.18758	3.08429	2.22355e-05	0.00154031	430;598;677;1050;1399;1499;2099;2623;2625;3169;5156;5159;7022;8061;8626;79977	geneontology_Biological_Process_noRedundant	BCL2L1;CEBPA;GATA1;FOSL1;GRHL2;TP63;ESR1;FOXA1;GATA3;TFAP2C;PDGFRB;CRKL;ASCL2;CTNNB1;PDGFRA;ZFP36L1
GO:0001763	morphogenesis of a branching structure	http://amigo.geneontology.org/amigo/term/GO:0001763	51	10	2.1336	4.68691	2.61454e-05	0.00166023	1499;2099;2260;2294;3169;5629;6663;6928;8626;79977	geneontology_Biological_Process_noRedundant	FGFR1;GRHL2;HNF1B;TP63;ESR1;FOXA1;PROX1;SOX10;FOXF1;CTNNB1
GO:0001227	DNA-binding transcription repressor activity	RNA polymerase II-specific	http://amigo.geneontology.org/amigo/term/GO:0001227	90	13	3.76518	3.45269	4.57856e-05	0.00268374	430;1602;1871;1876;2625;2672;5017;5629;7022;7227;7764;25803;161882	geneontology_Molecular_Function_noRedundant	GFI1;OVOL1;ZFPM1;E2F3;GATA3;PROX1;SPDEF;TFAP2C;TRPS1;DACH1;ZNF217;ASCL2;E2F6
GO:0001570	vasculogenesis	http://amigo.geneontology.org/amigo/term/GO:0001570	18	6	0.753036	7.96774	5.27034e-05	0.00286857	677;1499;2294;5159;51564;57178	geneontology_Biological_Process_noRedundant	HDAC7;ZMIZ1;FOXF1;PDGFRB;CTNNB1;ZFP36L1
GO:0052813	phosphatidylinositol bisphosphate kinase activity	http://amigo.geneontology.org/amigo/term/GO:0052813	27	7	1.12955	6.19713	7.32215e-05	0.00371965	2064;2099;2260;2261;5156;5159;8660	geneontology_Molecular_Function_noRedundant	FGFR1;FGFR3;ERBB2;ESR1;PDGFRB;IRS2;PDGFRA
GO:0007548	sex differentiation	http://amigo.geneontology.org/amigo/term/GO:0007548	72	11	3.01215	3.65188	0.000114572	0.00545648	598;1399;1499;1602;2099;2623;2625;5156;5159;7022;8626	geneontology_Biological_Process_noRedundant	BCL2L1;GATA1;TP63;ESR1;GATA3;TFAP2C;DACH1;PDGFRB;CRKL;CTNNB1;PDGFRA
GO:0048144	fibroblast proliferation	http://amigo.geneontology.org/amigo/term/GO:0048144	21	6	0.878543	6.82949	0.000139537	0.00597547	1499;1602;2099;5156;5159;57178	geneontology_Biological_Process_noRedundant	ESR1;ZMIZ1;DACH1;PDGFRB;CTNNB1;PDGFRA
GO:0061448	connective tissue development	http://amigo.geneontology.org/amigo/term/GO:0061448	50	9	2.09177	4.30258	0.000141153	0.00597547	1499;2260;2261;3169;4209;4781;5159;7227;23314	geneontology_Biological_Process_noRedundant	MEF2D;NFIB;FGFR1;FGFR3;FOXA1;TRPS1;SATB2;PDGFRB;CTNNB1
GO:0010463	mesenchymal cell proliferation	http://amigo.geneontology.org/amigo/term/GO:0010463	14	5	0.585695	8.53687	0.00016321	0.00654557	1499;2260;2294;4781;8660	geneontology_Biological_Process_noRedundant	NFIB;FGFR1;FOXF1;IRS2;CTNNB1
GO:0035004	phosphatidylinositol 3-kinase activity	http://amigo.geneontology.org/amigo/term/GO:0035004	31	7	1.2969	5.3975	0.000189866	0.0072339	2064;2099;2260;2261;5156;5159;8660	geneontology_Molecular_Function_noRedundant	FGFR1;FGFR3;ERBB2;ESR1;PDGFRB;IRS2;PDGFRA
GO:0042445	hormone metabolic process	http://amigo.geneontology.org/amigo/term/GO:0042445	24	6	1.00405	5.97581	0.000313505	0.0108587	2099;2260;2625;2672;3169;5156	geneontology_Biological_Process_noRedundant	GFI1;FGFR1;ESR1;FOXA1;GATA3;PDGFRA
GO:0060191	regulation of lipase activity	http://amigo.geneontology.org/amigo/term/GO:0060191	24	6	1.00405	5.97581	0.000313505	0.0108587	2099;2260;2261;5156;5159;5538	geneontology_Biological_Process_noRedundant	PPT1;FGFR1;FGFR3;ESR1;PDGFRB;PDGFRA
GO:1904888	cranial skeletal system development	http://amigo.geneontology.org/amigo/term/GO:1904888	18	5	0.753036	6.63978	0.000613236	0.0198302	1399;1499;5156;8626;79977	geneontology_Biological_Process_noRedundant	GRHL2;TP63;CRKL;CTNNB1;PDGFRA
GO:0072089	stem cell proliferation	http://amigo.geneontology.org/amigo/term/GO:0072089	27	6	1.12955	5.31183	0.000624572	0.0198302	677;1499;2260;5017;6663;7005	geneontology_Biological_Process_noRedundant	OVOL1;FGFR1;SOX10;TEAD3;CTNNB1;ZFP36L1
GO:0003007	heart morphogenesis	http://amigo.geneontology.org/amigo/term/GO:0003007	61	9	2.55196	3.52671	0.000677653	0.0198604	1399;1499;2294;2625;4193;5629;57178;79977;161882	geneontology_Biological_Process_noRedundant	ZFPM1;GRHL2;GATA3;PROX1;ZMIZ1;MDM2;FOXF1;CRKL;CTNNB1
GO:0043491	protein kinase B signaling	http://amigo.geneontology.org/amigo/term/GO:0043491	61	9	2.55196	3.52671	0.000677653	0.0198604	677;2064;2099;2260;2261;2625;5156;5159;8660	geneontology_Biological_Process_noRedundant	FGFR1;FGFR3;ERBB2;ESR1;GATA3;PDGFRB;IRS2;PDGFRA;ZFP36L1
GO:0050673	epithelial cell proliferation	http://amigo.geneontology.org/amigo/term/GO:0050673	88	11	3.68151	2.9879	0.000714608	0.0200296	677;1499;2064;2099;2260;2625;4781;5629;6657;6928;8626	geneontology_Biological_Process_noRedundant	NFIB;FGFR1;HNF1B;TP63;ERBB2;ESR1;GATA3;PROX1;SOX2;CTNNB1;ZFP36L1
GO:0048483	autonomic nervous system development	http://amigo.geneontology.org/amigo/term/GO:0048483	11	4	0.460189	8.69208	0.000735998	0.0200296	1499;2625;6663;8626	geneontology_Biological_Process_noRedundant	TP63;GATA3;SOX10;CTNNB1
GO:0043627	response to estrogen	http://amigo.geneontology.org/amigo/term/GO:0043627	20	5	0.836707	5.97581	0.00103984	0.0273226	2099;2625;4193;5159;9070	geneontology_Biological_Process_noRedundant	ESR1;GATA3;MDM2;PDGFRB;ASH2L
GO:0043583	ear development	http://amigo.geneontology.org/amigo/term/GO:0043583	30	6	1.25506	4.78065	0.00113499	0.0278989	1050;2260;2625;5159;5629;6657	geneontology_Biological_Process_noRedundant	CEBPA;FGFR1;GATA3;PROX1;SOX2;PDGFRB
GO:0071774	response to fibroblast growth factor	http://amigo.geneontology.org/amigo/term/GO:0071774	30	6	1.25506	4.78065	0.00113499	0.0278989	677;1399;1499;2260;2261;2625	geneontology_Biological_Process_noRedundant	FGFR1;FGFR3;GATA3;CRKL;CTNNB1;ZFP36L1
GO:0048705	skeletal system morphogenesis	http://amigo.geneontology.org/amigo/term/GO:0048705	42	7	1.75709	3.98387	0.00135241	0.0322042	1499;2260;2261;4209;5156;23314;79977	geneontology_Biological_Process_noRedundant	MEF2D;FGFR1;FGFR3;GRHL2;SATB2;CTNNB1;PDGFRA
GO:0048863	stem cell differentiation	http://amigo.geneontology.org/amigo/term/GO:0048863	57	8	2.38462	3.35484	0.00193765	0.044742	2099;2623;2625;3169;5156;6663;6928;8626	geneontology_Biological_Process_noRedundant	GATA1;HNF1B;TP63;ESR1;FOXA1;GATA3;SOX10;PDGFRA
GO:0021700	developmental maturation	http://amigo.geneontology.org/amigo/term/GO:0021700	46	7	1.92443	3.63745	0.00234996	0.0484549	1050;1499;2260;2261;2625;3169;6663	geneontology_Biological_Process_noRedundant	CEBPA;FGFR1;FGFR3;FOXA1;GATA3;SOX10;CTNNB1
GO:0048017	inositol lipid-mediated signaling	http://amigo.geneontology.org/amigo/term/GO:0048017	46	7	1.92443	3.63745	0.00234996	0.0484549	677;2064;2260;2625;5156;5159;8660	geneontology_Biological_Process_noRedundant	FGFR1;ERBB2;GATA3;PDGFRB;IRS2;PDGFRA;ZFP36L1
GO:0042063	gliogenesis	http://amigo.geneontology.org/amigo/term/GO:0042063	59	8	2.46829	3.24112	0.00243281	0.0484549	430;1399;1499;2064;4781;6657;6663;56288	geneontology_Biological_Process_noRedundant	NFIB;ERBB2;SOX10;SOX2;PARD3;CRKL;ASCL2;CTNNB1
GO:0060485	mesenchyme development	http://amigo.geneontology.org/amigo/term/GO:0060485	59	8	2.46829	3.24112	0.00243281	0.0484549	677;1499;2260;2294;3169;4193;5159;6663	geneontology_Biological_Process_noRedundant	FGFR1;FOXA1;SOX10;MDM2;FOXF1;PDGFRB;CTNNB1;ZFP36L1
GO:0001764	neuron migration	http://amigo.geneontology.org/amigo/term/GO:0001764	24	5	1.00405	4.97984	0.00250373	0.0484549	1399;1499;2260;2625;23314	geneontology_Biological_Process_noRedundant	FGFR1;GATA3;SATB2;CRKL;CTNNB1
GO:0019199	transmembrane receptor protein kinase activity	http://amigo.geneontology.org/amigo/term/GO:0019199	24	5	1.00405	4.97984	0.00250373	0.0484549	2064;2260;2261;5156;5159	geneontology_Molecular_Function_noRedundant	FGFR1;FGFR3;ERBB2;PDGFRB;PDGFRA
GO:0001503	ossification	http://amigo.geneontology.org/amigo/term/GO:0001503	73	9	3.05398	2.94697	0.00254357	0.0484549	1050;1499;2261;2623;4209;6657;8626;23314;51564	geneontology_Biological_Process_noRedundant	CEBPA;GATA1;HDAC7;MEF2D;FGFR3;TP63;SATB2;SOX2;CTNNB1
GO:0002009	morphogenesis of an epithelium	http://amigo.geneontology.org/amigo/term/GO:0002009	103	11	4.30904	2.55277	0.00270542	0.0502812	1499;2099;2260;2294;2625;3169;5629;6663;6928;8626;79977	geneontology_Biological_Process_noRedundant	FGFR1;GRHL2;HNF1B;TP63;ESR1;FOXA1;GATA3;PROX1;SOX10;FOXF1;CTNNB1
GO:0021953	central nervous system neuron differentiation	http://amigo.geneontology.org/amigo/term/GO:0021953	25	5	1.04588	4.78065	0.00302988	0.0541623	1399;1499;4781;5629;23314	geneontology_Biological_Process_noRedundant	NFIB;PROX1;SATB2;CRKL;CTNNB1
GO:0035148	tube formation	http://amigo.geneontology.org/amigo/term/GO:0035148	36	6	1.50607	3.98387	0.0030564	0.0541623	1499;2625;4781;5629;6928;79977	geneontology_Biological_Process_noRedundant	NFIB;GRHL2;HNF1B;GATA3;PROX1;CTNNB1
GO:0030258	lipid modification	http://amigo.geneontology.org/amigo/term/GO:0030258	49	7	2.04993	3.41475	0.00341453	0.0591334	2064;2099;2260;2261;5156;5159;8660	geneontology_Biological_Process_noRedundant	FGFR1;FGFR3;ERBB2;ESR1;PDGFRB;IRS2;PDGFRA
GO:0019838	growth factor binding	http://amigo.geneontology.org/amigo/term/GO:0019838	26	5	1.08772	4.59677	0.00363174	0.0614975	2064;2260;2261;5156;5159	geneontology_Molecular_Function_noRedundant	FGFR1;FGFR3;ERBB2;PDGFRB;PDGFRA
GO:0007498	mesoderm development	http://amigo.geneontology.org/amigo/term/GO:0007498	39	6	1.63158	3.67742	0.00463918	0.0768491	677;2260;2294;5017;7296;8626	geneontology_Biological_Process_noRedundant	OVOL1;FGFR1;TP63;FOXF1;TXNRD1;ZFP36L1
GO:0007272	ensheathment of neurons	http://amigo.geneontology.org/amigo/term/GO:0007272	18	4	0.753036	5.31183	0.00546957	0.0885596	1499;2064;6663;56288	geneontology_Biological_Process_noRedundant	ERBB2;SOX10;PARD3;CTNNB1
GO:0045787	positive regulation of cell cycle	http://amigo.geneontology.org/amigo/term/GO:0045787	97	10	4.05803	2.46425	0.00557856	0.0885596	894;896;898;2260;3169;4193;5017;5159;5629;8061	geneontology_Biological_Process_noRedundant	CCND2;CCNE1;OVOL1;FGFR1;FOSL1;FOXA1;PROX1;MDM2;PDGFRB;CCND3
